# Supplementary material for: Microplastics dampen the self-renewal of hematopoietic stem cells by disrupting the gut microbiota-hypoxanthine-Wnt axis
Source: Cell Discov. 2024 Mar 29;10:35. doi: 10.1038/s41421-024-00665-0 (PMC10978833; doi:10.1038/s41421-024-00665-0)
Supplement: Supplementary file 1 — Supplementary Table S1. Bacterial OTUs taxa list compared in ctrl, PSL and PSH group. [file 41421_2024_665_MOESM1_ESM.xlsx]

## Sheet: Sheet1
Supplementary Table S1. Bacterial OTUs taxa list compared in ctrl, PSL and PSH group.
Bacterial taxa	Statistics of each taxa in three groups (Kruskal. test)		Mean of each group			ctrl						PSL						PSH
	p_value	significance	mean_ctrl	mean_PSL	mean_PSH	ctrl_1	ctrl_2	ctrl_3	ctrl_4	ctrl_5	ctrl_6	PSL_1	PSL_2	PSL_3	PSL_4	PSL_5	PSL_6	PSH_1	PSH_2	PSH_3	PSH_4	PSH_5	PSH_6
f__Defluviitaleaceae	0.0008	yes	0.0709	0.0023	0	0.119207	0.053494	0.043553	0.035528	0.061645	0.112025	0	0.00602	0	0.007799	0	0	0	0	0	0	0	0
f__Bacteroidales_unclassified	0.0023	yes	0.0446	0.3124	0.2319	0.069538	0.034614	0.038109	0.063333	0.049903	0.012064	0.326179	0.394323	0.377996	0.2246	0.292454	0.259148	0.126121	0.156477	0.348877	0.123803	0.369145	0.266681
f__Eubacteriaceae	0.003	yes	1.7863	0.0757	0.5936	1.47519	2.66843	1.2576	0.410893	2.54653	2.35941	0.03786	0.15803	0.056853	0.152853	0.017408	0.031098	0.173801	2.43684	0.098122	0.094028	0.548494	0.210166
f__Tannerellaceae	0.0034	yes	0.5133	2.4613	2.541	0.796371	0.388621	0.473641	0.739917	0.362532	0.318839	2.07939	3.18468	2.52305	2.32087	2.3257	2.33381	1.64572	3.723	1.94063	0.858786	4.12502	2.95292
f__Barnesiellaceae	0.005	yes	0.0614	0.2186	0.1615	0.096028	0.069228	0.067145	0.058699	0.060177	0.017235	0.212599	0.31907	0.228949	0.237078	0.13056	0.183625	0.073827	0.175559	0.123041	0.067387	0.297754	0.231359
f__Marinifilaceae	0.0054	yes	0.3001	0.3388	0.5468	0.197023	0.31782	0.206878	0.430975	0.33758	0.310222	0.457233	0.419909	0.167486	0.452319	0.315084	0.220646	0.456804	0.517136	0.453229	0.553196	0.468396	0.831832
f__Burkholderiaceae	0.0075	yes	1.155	1.3042	0.4526	1.39241	1.16114	2.25025	0.891299	0.893853	0.341244	1.04989	2.27413	0.862016	1.00602	1.32823	1.30462	0.835166	0.427448	0.295922	0.29462	0.693018	0.169545
f__Rikenellaceae	0.0189	yes	5.5803	3.4948	2.3545	4.89246	8.12329	4.50231	7.36673	5.96342	2.63344	3.08122	4.81315	2.14505	4.67605	2.90539	3.34819	1.24583	2.35097	3.13678	1.39474	3.52777	2.47077
f__Desulfovibrionaceae	0.021	yes	2.8888	0.1713	0.9294	1.03975	0.254885	0.108883	0.415527	1.22116	14.2926	0.205318	0.115889	0.109096	0.33846	0.146227	0.112544	1.33965	0.372109	0.381584	1.18318	0.351733	1.94801
f__Gastranaerophilales_unclassified	0.0217	yes	0.0293	0.0005	0	0.109273	0.006293	0	0.004634	0.055774	0	0	0	0	0	0	0.002962	0	0	0	0	0	0
f__Bifidobacteriaceae	0.0257	yes	0.0101	0.007	0.04	0.013245	0.015734	0.014518	0.016992	0	0	0.007281	0.024081	0	0	0.010445	0	0.093822	0.019083	0.004672	0.03291	0.048755	0.04062
f__Planococcaceae	0.0345	yes	0.0096	0	0	0.006623	0.003147	0	0.047886	0	0	0	0	0	0	0	0	0	0	0	0	0	0
f__Clostridiales_Family_XIV._Incertae_Sedis	0.0483	yes	0.0647	0.0696	0.0109	0.321197	0.011014	0	0	0.0455	0.010341	0.024755	0.102343	0.027658	0.106061	0.116633	0.039983	0.004614	0.009541	0	0.007836	0.043531	0
f__Streptococcaceae	0.0534	no	0.0176	0.0265	0.0804	0.021524	0.022027	0	0.012358	0.049903	0	0.007281	0.048162	0.021512	0.037433	0.029594	0.014808	0.152268	0.085871	0.062299	0	0.12537	0.056515
f__Helicobacteraceae	0.0781	no	1.3365	0.2371	0.9507	0.235103	0.237578	0.063515	0.080325	0.336112	7.06616	0.119405	0.087293	0.327289	0.427364	0.254156	0.207318	2.92077	0.488512	0.233623	0.470138	0.522375	1.06849
f__Prevotellaceae	0.0947	no	7.1812	7.4329	4.472	6.51997	6.13613	9.04092	10.4438	9.59021	1.35636	7.47153	10.5233	5.81285	8.8327	5.82644	6.1307	5.34937	1.16594	7.64259	3.53544	5.88368	3.25492
f__Clostridiales_vadinBB60_group	0.0947	no	0.0813	0.348	0.1732	0.167221	0.059788	0.027221	0.004634	0.159984	0.068938	0.032035	0.681787	0.158267	0.330661	0.680651	0.204357	0.164572	0.202275	0.147961	0.1144	0.351733	0.058281
f__Saccharimonadaceae	0.0964	no	0.1925	0.1194	0.2673	0.115896	0.124296	0.054442	0.364552	0.152645	0.342967	0.099019	0.14298	0.086048	0.165331	0.113152	0.109583	0.469108	0.19655	0.228951	0.426259	0.09751	0.18544
f__Atopobiaceae	0.097	no	0.9057	0.6633	0.2887	1.54638	0.711161	1.52436	0.701299	0.091	0.860004	0.634884	0.279939	0.253534	0.477275	1.55975	0.774482	0.755187	0.190825	0.014017	0.393349	0.315166	0.06358
f__Clostridiaceae_1	0.0981	no	0.7026	0.1319	0.1243	1.85765	0.302086	0.186916	0.046341	0.507838	1.315	0.021842	0.237798	0.093731	0.096703	0.254156	0.08737	0.178415	0.040073	0.007787	0.097162	0.099251	0.323196
f__Muribaculaceae	0.109	no	60.9284	69.0315	66.4706	56.9778	66.909	66.9576	62.9594	61.1284	50.6385	73.4674	63.045	73.9659	60.6498	67.8667	75.1944	62.9282	68.7123	75.345	68.7797	55.6904	67.3678
f__Veillonellaceae	0.1124	no	0	0.001	0.0055	0	0	0	0	0	0	0.005825	0	0	0	0	0	0.023071	0	0	0.006269	0.003483	0
f__Enterococcaceae	0.1203	no	0	0	0.0081	0	0	0	0	0	0	0	0	0	0	0	0	0.043066	0	0	0	0	0.005298
f__Pseudonocardiaceae	0.1203	no	0.0013	0	0	0	0.00472	0	0	0.002935	0	0	0	0	0	0	0	0	0	0	0	0	0
f__Bacillaceae	0.1211	no	0.0143	0.0005	0.0052	0.033113	0.028321	0	0.016992	0.007339	0	0	0.00301	0	0	0	0	0.023071	0	0	0.007836	0	0
f__Ruminococcaceae	0.1284	no	3.5084	2.3677	5.4771	7.20045	2.27981	0.907359	1.40723	4.60576	4.64988	1.58866	1.99871	1.8362	4.87569	2.53112	1.3757	5.97997	7.57576	1.40953	5.09317	8.55302	4.251
f__Erysipelotrichaceae	0.1345	no	3.985	2.0978	2.217	3.07455	3.3733	4.77089	6.72722	1.27987	4.68435	2.5541	3.13502	1.87615	1.11988	2.39534	1.50602	4.03741	1.4579	0.57004	5.75606	0.827094	0.653456
f__Mollicutes_RF39_unclassified	0.1345	no	0.0424	0.0463	0.0893	0.072849	0.012587	0.005444	0.033984	0.105677	0.024128	0.074264	0.072242	0.059926	0.012478	0.038298	0.020732	0.059984	0.131669	0.051397	0.109699	0.148006	0.035322
f__Enterobacteriaceae	0.1576	no	0.3772	0.0594	0.0558	0.488419	0.084962	1.57336	0.080325	0.029355	0.006894	0.069895	0.051172	0.064536	0.05615	0.053965	0.060715	0.210714	0.019083	0.03115	0.028208	0.024378	0.021193
f__DTU014_unclassified	0.1635	no	0.005	0	0.0034	0.029802	0	0	0	0	0	0	0	0	0	0	0	0.004614	0	0	0	0.012189	0.003532
f__Clostridiales_unclassified	0.172	no	0.4522	0.5491	1.088	0.635772	0.248592	0.039924	0.168374	0.996595	0.623891	0.270845	0.248333	0.717578	0.836011	0.882583	0.339114	0.575234	1.05908	0.244525	0.915203	2.07557	1.65837
f__Clostridiaceae	0.172	no	0.191	0.182	0.3139	0.45365	0.066081	0.09618	0.024715	0.283274	0.222326	0.048053	0.075252	0.31807	0.268272	0.259379	0.12291	0.249166	0.303412	0.102794	0.365141	0.52934	0.333793
f__Akkermansiaceae	0.1792	no	0.0097	0.0112	0.0031	0.004967	0.012587	0	0.016992	0.011742	0.012064	0.010193	0.01505	0.010756	0.017157	0.013926	0	0.018457	0	0	0	0	0
f__Rhodospirillales_unclassified	0.1996	no	0.001	0.0048	0.0078	0	0.006293	0	0	0	0	0.002912	0.00903	0.003073	0.014037	0	0	0	0	0	0	0.047014	0
f__Eggerthellaceae	0.2199	no	0.1034	0.1408	0.1701	0.12583	0.070801	0.0617	0.083414	0.054306	0.224049	0.072808	0.105353	0.070682	0.081106	0.353381	0.161412	0.153806	0.099229	0.112139	0.385513	0.149748	0.120095
f__Pseudomonadaceae	0.2224	no	0.0066	0.0182	0.04	0	0.020454	0.014518	0.004634	0	0	0.013105	0	0.047634	0.010918	0.02263	0.014808	0.141501	0	0.038937	0	0.033084	0.026491
f__Christensenellaceae	0.2621	no	0.0539	0.0343	0.0652	0.074505	0.050348	0.029035	0.012358	0.05871	0.098237	0.043685	0.048162	0.015366	0.067068	0.012186	0.019251	0.115354	0.078238	0.042052	0.094028	0.036566	0.024725
f__Rhodospirillaceae	0.2778	no	0.0383	0.0889	0.0969	0.072849	0.044054	0.041738	0.010813	0.060177	0	0.005825	0.185121	0.043024	0.16845	0.074854	0.056272	0.075365	0.078238	0.017132	0.067387	0.329096	0.014129
f__Gracilibacteraceae	0.3007	no	0.0031	0	0.0015	0.013245	0	0	0	0	0.00517	0	0	0	0	0	0	0.006152	0	0.003115	0	0	0
f__Peptococcaceae	0.3254	no	0.1376	0.0475	0.0984	0.158943	0.034614	0.357499	0.010813	0.196677	0.067215	0.046597	0.028596	0.035341	0.1123	0.040038	0.022213	0.09536	0.070605	0.009345	0.083058	0.113181	0.218996
f__Oxyphotobacteria_unclassified	0.3255	no	0.006	0	0.0145	0	0	0.036294	0	0	0	0	0	0	0	0	0	0.052294	0	0	0	0.034825	0
f__Bradyrhizobiaceae	0.3255	no	0	0.001	0.0015	0	0	0	0	0	0	0	0	0.006146	0	0	0	0.006152	0	0.003115	0	0	0
f__Staphylococcaceae	0.3637	no	0.0066	0	0.0249	0.006623	0.033041	0	0	0	0	0	0	0	0	0	0	0.149192	0	0	0	0	0
f__Actinobacteria_unclassified	0.3679	no	0	0	0.0179	0	0	0	0	0	0	0	0	0	0	0	0	0.107664	0	0	0	0	0
f__Fusobacteriaceae	0.3679	no	0	0	0.01	0	0	0	0	0	0	0	0	0	0	0	0	0.059984	0	0	0	0	0
f__Micrococcaceae	0.3679	no	0	0	0.01	0	0	0	0	0	0	0	0	0	0	0	0	0.059984	0	0	0	0	0
f__Beijerinckiaceae	0.3679	no	0	0	0.0085	0	0	0	0	0	0	0	0	0	0	0	0	0.050756	0	0	0	0	0
f__Rhizobiaceae	0.3679	no	0	0	0.0077	0	0	0	0	0	0	0	0	0	0	0	0	0.046142	0	0	0	0	0
f__Devosiaceae	0.3679	no	0	0	0.0067	0	0	0	0	0	0	0	0	0	0	0	0	0.03999	0	0	0	0	0
f__Microthrixaceae	0.3679	no	0	0	0.0056	0	0	0	0	0	0	0	0	0	0	0	0	0.033837	0	0	0	0	0
f__Family_XI	0.3679	no	0	0	0.0044	0	0	0	0	0	0	0	0	0	0	0	0	0.026147	0	0	0	0	0
f__Peptostreptococcaceae	0.3679	no	0	0	0.0041	0	0	0	0	0	0	0	0	0	0	0	0	0.024609	0	0	0	0	0
f__Propionibacteriaceae	0.3679	no	0	0	0.0038	0	0	0	0	0	0	0	0	0	0	0	0	0.023071	0	0	0	0	0
f__Rhodocyclaceae	0.3679	no	0	0	0.0038	0	0	0	0	0	0	0	0	0	0	0	0	0.023071	0	0	0	0	0
f__Erwiniaceae	0.3679	no	0	0	0.0036	0	0	0	0	0	0	0	0	0	0	0	0	0	0	0.021805	0	0	0
f__Aeromonadaceae	0.3679	no	0	0	0.0036	0	0	0	0	0	0	0	0	0	0	0	0	0.021533	0	0	0	0	0
f__Actinomycetaceae	0.3679	no	0	0	0.0033	0	0	0	0	0	0	0	0	0	0	0	0	0.019995	0	0	0	0	0
f__Brevibacteriaceae	0.3679	no	0	0	0.0033	0	0	0	0	0	0	0	0	0	0	0	0	0.019995	0	0	0	0	0
f__Rhodobacteraceae	0.3679	no	0	0	0.0028	0	0	0	0	0	0	0	0	0	0	0	0	0.016919	0	0	0	0	0
f__Dermabacteraceae	0.3679	no	0	0	0.0026	0	0	0	0	0	0	0	0	0	0	0	0	0.015381	0	0	0	0	0
f__Leptotrichiaceae	0.3679	no	0	0	0.0026	0	0	0	0	0	0	0	0	0	0	0	0	0.015381	0	0	0	0	0
f__Subgroup_6_unclassified	0.3679	no	0	0	0.0026	0	0	0	0	0	0	0	0	0	0	0	0	0.015381	0	0	0	0	0
f__Alphaproteobacteria_unclassified	0.3679	no	0	0	0.0018	0	0	0	0	0	0	0	0	0	0	0	0	0.010766	0	0	0	0	0
f__0319-6G20	0.3679	no	0	0	0.0015	0	0	0	0	0	0	0	0	0	0	0	0	0.009228	0	0	0	0	0
f__Weeksellaceae	0.3679	no	0	0	0.0015	0	0	0	0	0	0	0	0	0	0	0	0	0.009228	0	0	0	0	0
f__Carnobacteriaceae	0.3679	no	0.0015	0	0	0	0	0	0	0.008806	0	0	0	0	0	0	0	0	0	0	0	0	0
f__Leuconostocaceae	0.3679	no	0.0013	0	0	0	0.007867	0	0	0	0	0	0	0	0	0	0	0	0	0	0	0	0
f__Campylobacteraceae	0.3679	no	0	0	0.0013	0	0	0	0	0	0	0	0	0	0	0	0	0.00769	0	0	0	0	0
f__Chroococcidiopsaceae	0.3679	no	0	0	0.0013	0	0	0	0	0	0	0	0	0	0	0	0	0.00769	0	0	0	0	0
f__Entomoplasmatales_Incertae_Sedis	0.3679	no	0	0	0.0013	0	0	0	0	0	0	0	0	0	0	0	0	0.00769	0	0	0	0	0
f__Geodermatophilaceae	0.3679	no	0	0	0.0013	0	0	0	0	0	0	0	0	0	0	0	0	0.00769	0	0	0	0	0
f__Microbacteriaceae	0.3679	no	0	0	0.0013	0	0	0	0	0	0	0	0	0	0	0	0	0.00769	0	0	0	0	0
f__Pasteurellaceae	0.3679	no	0	0	0.0013	0	0	0	0	0	0	0	0	0	0	0	0	0.00769	0	0	0	0	0
f__Subgroup_7_unclassified	0.3679	no	0	0	0.0013	0	0	0	0	0	0	0	0	0	0	0	0	0.00769	0	0	0	0	0
f__Paenibacillaceae	0.3679	no	0.0011	0	0	0.006623	0	0	0	0	0	0	0	0	0	0	0	0	0	0	0	0	0
f__Acidaminococcaceae	0.3679	no	0	0	0.001	0	0	0	0	0	0	0	0	0	0	0	0	0.006152	0	0	0	0	0
f__Cellvibrionaceae	0.3679	no	0	0	0.001	0	0	0	0	0	0	0	0	0	0	0	0	0.006152	0	0	0	0	0
f__Dermacoccaceae	0.3679	no	0	0	0.001	0	0	0	0	0	0	0	0	0	0	0	0	0.006152	0	0	0	0	0
f__Clostridiales_Family_IV._Incertae_Sedis	0.3679	no	0.0009	0	0	0	0	0	0	0	0.00517	0	0	0	0	0	0	0	0	0	0	0	0
f__Flavobacteriaceae	0.3679	no	0.0008	0	0	0	0	0	0.004634	0	0	0	0	0	0	0	0	0	0	0	0	0	0
f__Diplorickettsiaceae	0.3679	no	0	0	0.0008	0	0	0	0	0	0	0	0	0	0	0	0	0.004614	0	0	0	0	0
f__Dysgonomonadaceae	0.3679	no	0	0	0.0008	0	0	0	0	0	0	0	0	0	0	0	0	0.004614	0	0	0	0	0
f__Family_X	0.3679	no	0	0	0.0008	0	0	0	0	0	0	0	0	0	0	0	0	0.004614	0	0	0	0	0
f__Geminicoccaceae	0.3679	no	0	0	0.0008	0	0	0	0	0	0	0	0	0	0	0	0	0.004614	0	0	0	0	0
f__Neisseriaceae	0.3679	no	0	0	0.0008	0	0	0	0	0	0	0	0	0	0	0	0	0.004614	0	0	0	0	0
f__P3OB-42	0.3679	no	0	0	0.0008	0	0	0	0	0	0	0	0	0	0	0	0	0.004614	0	0	0	0	0
f__Tsukamurellaceae	0.3679	no	0	0	0.0008	0	0	0	0	0	0	0	0	0	0	0	0	0.004614	0	0	0	0	0
f__Cytophagaceae	0.3679	no	0.0006	0	0	0.003311	0	0	0	0	0	0	0	0	0	0	0	0	0	0	0	0	0
f__Sphingobacteriaceae	0.3679	no	0.0006	0	0	0.003311	0	0	0	0	0	0	0	0	0	0	0	0	0	0	0	0	0
f__TRA3-20	0.3679	no	0	0	0.0005	0	0	0	0	0	0	0	0	0	0	0	0	0	0	0	0.003134	0	0
f__37-13	0.3679	no	0	0	0.0005	0	0	0	0	0	0	0	0	0	0	0	0	0.003076	0	0	0	0	0
f__Cardiobacteriaceae	0.3679	no	0	0	0.0005	0	0	0	0	0	0	0	0	0	0	0	0	0.003076	0	0	0	0	0
f__Halomonadaceae	0.3679	no	0	0	0.0005	0	0	0	0	0	0	0	0	0	0	0	0	0.003076	0	0	0	0	0
f__Hyphomonadaceae	0.3679	no	0	0	0.0005	0	0	0	0	0	0	0	0	0	0	0	0	0.003076	0	0	0	0	0
f__Nocardiaceae	0.3679	no	0	0	0.0005	0	0	0	0	0	0	0	0	0	0	0	0	0.003076	0	0	0	0	0
f__Coriobacteriaceae	0.3679	no	0	0.0005	0	0	0	0	0	0	0	0	0.00301	0	0	0	0	0	0	0	0	0	0
f__Bacteroidetes_unclassified	0.4185	no	0.0027	0.0015	0.0059	0	0	0	0	0.016145	0	0	0.00903	0	0	0	0	0.00769	0	0	0.015671	0.012189	0
f__Anaeroplasmataceae	0.4281	no	0.0021	0.0074	0.0017	0	0	0.012703	0	0	0	0	0	0	0.029635	0.008704	0.005923	0.004614	0	0	0	0	0.005298
f__Caulobacteraceae	0.4418	no	0.0101	0.0121	0.0669	0.016557	0.01416	0.009074	0.010813	0.010274	0	0.004368	0.016556	0.016902	0.006239	0.02089	0.007404	0.384515	0.007633	0	0.009403	0	0
f__Family_XIII	0.4594	no	0.1438	0.1654	0.192	0.254971	0.166777	0.078033	0.071057	0.113016	0.179239	0.049509	0.121909	0.256607	0.209003	0.168857	0.186587	0.156882	0.225174	0.088777	0.267979	0.268153	0.14482
f__Moraxellaceae	0.4829	no	0.04	0.0032	0.0138	0.009934	0.217125	0	0	0.01321	0	0	0.01204	0	0	0.006963	0	0.083055	0	0	0	0	0
f__Firmicutes_unclassified	0.5225	no	0.1436	0.1068	0.1917	0.187089	0.110136	0.068959	0.023171	0.365467	0.106854	0.058246	0.039131	0.081438	0.209003	0.168857	0.084408	0.073827	0.293871	0.057627	0.115967	0.2786	0.33026
f__Lachnospiraceae	0.5287	no	3.2343	3.2086	4.3414	5.14744	2.316	1.07431	0.940729	4.86702	5.06006	1.21443	1.97764	3.31899	6.7458	4.24754	1.7474	2.75466	3.42722	1.88923	4.68258	6.35208	6.94253
f__unclassified	0.5671	no	0.4976	0.6129	0.7338	0.49173	0.772523	0.689593	0.420162	0.454999	0.156834	0.706235	0.860888	0.571604	0.754905	0.428236	0.355403	0.336835	0.368292	0.870635	0.568867	1.42608	0.831832
f__Aerococcaceae	0.5861	no	0	0.0033	0.0008	0	0	0	0	0	0	0	0.019566	0	0	0	0	0.004614	0	0	0	0	0
f__Nocardioidaceae	0.5861	no	0.0005	0	0.0008	0	0	0	0	0.002935	0	0	0	0	0	0	0	0.004614	0	0	0	0	0
f__Oscillospiraceae	0.6143	no	0.0043	0.002	0.0079	0.01159	0	0	0	0.005871	0.008617	0.004368	0	0.00461	0	0	0.002962	0.012304	0	0	0.01097	0.024378	0
f__Sphingomonadaceae	0.63	no	0.0079	0.0089	0.0392	0.01159	0.011014	0.007259	0.009268	0.002935	0.00517	0.008737	0.007525	0.00461	0.004679	0.019149	0.008885	0.186105	0.009541	0.023362	0.01097	0	0.005298
f__Porphyromonadaceae	0.6379	no	0.0033	0.0031	0.0005	0.014901	0.00472	0	0	0	0	0	0.00903	0	0.009358	0	0	0	0	0	0.003134	0	0
f__Xanthomonadaceae	0.6467	no	0.0104	0.0167	0.0166	0.026491	0	0	0.012358	0.002935	0.020681	0.011649	0	0.016902	0.021836	0.027853	0.022213	0.050756	0.019083	0.01246	0.017238	0	0
f__Lactobacillaceae	0.7165	no	0.9987	1.2305	1.4713	0.632461	0.409075	1.05798	2.60129	0.838079	0.453269	1.26103	0.394323	1.62569	0.433603	2.42319	1.24539	2.42398	0.770934	0.367567	1.62981	2.4186	1.21684
f__Corynebacteriaceae	0.7244	no	0.0023	0.0006	0.0372	0	0	0.003629	0	0.010274	0	0	0	0	0	0.003482	0	0.223019	0	0	0	0	0
f__Bacteroidaceae	0.7553	no	2.0777	2.5103	2.25	2.75501	1.98402	2.24118	2.20739	1.97558	1.30293	2.53662	3.68286	1.78089	3.37836	1.6085	2.07466	1.58266	2.71353	3.5682	1.29601	2.69023	1.64954
f__Clostridiales_Family_XIII._Incertae_Sedis	0.7864	no	0.0081	0.0043	0.0069	0.01159	0.006293	0	0.003089	0	0.027575	0	0.013545	0	0.012478	0	0	0.00769	0.003817	0	0.029775	0	0
f__Mitochondria	0.7912	no	0.0019	0.0029	0.0119	0	0	0.005444	0	0.005871	0	0	0	0	0	0.017408	0	0	0.017174	0	0	0.053979	0
f__Deferribacteraceae	0.8043	no	0.0005	0.0015	0.0012	0	0	0	0.003089	0	0	0.002912	0	0	0.006239	0	0	0	0	0	0	0	0.007064
