# Supplementary material for: Microplastics dampen the self-renewal of hematopoietic stem cells by disrupting the gut microbiota-hypoxanthine-Wnt axis
Source: Cell Discov. 2024 Mar 29;10:35. doi: 10.1038/s41421-024-00665-0 (PMC10978833; doi:10.1038/s41421-024-00665-0)
Supplement: Supplementary file 2 — Supplementary Table S2: Differential expression of metabolites taxa compared between ctrl and PSH group. [file 41421_2024_665_MOESM2_ESM.xlsx]

## Sheet: PS1_ctr.all
Supplementary Table S2: Differential expression of metabolites taxa compared between ctrl and PSH group.
ID	ctrl						PSH						ratio	t.test_p.value	regulated	MS2Metabolite
	ctrl_1	ctrl_2	ctrl_3	ctrl_4	ctrl_5	ctrl_6	PSH_1	PSH_2	PSH_3	PSH_4	PSH_5	PSH_6
neg-M151T54	230766	215478	173647	42530048	213265	216645	230625	433721	289425	325950	311242	319702	0.0438428	0.61098	none	-
neg-M165T162	2.69934e+07	1.08373e+07	3.18942e+06	857421	3.00043e+07	989902	558905	521828	275759	373434	419373	1.57028e+06	0.0510429	0.0135841	down	-
neg-M162T162	5.64717e+06	1.97105e+06	360603	195907	5.93953e+06	392708	44058	55242.3	46873.8	56159.7	283509	324636	0.0558681	0.00788191	down	-
neg-M87T56	2.86651e+07	413890	270931	198349	321912	438786	187288	255478	270114	367134	374296	313842	0.0583376	0.318316	none	-
neg-M162T163	1.66981e+06	698282	188110	13984	1.04324e+06	119082	5058.96	12801.6	4873.8	7587.23	77553.1	114045	0.0594561	0.0134032	down	-
neg-M161T162	1.00964e+08	4.94901e+07	1.18845e+07	3.30809e+06	1.19527e+08	7.13481e+06	2.07554e+06	1.87275e+06	984779	1.34629e+06	5.26075e+06	6.17416e+06	0.0606013	0.0107189	down	-
pos-M182T82	1.83993e+07	234087	496917	4.90549e+07	402828	957855	961453	924526	613417	740190	321044	693172	0.0611654	0.317311	none	Tyrosine
neg-M159T162	4.19767e+06	2.0308e+06	503712	174910	5.15635e+06	397604	34640.9	58560.5	36437.1	26646.2	266553	381437	0.0645431	0.00505856	down	-
neg-M163T162	1.01709e+08	4.47702e+07	1.11037e+07	3.21907e+06	6.98217e+07	7.20296e+06	2.02981e+06	1.84509e+06	949024	1.28947e+06	4.02551e+06	5.79097e+06	0.0669811	0.00831478	down	-
neg-M586T87	199825	2.38571e+06	657539	3.34586e+06	990055	535135	444886	11325.9	74556.6	7993.74	20598.2	9108.57	0.0700592	0.00165874	down	-
neg-M585T86	930538	9.9445e+06	1.9186e+06	1.44774e+07	4.10165e+06	2.28933e+06	1.60477e+06	48048.5	451098	30955.2	268042	84568.1	0.0738958	0.00262803	down	-
pos-M114T28	80522.3	2.26296e+06	1.9962e+06	94453.6	121260	97568.8	66444.7	48990.4	9545.91	77520.9	90137.5	66851.7	0.0772608	0.0508005	none	-
neg-M448T390	533295	228882	144881	66495.5	46399.2	179358	14359	20257.6	46720.6	5261.92	6364.27	10810.8	0.0865282	0.000565539	down	-
neg-M353T526	397773	1.86929e+06	1.84546e+07	1.62179e+06	2.59494e+07	1.47222e+06	1.95725e+06	497128	722518	711510	383980	312863	0.0921377	0.0631049	none	-
pos-M114T26_3	1.91066e+07	307922	380602	241869	545115	306374	365896	301945	195744	416402	326537	343491	0.0933536	0.323398	none	1-Pyrroline-5-carboxylic acid
neg-M322T42	715064	79821.5	83260.5	19508.4	137678	94118.7	8608.68	24303.1	13846.8	25025.9	15178.4	19192.5	0.0939886	0.0102608	down	-
neg-M587T87	30070	570817	106168	778504	223795	96036.5	79363.5	39923.7	21086.8	5296.32	14418.7	22293.4	0.101021	0.00815523	down	-
neg-M214T54	76740.3	4.1102e+06	50296.2	42348.8	2.09823e+06	146315	64300.4	51734	224664	128776	134672	69339.3	0.10323	0.325398	none	-
neg-M147T437	1.70648e+07	7.04952e+06	1.18258e+06	2.21695e+06	9.67516e+06	2.18819e+06	398740	429914	249960	276129	595311	2.19982e+06	0.105388	0.00260999	down	-
pos-M156T270	79589	516376	242639	514773	490972	207880	9041.7	29944.1	3535.81	10810.9	16133.8	153358	0.108576	0.00166812	down	-
neg-M340T289	479145	933563	788001	893518	811705	824845	441041	19562.2	16990.8	7154.82	34845.9	6737.5	0.111257	0.00255889	down	-
neg-M321T80	2.68198e+06	4.49653e+06	208068	611790	240169	233928	108694	283746	76298.9	73562.4	314728	92996	0.112131	0.0317711	down	-
neg-M292T79	5.23108e+06	2.74811e+07	270734	2.2502e+07	1.18517e+07	7.09607e+06	6.44465e+06	458616	186850	547334	460728	283700	0.11261	0.0196229	down	-
pos-M294T80	39949.5	1.82746e+06	69447.3	3.04434e+06	140602	135044	75389.4	118543	90173.6	80695	132663	95461.5	0.112791	0.238064	none	-
neg-M355T483	3.48791e+06	2.14378e+06	403108	1.47558e+06	3.6774e+06	458110	254806	260504	102611	206414	177692	319494	0.113475	0.00343394	down	-
neg-M500T87	27562.4	360601	108171	480666	139564	85949.9	57529.5	21841.4	15559.9	13092.7	21889.3	6750.99	0.113648	0.00369858	down	-
pos-M86T96	4.5771e+06	3.03548e+06	2.85984e+06	4.01741e+08	4.08622e+06	3.55765e+06	8.90967e+06	1.15368e+07	1.11449e+07	5.24134e+06	4.78917e+06	6.35904e+06	0.114279	0.962473	none	-
neg-M181T48	1.52614e+06	35099	33846.8	34820.3	36315.7	46634.4	25009	33027.3	21798.2	41636.2	43529.2	34625.7	0.116545	0.280484	none	-
neg-M135T77	3.80545e+07	8.09616e+07	3.06066e+07	6.19661e+07	5.48744e+07	2.74905e+07	2.05184e+06	5.22529e+06	7.61372e+06	3.48155e+06	1.07044e+07	5.49004e+06	0.117593	0.000493886	down	Hypoxanthine
neg-M308T55_2	29640.1	6.12638e+06	21637.7	1.61432e+07	6.21269e+06	5.80385e+06	152740	325542	2.19215e+06	1.03167e+06	88638	258220	0.117917	0.41857	none	-
neg-M475T315_1	1.13207e+07	161853	569092	962192	4.45659e+07	1.36171e+07	1.63145e+06	1.05119e+06	2.45978e+06	1.64466e+06	661432	1.02766e+06	0.119053	0.41213	none	-
neg-M267T120	6.88749e+06	1.9717e+07	7.70093e+06	4.45597e+07	2.61754e+07	7.74034e+06	8.11794e+06	851255	791499	1.23631e+06	1.86918e+06	969109	0.122674	0.000862928	down	-
neg-M89T219	2.75317e+07	695263	687257	675686	607588	704272	431602	923916	487219	555453	790479	611426	0.122973	0.304682	none	-
neg-M359T83_1	57804.1	257367	50954.8	421470	93074.2	51809.4	21624.1	4231.23	15912.6	6055.97	54170.3	14202.4	0.12461	0.00291573	down	-
pos-M144T74	4.17691e+06	1.81232e+06	659068	798839	2.71407e+07	1.19223e+06	515807	637774	708926	1.15532e+06	695773	745125	0.124615	0.101417	none	-
neg-M161T56_1	7.23811e+06	9837.39	174593	123672	50426.8	127220	109762	205301	153080	235894	126163	152359	0.127211	0.93494	none	-
neg-M562T186	50843.6	37245.7	120153	113377	51195.7	60063.9	5752.96	3692.38	8038.53	6462.26	2150.69	29700.2	0.128897	0.000553039	down	-
neg-M664T81	416618	594780	356087	742871	95145.4	595607	60663.1	47478.2	112390	42736	79422.6	40139.6	0.136671	0.000683875	down	-
pos-M172T275	153290	345457	209483	233636	360714	437837	11873.5	81028	9645.95	44489.2	41816	50264.3	0.137391	0.000750991	down	-
neg-M487T405	2.24715e+07	544155	2.08114e+06	2.49084e+06	591101	2.6603e+07	1.60753e+06	996720	1.39498e+06	2.23373e+06	511826	809945	0.137906	0.207594	none	-
neg-M299T467	1.02039e+07	283174	193207	116943	8.46573e+06	168123	1.07291e+06	327323	339622	456343	178910	307215	0.138043	0.536791	none	-
neg-M207T64	325178	8761	115851	71849.5	72505.3	136210	12937.9	18527	9884.46	7511.17	13288.7	39673.9	0.139416	0.01712	down	-
neg-M537T130	505222	2.45229e+06	731029	512678	458428	1.10431e+06	236215	264971	40028.3	47733.7	175840	67286.4	0.144358	0.00110653	down	-
neg-M406T59	835011	75619	370822	1.1733e+06	211095	367842	53818.2	37098.1	48478.1	137048	95002.6	75458.5	0.147314	0.00679185	down	-
pos-M213T91	214078	385655	610636	550525	329432	257691	170511	41922	31550	35984.1	29521.6	38337.8	0.148136	0.000141676	down	-
neg-M331T373	2.14553e+06	436997	1.57857e+06	752169	378920	1.34821e+06	52883.4	242567	218813	75792.9	345940	55374.4	0.149294	0.00136059	down	-
neg-M220T56	41044.5	1.22392e+06	201180	77380.6	2.1078e+06	1.65456e+06	118078	124751	125986	183185	86244	155980	0.149687	0.185882	none	-
neg-M493T133	68972.4	698274	11118.9	90179.5	68477.1	81345.6	43841	69935.4	3934.83	14824.5	9570.11	11481	0.150817	0.0447948	down	-
neg-M294T409	847828	463071	1.24326e+06	501472	176369	1.09115e+06	32639.7	313593	91703.8	100127	73334.4	56079.3	0.154396	0.00101941	down	-
neg-M304T51	106945	666429	115378	217499	123290	92949.7	30696.8	20838.9	53795.3	15345	67727.3	18560.7	0.156496	0.00144389	down	-
pos-M399T210	53872.7	241192	229558	288684	153358	257752	60170.5	9719.9	4379.25	15701.3	37231	64437.9	0.156515	0.00306731	down	-
neg-M251T108	1.45539e+07	3.82129e+07	1.49988e+07	3.57503e+07	3.05532e+07	1.54293e+07	1.57345e+07	804367	3.46264e+06	1.59297e+06	656619	1.48349e+06	0.158761	0.0025168	down	-
neg-M243T75	160756	5.26705e+06	140963	191660	148121	95996.1	178698	143145	127789	172540	181271	159895	0.160435	0.450285	none	-
neg-M344T174	451791	326275	146813	73544.6	370216	55907	46599.9	18532.3	16224	7595.9	43570.7	96993.3	0.161115	0.00490909	down	-
neg-M710T194	87520.1	268419	71922.8	358570	376425	78028	73009.6	31180	24474.3	25188.7	28654.1	18221.8	0.161762	0.00204609	down	-
neg-M389T395	1.40933e+06	4.50589e+06	344196	6.18488e+06	2.22599e+06	396223	666696	616841	291624	304318	356763	212374	0.16252	0.0361264	down	-
neg-M267T178	1.00864e+06	4.56592e+06	3.00294e+06	1.38608e+07	6.38135e+06	2.14635e+06	2.09287e+06	533145	1.08524e+06	510859	276672	534345	0.162538	0.00494777	down	-
neg-M152T81	8.73152e+06	1.15802e+07	4.93331e+06	1.50557e+07	1.09898e+07	5.4941e+06	3.55224e+06	1.0224e+06	1.47948e+06	157115	1.72014e+06	1.33834e+06	0.163244	0.00333645	down	-
neg-M209T53	172389	61680.3	202533	181199	4.08659e+06	344941	198950	57085.3	231721	246526	100994	14741.7	0.168343	0.180385	none	-
pos-M225T51_1	34044.3	494873	976464	155509	794079	74550.2	57784.8	77312.3	129308	58593.3	21091.7	84074.8	0.169267	0.0698137	none	-
neg-M531T180	119385	180824	11086	12295.2	36122.9	10147.2	3864.16	1591.44	1904.16	2747.23	46513.7	6263.91	0.170023	0.0231018	down	-
pos-M241T32	247239	161750	134886	43412	194088	141078	25352	19136.7	28242	3448.5	56388.9	24417.6	0.170183	0.00253402	down	-
neg-M79T58	1.13198e+07	2.19338e+07	1.23623e+07	1.94912e+07	3.31666e+06	7.1534e+06	1.46172e+06	2.76762e+06	904672	627566	6.37472e+06	1.00547e+06	0.173885	0.00183135	down	-
neg-M193T74	758442	5.37944e+06	3.18349e+06	1.04578e+07	5.3105e+06	4.78543e+06	1.03285e+06	567370	1.14743e+06	426910	1.63451e+06	400674	0.174384	0.00469577	down	D-Glucuronic acid
neg-M237T394	4.96299e+06	1.16805e+07	1.69913e+07	3.50809e+06	2.38626e+06	1.43213e+07	1.65198e+06	3.63582e+06	893809	1.94546e+06	641233	638643	0.174687	0.00310859	down	-
neg-M189T73	1.04469e+06	311166	359876	118232	218289	166160	70625.1	35140.4	54877.6	8882.03	165182	54539	0.175462	0.00554384	down	-
neg-M341T304	1.64375e+06	2.0396e+06	1.94938e+06	2.49383e+06	956806	2.73262e+06	281651	344442	374270	273730	630164	178586	0.176273	1.79e-05	down	-
neg-M511T511	5.02767e+06	3.03093e+06	1.04084e+06	1.1025e+06	5.15004e+06	904485	463852	431569	70215.8	79397.4	826506	1.00289e+06	0.176817	0.0094218	down	-
pos-M102T53	1.0096e+06	2.51457e+07	1.61971e+06	2.72995e+07	2.53885e+07	940397	2.17404e+06	3.77531e+06	2.04718e+06	1.77715e+06	1.6923e+06	2.99303e+06	0.177622	0.27631	none	-
neg-M530T180	465389	805223	62131.1	197077	227409	132488	77759.6	12599.7	37460.9	20265.1	154779	32839.3	0.177647	0.00742031	down	-
neg-M92T77	151856	266804	85185.2	245332	216838	62144.8	78420.6	50358.1	11848.7	12361.8	21910.8	9319.97	0.179174	0.00165664	down	-
pos-M316T79_1	1.20146e+06	4.20193e+06	106861	152743	2.23597e+06	174489	141413	554719	115548	159945	164515	313775	0.17959	0.18801	none	Flusilazole
neg-M322T212	292300	240602	35587.6	25104.7	23246.8	190883	37353.1	25019.5	12087.7	20105.8	19417.6	31180.1	0.17972	0.048338	down	-
pos-M812T315	2.88848e+06	6.41716e+06	4.64651e+06	6.39333e+07	1.5173e+08	1.17734e+07	1.52316e+07	2.45146e+06	1.01242e+06	8.10284e+06	1.10568e+07	5.95669e+06	0.181499	0.211398	none	-
neg-M538T129	140223	182035	82058.7	64488.4	48901.9	118599	64727.3	28966.5	2519.71	8457.56	9034.47	2448.99	0.182545	0.00620418	down	-
neg-M266T374	1.22424e+06	317259	1.31398e+06	994992	250929	644795	43105.5	376435	154624	156747	34584.3	102312	0.182843	0.00303748	down	-
neg-M412T87	65726.3	235612	80489.2	342409	206265	123620	33197.8	51938.7	20666	28184.2	32202.5	26820.3	0.1831	0.000966024	down	-
pos-M154T85	4.55296e+06	8.15705e+06	4.17031e+06	1.50703e+07	6.95815e+06	4.75992e+06	2.2397e+06	1.62008e+06	919534	793073	1.35619e+06	1.08908e+06	0.183602	8.6e-05	down	-
neg-M375T46_2	159776	227513	82009.1	327227	216101	145436	77954.8	11623.3	18886	30728.8	56572.4	17952.5	0.184548	0.000720601	down	-
pos-M666T83	194078	722244	206189	464477	37464.6	499382	38934.1	32775.6	251725	9767.43	28369.5	33594.6	0.186063	0.0114862	down	-
pos-M436T81	204062	1.24713e+06	41079.3	703611	314826	103647	130948	132145	50682.7	49027.1	58959.6	68202.8	0.187413	0.0656462	none	-
neg-M366T195	2.27577e+06	1.4056e+06	2.84593e+06	4.38807e+06	592591	3.39998e+06	1.22163e+06	170859	278466	112708	808263	203788	0.187532	0.00345599	down	-
pos-M455T55	700646	735200	502434	1.02665e+06	680968	441985	188894	131233	49658.3	68947.4	253764	74215.1	0.187557	0.000388065	down	-
neg-M612T240	307223	144597	50474.4	15887.4	163054	38074.3	4908.57	27216.5	30986.1	11854.6	34464.7	26023.1	0.18831	0.0287818	down	-
neg-M108T185	124049	6726.75	139396	178043	45736.6	74972.9	17560.8	7681.25	4454.22	1762.85	72659.4	3093.33	0.188447	0.0174819	down	-
neg-M470T201	143509	676462	67815.6	416413	556006	131722	180141	73207.6	36180.8	29789.7	30409.5	30479.7	0.190875	0.00815136	down	-
neg-M280T396	2.62763e+06	2.47388e+06	1.16644e+07	2.20013e+06	3.45495e+06	9.30992e+06	432818	2.58961e+06	771391	1.1453e+06	540863	591776	0.191351	0.00228632	down	-
pos-M350T57	196484	967869	1.58155e+06	2.6748e+06	1.5571e+06	731643	511442	230862	117716	83261.4	357840	176078	0.191609	0.00755546	down	-
pos-M154T69	1.29463e+06	4.36293e+06	450372	4.61593e+06	3.68266e+06	1.64155e+06	178206	638630	328879	664657	741108	535248	0.192343	0.00879098	down	-
neg-M213T531	1.2992e+06	526023	222325	281409	3.29234e+06	241150	144095	219020	113878	147103	318079	197513	0.194405	0.0476098	down	-
pos-M151T43_1	8.54674e+07	5.64844e+07	91200.3	97921.1	7.34235e+07	9.90524e+07	6.09712e+07	114378	99989.4	151860	88862.8	159069	0.195747	0.101969	none	-
neg-M197T55_2	265394	6.75573e+06	143815	1.11334e+07	184568	514571	637629	541777	596985	619821	488360	847923	0.196473	0.739586	none	-
neg-M154T525	1.18139e+07	1.74943e+06	550159	2.78398e+06	2.17028e+06	1.24332e+06	839540	700143	219137	171374	760731	1.32477e+06	0.197709	0.02805	down	-
neg-M151T57	1.87755e+07	7.31365e+07	1.00224e+07	3.13062e+07	3.18839e+07	1.95246e+07	1.05233e+07	4.43638e+06	5.22472e+06	4.05772e+06	6.23808e+06	6.20138e+06	0.198655	0.00164282	down	Xanthine
neg-M719T534	193260	73109.7	47440	53036.6	108599	51042.6	5243.72	26237.7	4297.87	12376.5	16508.9	40585.2	0.199909	0.00286248	down	-
neg-M255T531	2.54582e+06	2.10133e+06	454103	530888	1.87217e+06	757311	263542	345761	140804	157724	424725	328572	0.201066	0.00343652	down	-
neg-M235T530	1.36479e+07	7.41957e+06	2.27444e+06	3.81498e+06	1.25823e+07	2.21626e+06	1.37272e+06	1.79041e+06	408167	159552	1.46445e+06	3.24837e+06	0.201253	0.0128329	down	-
neg-M236T54_1	311790	729548	468087	1.54769e+06	1.7196e+06	257196	161818	128718	141102	160195	286089	139367	0.202087	0.00683919	down	-
neg-M855T315	375236	1.3957e+06	1.12061e+06	1.42334e+06	1.39318e+06	204612	248919	60283.2	118074	343992	57275.5	376309	0.203775	0.00724554	down	-
pos-M810T330	1.83346e+07	5.28408e+06	2.22566e+06	6.75151e+06	2.07219e+07	3.19776e+06	2.47645e+06	1.0291e+06	664490	2.01301e+06	3.27639e+06	2.07085e+06	0.20402	0.0125728	down	-
neg-M236T530	2.87433e+06	1.69543e+06	409162	903675	1.57431e+06	471029	212202	329630	45069.6	40665.7	236388	753951	0.204077	0.0106356	down	-
neg-M191T88	269294	158158	51848.9	3678.43	114267	29754.6	5816.06	19752.7	36061.3	17877.7	17937.5	30631.8	0.204269	0.156709	none	-
neg-M511T303	1.49087e+06	1.22375e+06	339599	60902.3	314956	920117	133246	212493	203471	54265.1	103190	182645	0.20443	0.0514832	none	-
pos-M507T111	7138.16	1.31683e+06	965333	2.12525e+06	1.1598e+06	337866	468947	255020	98389.5	162144	117122	110406	0.205004	0.329449	none	-
neg-M590T50	520104	260136	185668	239002	265510	183235	55642.8	110638	22400.3	17868.2	93890.7	39416.5	0.205518	0.00117917	down	-
neg-M485T406	6.362e+06	5.03968e+06	1.0899e+06	7.83708e+06	4.41135e+06	243232	913359	460798	1.85795e+06	426504	650072	827210	0.205574	0.0788198	none	-
neg-M525T527	1.85312e+06	774032	151157	149827	859857	99461.3	83834.4	62914.7	158496	103285	104822	287648	0.206047	0.0673415	none	-
neg-M602T240	1.03536e+06	561073	283756	148597	515296	256243	92727.3	53650.9	52825.8	47082.3	153414	179202	0.206727	0.00211246	down	-
neg-M307T56	321689	899409	416476	610099	876315	471288	138759	230484	117175	75025.2	147663	34704.2	0.206886	0.000670421	down	-
pos-M721T315	472158	297658	1.08181e+06	8.32267e+06	1.60686e+07	1.68902e+06	1.632e+06	504886	153893	1.09711e+06	963447	1.43358e+06	0.207108	0.275645	none	-
neg-M195T59	1.22279e+06	173391	213899	213190	280137	248756	59215.1	88835.2	47531.4	69849.1	20568.5	202709	0.20777	0.0048925	down	-
neg-M628T240	1.40904e+06	603216	301923	183326	752257	311990	58196.3	44499.5	56532.8	87666.5	267885	225510	0.207844	0.00430677	down	-
neg-M465T532	1.51256e+06	618299	240503	269094	782894	289058	125046	180551	42209.5	19518.5	149094	258613	0.208768	0.00926218	down	-
pos-M141T26_1	42627	195700	358300	379734	982566	109015	36349.7	28599.3	27707.2	93934.5	129768	115898	0.209027	0.0352546	down	-
neg-M422T51	53108.7	288341	120623	316692	147411	212112	29081	36498.5	27193.4	13878.6	98701.5	34593.2	0.210796	0.00175877	down	-
pos-M154T84	3.36082e+06	6.07042e+06	3.15526e+06	6.36333e+06	5.33907e+06	3.50154e+06	1.57252e+06	784745	922413	746391	871837	965697	0.210994	4.74e-06	down	-
neg-M221T431	2.90219e+06	998194	1.00583e+06	1.34768e+06	2.40027e+06	1.94928e+06	372239	288155	293686	292648	632663	362185	0.211401	9.17e-05	down	-
neg-M370T529	1.18064e+06	616613	152061	271814	930791	325038	156021	88168.5	31297.1	77800.1	178026	204275	0.211561	0.0062996	down	-
neg-M521T517	4.07599e+06	890187	264998	504849	1.97225e+06	310253	158294	191352	46164.7	117311	491393	702559	0.212891	0.0379652	down	-
pos-M784T316	2.26097e+06	4.75764e+06	2.14894e+06	1.42878e+07	1.73471e+07	2.4537e+06	2.06161e+06	1.16452e+06	394675	1.14272e+06	1.72121e+06	2.74897e+06	0.213466	0.0215912	down	-
pos-M508T112	163445	540858	434882	531976	236825	121586	267946	81761.2	14165.7	14851.5	47038.8	10864.3	0.215133	0.00783818	down	-
neg-M875T390	644379	177161	55418.9	125792	536142	118792	53841.5	55805.4	17374.9	25563.8	99440	105117	0.215447	0.0196308	down	-
neg-M309T53	972567	611574	690677	2.18599e+06	826664	833989	140817	252120	413654	98617.8	232008	184798	0.215964	0.000235952	down	-
neg-M297T529	1559321	943201	233285	470942	1.03654e+06	400877	191496	119862	44725.9	13588.7	297193	336190	0.215982	0.0153274	down	-
pos-M368T196	529809	437975	1.47291e+06	1.50388e+06	264390	1.09091e+06	514691	102272	134380	92668.5	238622	66811.7	0.216882	0.00365487	down	-
pos-M175T56	8.12451e+06	7.37954e+06	4.67997e+06	1.87693e+07	1.34072e+07	6.35922e+06	5.2239e+06	1.48457e+06	981999	847850	2.69798e+06	1.535e+06	0.217496	0.00103702	down	N-Acetylasparagine
pos-M235T51	3.92347e+06	858830	1.42811e+06	3.22239e+06	2.67672e+06	2.39332e+06	417868	318664	620007	455421	988212	360630	0.217944	0.00053438	down	-
pos-M142T257	33581.2	166606	76686	315867	101263	80137.4	3430.34	9871.63	78604.4	9177	65567.1	2544.84	0.218559	0.0152321	down	-
neg-M161T309	1.57912e+07	1.72619e+07	9.55906e+06	2.92471e+06	1.43808e+07	9.64761e+06	3.70968e+06	1.24078e+06	1.45607e+06	2.02681e+06	3.49195e+06	3.28777e+06	0.218687	0.00156731	down	-
neg-M136T78	1.55414e+06	3.42295e+06	1.17026e+06	2.4086e+06	2.05144e+06	1.04614e+06	1.13008e+06	241004	321577	183934	445008	233414	0.219249	0.000717871	down	-
neg-M673T530	1.79838e+06	903396	281855	461425	1.03927e+06	492323	216706	170298	97031.9	48186.3	193451	367590	0.219679	0.00344013	down	-
neg-M367T52	57226.1	234816	29942.1	290816	678900	285132	51997.8	47132.9	36914.5	30510.6	148160	33020.4	0.220529	0.0509763	none	-
pos-M110T84	5.72049e+06	7.93726e+06	4.52717e+06	1.64514e+07	6.29515e+06	8.26613e+06	5.16934e+06	883351	1.42371e+06	752275	1.21273e+06	1.40826e+06	0.220532	0.000853591	down	-
neg-M632T501	4.19984e+06	1.24764e+06	357327	658652	915572	465663	208407	189537	110338	207872	444727	579150	0.22181	0.0164778	down	-
neg-M360T45	115453	137307	92003.4	447499	212010	160604	59187.8	16725.8	83351.4	10637.5	75395.3	13964.8	0.222567	0.00510687	down	-
neg-M227T50	178922	150140	102207	145137	54548.9	65102.4	18419.4	13445.7	32473.1	49757.8	27422.4	13534.8	0.222759	0.000380538	down	-
neg-M683T535	192821	67241.8	37471.7	32837.3	78807.6	43614	20224.4	17030.6	14757.9	6222.15	27963.6	15039.3	0.223586	0.00236371	down	-
pos-M133T50	4.13899e+06	5.37399e+06	3.84194e+06	5.28787e+06	2.98153e+06	2.44201e+06	1.08838e+06	458332	673462	956400	1.83571e+06	376377	0.223909	0.000434024	down	-
neg-M237T530	5.44963e+06	2.6093e+06	664571	922428	2.59083e+06	645106	474630	585819	84773.7	39268.3	513394	1.18767e+06	0.224001	0.0279785	down	-
neg-M575T81	312875	463291	217263	1.1303e+06	399713	126564	410451	18548.8	20250.4	93304.8	24831.5	26250.5	0.224014	0.00804589	down	-
neg-M235T54	4.28848e+06	9.61886e+06	5.56369e+06	2.25386e+07	6.92935e+06	3.58155e+06	2.87177e+06	1.46641e+06	1.10621e+06	642063	4.3483e+06	1.37281e+06	0.224818	0.00349086	down	-
neg-M237T421	5.8659e+06	4.74487e+06	6.32894e+06	4.33109e+06	1.77464e+06	5.41947e+06	912744	2.38078e+06	962388	694025	798043	663537	0.225243	0.00021235	down	-
pos-M136T85	626397	1454591	562679	2.17047e+06	1.53363e+06	1.00433e+06	653998	188875	172557	221983	245789	173443	0.22533	0.000526783	down	-
neg-M266T106	1.03656e+07	1.13664e+07	5.24022e+06	2.76535e+06	3.08051e+06	5.91206e+06	3.79247e+06	358434	1.50083e+06	531508	1.34826e+06	1.2053e+06	0.225581	0.0035447	down	-
neg-M997T303	2.29707e+06	1.58042e+06	1.5398e+06	1.0554e+06	47502.1	1.57256e+06	88391.2	732458	250464	168698	48221.5	544353	0.226448	0.0767827	none	-
neg-M465T540	51508.2	33760.7	16817.8	10205.8	20336.9	15971.7	6398.69	5611.08	4073.12	3765.61	5570.29	8594.74	0.228892	0.00107178	down	-
neg-M194T52	730439	2.0719e+06	1.21537e+06	3.20186e+06	1.13702e+06	883880	321546	206447	469150	76536.1	927483	140994	0.231823	0.00448479	down	-
pos-M276T207	1.79997e+06	447450	589795	3.45661e+06	684734	462465	283309	441756	380357	18378.9	194770	416875	0.233227	0.0363981	down	Flufenacet ESA
neg-M419T574	230985	239412	128841	1.07973e+06	465653	804197	94118.5	55691.8	48527.9	133965	279879	78792.3	0.234323	0.00939377	down	-
pos-M227T61	1.54903e+06	1.51952e+06	527849	439213	1.05358e+06	389398	291809	256138	213164	206420	257370	62968.4	0.235073	0.00245536	down	-
neg-M861T535	346832	155285	94555.5	97668.8	208103	98857.2	13066.5	50702.9	19812.2	35329.6	68882.5	48943.9	0.23643	0.00152737	down	-
neg-M293T86	968582	947974	908166	3.89381e+06	1.94334e+06	1.12296e+06	1.08461e+06	169959	439699	87383.2	344360	208879	0.238623	0.00496406	down	-
neg-M238T395	1.23133e+06	706220	962409	525446	207892	806709	139297	451969	83967.2	241492	33892.6	108951	0.238641	0.00560114	down	-
neg-M344T189	1.22901e+06	2.5732e+06	1.5424e+06	5.39955e+06	1.79237e+06	1.69924e+06	375734	1.11036e+06	331411	404747	766007	412703	0.238903	0.000709704	down	-
neg-M263T71	1.04391e+06	459871	610571	819368	341387	750993	122079	117303	255806	78605.8	245109	143144	0.238952	0.000180171	down	-
neg-M261T66	315206	136047	369524	233370	86712	570982	54829.8	26227.1	57576.9	28523.6	219226	23853.2	0.239646	0.00493846	down	-
neg-M237T510	9.81053e+06	3.04794e+06	2.14567e+06	2.31614e+06	1.77575e+06	2.07808e+06	1.086e+06	1.05894e+06	186937	185078	984947	1.59982e+06	0.240942	0.010956	down	-
neg-M223T374	1.44556e+06	1.84611e+06	2.79e+06	2.83922e+06	401374	4.49335e+06	640390	1.00829e+06	635404	399199	268367	378287	0.241027	0.0115417	down	-
neg-M595T182	94950.8	133839	77447.5	256392	118971	133592	25381.9	17576.1	12166.6	45477.3	37836.5	58379.7	0.241438	0.000757245	down	-
neg-M223T245	16230.7	1.61624e+06	99595.3	29742.4	1.85523e+06	49612.4	147791	217331	166105	100496	133796	119830	0.241459	0.972318	none	-
neg-M460T76	160517	118298	158643	455999	218815	216137	79524.4	21725.7	112009	23253.3	56589.8	28385.1	0.242009	0.00166997	down	-
neg-M347T260_1	432490	149223	89840.5	51940.2	224017	83782.4	5101.86	38518.4	25326	28509.4	73838.9	78310	0.242031	0.0176731	down	-
pos-M299T242	657200	357935	112025	1.46865e+06	582034	293840	123701	224303	196535	118755	73455.7	104661	0.242364	0.017981	down	-
pos-M266T177	1.2977e+06	1.41804e+06	1.16242e+06	2.14764e+06	760168	1.28666e+06	750899	379357	212651	248602	225523	139851	0.242409	0.000524383	down	-
neg-M395T490	4.56238e+06	5.09559e+06	1.03207e+06	1.27936e+06	2.39369e+06	2.71574e+06	599657	219685	575549	608314	1.15494e+06	1.00562e+06	0.243797	0.00329051	down	-
pos-M519T90	515749	764114	245374	902013	857822	653475	508104	67808.6	173718	19706.5	122619	68288	0.243807	0.00779497	down	-
neg-M315T588	672483	432346	67597.9	92879.9	1.10463e+06	924238	41944.5	114025	100806	260098	212049	74395.5	0.243861	0.0771887	none	-
neg-M275T519	1.13154e+07	8.10574e+06	6.76028e+06	4.1873e+07	9.14773e+06	1.58193e+06	3.80722e+06	4.39231e+06	2.74569e+06	2.98326e+06	1.2855e+06	4.03212e+06	0.244289	0.0612105	none	-
neg-M283T54	2.67024e+06	1.6934e+06	442447	2.439e+06	1.73693e+06	598887	184481	370768	511692	177032	508192	593189	0.244795	0.00674484	down	-
neg-M222T326	1.91478e+06	684684	227472	353602	1.35838e+06	295546	175779	145894	117650	126223	318849	300998	0.245196	0.0195619	down	-
neg-M489T235	1.76484e+06	716370	208226	342572	1.10737e+06	382290	33883.8	91318.6	125140	350302	295220	215479	0.245782	0.0159821	down	-
neg-M529T332	598093	929522	996577	89252.5	176334	1.60932e+06	119244	205107	217397	123155	166861	252961	0.246579	0.073763	none	-
neg-M438T216	250361	633132	19840.3	26421.2	161880	37602.3	24408.8	33094.9	39307.6	87544.6	21587.9	73090.6	0.2471	0.241992	none	-
neg-M253T55_1	436736	243019	1.77064e+06	2.19376e+06	342293	2.18208e+06	22413.9	427832	284029	264551	392625	390060	0.248518	0.0594996	none	-
neg-M265T438	1.52756e+06	1.97282e+06	3.08966e+06	1.84372e+06	811131	3.18938e+06	366222	958856	494506	564837	407959	315584	0.249951	0.000486455	down	-
pos-M430T174	131230	194611	73771.3	41965.2	53158.2	106093	20281.7	5492.16	27501.5	6731.6	71857.7	18670.4	0.250545	0.00693671	down	-
neg-M308T53	8.62594e+06	8.25552e+06	9.08665e+06	2.1571e+07	7.6447e+06	7.64727e+06	1.39783e+06	3.1566e+06	4.35855e+06	1.48603e+06	2.43663e+06	2.95642e+06	0.251342	0.000222444	down	(-)-N-Acetylneuraminic acid
neg-M411T47_2	53972.4	92286.2	35153.4	32715.4	43121.1	16525.3	21207.3	9064.61	5480.09	3093.22	20023.3	10000.2	0.251553	0.00388202	down	-
neg-M233T55_2	79535.5	139021	179048	365915	477517	482151	77523.1	56673.3	71081.1	100269	67821	61106.1	0.252134	0.00964582	down	-
neg-M209T49	64965.8	36826.7	80205.6	87161	24718.3	27404.7	5559.43	7922.77	6037.5	7998.46	15665.2	37930.6	0.25247	0.00268508	down	-
neg-M439T502	1.10098e+07	6.2533e+06	3.09993e+06	5.77604e+06	1.48156e+07	3.12609e+06	2.15876e+06	2.21234e+06	1.04666e+06	1.12708e+06	1.30794e+06	3.30421e+06	0.253103	0.00292623	down	-
pos-M324T312	127166	123168	493110	94131.5	372730	4.32227e+06	213477	223580	270527	259055	318918	118304	0.253745	0.561071	none	-
neg-M331T55	429773	497159	242882	188758	93056.1	461123	57077	116801	106562	57614.9	71585.7	77534.3	0.254699	0.00372733	down	-
neg-M130T48	675763	302453	150286	69530.3	264097	54553.8	57758	86236	41107.2	36381.8	101279	63973.6	0.254988	0.0392511	down	-
neg-M257T281	116569	555433	720612	949230	582082	470108	204331	130099	72943.5	81728.1	220650	156812	0.25532	0.00616224	down	-
neg-M390T87	347254	688557	408729	1.68798e+06	548305	626928	304116	251051	88527.7	223100	83141.9	151053	0.255583	0.0018652	down	-
pos-M237T81	82239.6	106543	61548.9	164851	147711	41264.5	32444	33823.7	29329.6	7523.32	3428.21	47865.1	0.255585	0.0117317	down	-
neg-M548T186	530517	113839	139776	57480	44407.9	108564	29585.9	51191.1	24081.2	50306.4	52650.6	46411.5	0.255611	0.0310502	down	-
neg-M487T336	6.93596e+07	4.42498e+07	8.23446e+07	1.16048e+07	265056	1.81557e+06	4.02734e+07	762152	3.03847e+06	5.26317e+06	102826	4.17016e+06	0.255726	0.266812	none	-
neg-M235T467	1.04341e+08	3.89427e+07	1.69361e+07	7.82524e+06	3.7197e+07	5.01846e+06	5.85552e+06	1.09325e+07	7.33667e+06	3.42438e+06	5.69669e+06	2.06693e+07	0.25642	0.0825158	none	-
neg-M249T315	1.47996e+06	4.6536e+06	1.82425e+06	1.56335e+06	1.22957e+07	1.13959e+06	1.18346e+06	991545	687970	761271	830336	1.43318e+06	0.256475	0.0441703	down	-
pos-M361T43_2	334802	487913	314002	1.02149e+06	596779	273336	190598	61106.7	105065	87139.1	277808	55331	0.256593	0.00171498	down	-
neg-M435T45	4.29124e+06	350495	729683	382634	812173	1.6666e+06	203036	426133	186778	532826	272811	497389	0.257381	0.0465652	down	-
neg-M320T49	62599.4	352852	46175.6	47257.5	89370	22199	61626.1	24267.2	9279.13	5208.84	52120.8	7951.16	0.258606	0.0399259	down	-
neg-M700T429	5.46106e+06	2.12848e+06	117841	1.04314e+06	2.44009e+06	1.09689e+06	642787	340731	187980	129489	572817	1.31275e+06	0.259333	0.107662	none	-
neg-M548T54	376429	54009.3	103571	112138	271790	187860	31923.2	38240.5	68059.9	29579	58644.6	62605.6	0.261398	0.00696745	down	-
neg-M418T87	173991	493512	83664.6	275157	369457	119001	49591.8	120972	66828.1	80524.2	63491.1	14872.8	0.261608	0.00816828	down	-
neg-M292T86	8.99761e+06	8.42628e+06	9.3857e+06	4.29223e+07	1.33285e+07	1.05112e+07	1.00201e+07	1.70426e+06	3.47978e+06	1.48027e+06	3.13453e+06	4.66137e+06	0.261621	0.00534982	down	-
neg-M419T281	1.49903e+07	3.97017e+06	2.06444e+06	3.38788e+06	1.38128e+06	2.40507e+07	2.65728e+06	1.9974e+06	860237	2.46743e+06	2.50544e+06	2.63872e+06	0.263347	0.123703	none	-
neg-M196T40	116825	84805.2	15053	14881.6	41575	7924.62	11187.9	4429.24	20041.2	2538.52	19271.9	16612	0.263573	0.0726127	none	-
neg-M237T467	3.30392e+07	1.19782e+07	2.38927e+06	4.7099e+06	1.34679e+07	5.16594e+06	1.88398e+06	3.43919e+06	2.43931e+06	501205	3.33193e+06	7.06932e+06	0.263814	0.0406415	down	-
neg-M519T45	512233	143753	190420	219492	301756	466828	72763.8	39656.3	105898	123869	98749	44720.8	0.264738	0.000947827	down	-
neg-M601T240	1.16365e+06	368128	299116	120100	565630	190237	104432	68862	66079.2	77471.3	175647	225644	0.265301	0.0155867	down	-
neg-M333T521	14471693	8.06561e+06	360646	560788	9.26641e+06	7.18119e+06	151124	576518	572304	579065	337229	8.39698e+06	0.265953	0.0836488	none	-
pos-M372T368	1.07161e+07	4.41531e+06	1.3237e+06	1.1759e+07	6.45051e+06	1.12227e+06	970284	1.34266e+06	2.7875e+06	1.40693e+06	1.95048e+06	1.0741e+06	0.266353	0.056429	none	-
pos-M833T409	1.89161e+06	1.59565e+07	2.20612e+06	1.83879e+07	3.97662e+07	6.5081e+06	4.57666e+06	1.31752e+06	813029	7.67639e+06	3.01963e+06	5.1928e+06	0.266725	0.121366	none	-
pos-M155T81	104036	84785.4	79659.8	186015	121757	138790	91162.4	8142.37	11261.6	20085	28684.4	31676.5	0.267134	0.00451569	down	-
neg-M525T474	1.71353e+06	754847	377917	404200	787044	379456	225259	206305	131238	105238	245093	267012	0.267183	0.00275563	down	-
neg-M306T69	186094	205635	92102.6	39148.3	95985.6	53371	11982.4	24061.8	35391.4	50337	27924.4	30571.8	0.268123	0.00477764	down	-
neg-M157T55	1.33933e+06	6.90794e+06	1.71721e+06	3.22809e+06	1.33745e+06	1.21365e+06	541177	622091	755318	381170	1.41408e+06	516746	0.268717	0.0069248	down	-
neg-M135T265	3.59155e+06	2.20711e+06	2.50761e+06	1.40446e+07	3.9911e+06	4.87324e+06	1.63669e+06	892626	1.03949e+06	1.78114e+06	1.60306e+06	1.44835e+06	0.269143	0.00682702	down	-
neg-M151T81_3	343252	484072	194359	626335	438091	232148	122678	152795	43390.3	117867	70540.2	117913	0.269678	0.000575302	down	-
neg-M243T79_2	1.01707e+07	6.57139e+06	5.52214e+06	5.83581e+06	7.01734e+06	2.59881e+06	2.74356e+06	1.43491e+06	1.99297e+06	1.09803e+06	1.63813e+06	1.2684e+06	0.269804	0.000302794	down	-
pos-M332T57	205378	695347	323755	407231	131963	104636	101060	83651.7	134098	49712.9	90713.2	45104.5	0.269945	0.00845099	down	-
neg-M414T513	3.82616e+06	1.92129e+06	844726	706111	1.54304e+06	652453	117862	524787	105649	349791	753840	722445	0.271164	0.0145388	down	-
neg-M421T509	5.12956e+06	1.78975e+06	452590	725279	1.13702e+06	426709	579036	461384	249983	364967	453611	513203	0.271422	0.0622138	none	-
neg-M153T81	3.22053e+06	1.2394e+06	643951	2.17568e+06	2.36367e+06	636137	695559	945833	277100	293988	322881	254989	0.271452	0.00636705	down	-
neg-M396T78	128050	380604	93886.7	464662	279785	81624.1	105770	88545.5	20577.7	47653.9	49969.9	77483.8	0.272992	0.0121833	down	-
neg-M308T175	415948	436190	115748	158993	394911	123190	127965	48189	41981.7	40597.9	69429.2	121592	0.273411	0.00427949	down	-
neg-M255T532	804313	568482	59814.5	85267.3	837270	380881	117128	97720.9	162055	59405.9	122335	189454	0.273425	0.105792	none	-
pos-M365T206	244929	1.80218e+06	2.33624e+06	821804	193970	2.42769e+06	596356	443016	133923	379446	356476	233735	0.273796	0.095981	none	-
neg-M615T535	222545	82392.8	58136.4	46090	109748	45974.7	27198	37280.6	6797.78	17622.4	39464.4	26538.7	0.274217	0.00612695	down	-
neg-M330T302	163961	3.37411e+06	201579	287059	3.48328e+06	2.76363e+06	264090	279155	796568	235649	857282	389050	0.274664	0.323494	none	-
neg-M510T495	2.39248e+06	1.11765e+06	453727	478048	1.02232e+06	208758	275573	258685	123808	74540.9	330683	495309	0.27474	0.026896	down	-
neg-M275T139	367368	1.00913e+06	284668	1.3382e+06	496538	391993	109200	266410	211022	203496	178593	100981	0.275137	0.00354249	down	-
neg-M150T546	538082	578537	204565	457769	584212	506563	172392	11581.3	116437	224752	258142	8623.32	0.275959	0.0295387	down	-
neg-M205T38	665060	154606	97766.2	85795.5	319805	113658	69415.6	60075.9	51063.5	60505.8	71378.1	84133.1	0.276032	0.0269956	down	-
neg-M181T208	4.04765e+06	2.06401e+07	2.54647e+06	1.82083e+07	1.22963e+07	6.92778e+06	2.93675e+06	3.22399e+06	5.26002e+06	2.18934e+06	1.24805e+06	3.02727e+06	0.276579	0.0227351	down	Hydroxyphenyllactic acid
neg-M97T60_1	451064	36244.4	120100	98473.3	83738.8	92127.5	27720.9	46328.1	8926.76	63035	12256.5	85640.8	0.276619	0.0298679	down	-
neg-M396T504	8.8213e+06	5.02299e+06	1.60795e+06	1.66385e+06	5.28279e+06	1.85831e+06	1.16606e+06	1.0832e+06	440018	562730	1.33682e+06	2.12465e+06	0.276763	0.0112182	down	-
pos-M599T52	644208	542821	357976	603149	295846	449290	240485	376774	46698.9	81417.9	49379.7	8171.65	0.277514	0.0192482	down	-
neg-M239T522	1.80681e+06	3.13981e+06	730341	1.01325e+06	4.45518e+06	381727	580682	283808	479320	491579	816161	547449	0.277519	0.0448651	down	-
neg-M350T200	785075	368370	72554.9	112718	29922.8	89609.6	75963.5	84810.5	75225.3	11371.3	58493.7	99137.5	0.277731	0.165206	none	-
pos-M187T543_1	198724	3.58399e+06	2.68175e+06	28298.8	3.97858e+06	80698.2	61439.2	35195.3	44529.9	82622.9	2.63114e+06	75945.2	0.277754	0.191105	none	-
pos-M339T532	1.98383e+07	2.3089e+06	4.63308e+06	4.24738e+06	2.81994e+06	5.61881e+06	1.78415e+06	3.02065e+06	1.11298e+06	1.28482e+06	2.13344e+06	1.64086e+06	0.278133	0.0180255	down	-
neg-M369T532	1.84237e+06	877208	503276	412927	1.24155e+06	345128	214256	263582	121886	68917.9	285978	498746	0.278292	0.0086852	down	-
neg-M765T513	5.00676e+06	1.38501e+06	947741	1.2675e+06	6.53798e+06	3.63982e+06	240472	1.06052e+06	944042	1.24677e+06	666396	1.06978e+06	0.278309	0.0219454	down	-
neg-M86T236	29359.7	187066	21556	205026	129898	95746.3	17599.9	5681.76	30178.2	46779.8	77932.9	8015.4	0.278453	0.0387855	down	-
neg-M877T536	125098	57066.9	36226.2	43566.8	85208.2	35865.4	9193.76	29319.6	3465.69	8599.91	27574.4	28702.5	0.278974	0.00866531	down	-
neg-M182T208	186947	1.40401e+06	132567	1.24285e+06	813878	472858	221335	68044.9	413476	132536	87137.4	264787	0.279164	0.0475126	down	-
neg-M153T66	834012	109238	120779	110323	342907	249571	58348.2	68501.9	50532.5	114190	61587	140745	0.279543	0.0250838	down	-
neg-M283T506	4.13735e+06	6.34191e+06	1.79158e+06	2.00919e+06	4.29674e+06	2.26928e+06	1.30093e+06	1.00377e+06	293144	335085	1.06833e+06	1.84438e+06	0.28042	0.00525123	down	-
neg-M647T474	765580	338210	184641	168114	363674	180718	63682.6	85125.3	34936.2	15913.1	142835	218959	0.280594	0.0129274	down	-
neg-M633T45	833701	93245	111091	41775.3	171256	385379	27682.4	104665	13838.3	151910	61880.9	100570	0.28143	0.0917261	none	-
neg-M233T59	962594	47951.8	124990	314332	113263	357723	118550	90431.5	39777.8	63334.1	7026.58	221957	0.281685	0.0853973	none	-
neg-M568T337	740133	518133	688891	656689	855700	1.71748e+06	265069	133238	99076.3	295612	292676	374899	0.282125	0.00093913	down	-
neg-M251T409	518825	520151	1.17224e+06	595765	72545.6	967736	149817	304941	70768.4	291869	148010	123362	0.282998	0.0445204	down	-
neg-M205T584	709584	171826	60245.5	122805	122318	380806	59216.3	110144	57655.6	75167.6	47996.1	94601.1	0.283736	0.0442784	down	-
neg-M604T54	433658	259625	157133	78828.8	272451	119013	43191.7	89801.7	70965.7	55117.7	94849.2	20831.9	0.283755	0.00532918	down	-
pos-M175T81	600870	3.41318e+06	583891	5.14379e+06	932983	816639	1.91743e+06	236475	453513	151171	313299	195594	0.284343	0.0350214	down	-
neg-M385T532	303593	164033	44738.8	100054	223575	69451	53076.2	26464	25336.4	25740.7	67473.3	59524.4	0.284517	0.0110218	down	-
neg-M254T472	1.31295e+07	1.58601e+07	3.24897e+06	9.71967e+06	2.05042e+07	2.71542e+06	1.63351e+06	2.19474e+06	1.13994e+06	993065	4.75942e+06	7.82545e+06	0.284547	0.0223576	down	-
neg-M579T535	232393	122663	68628.3	74129.2	164883	70744	34866.8	42684.7	12465.9	28189.1	49230.1	41940.6	0.285473	0.00184294	down	-
neg-M116T425	6.97221e+07	2.59534e+07	1.36584e+07	1.34629e+07	9.83214e+06	8.96281e+06	8.12608e+06	4.07026e+06	8.97626e+06	4.0082e+06	9.25546e+06	6.00516e+06	0.28562	0.0222567	down	-
neg-M549T44	3.18254e+06	217791	609050	260191	613430	1.52081e+06	161646	367799	166692	522444	234549	376583	0.285722	0.0917749	none	-
pos-M155T26_1	6.74448e+06	6.23714e+06	4.7231e+06	224129	189160	1.43428e+07	97103.8	3.97941e+06	74482.5	173208	132565	4.83731e+06	0.286317	0.139434	none	-
neg-M593T87	284965	459954	163131	1.32735e+06	297498	1.04482e+06	647399	61538.9	140996	48842.2	107474	19787	0.286785	0.0228772	down	-
neg-M350T79	1.42691e+06	1.8053e+06	926857	2.80715e+06	1.31912e+06	1.11939e+06	471318	528380	522008	276933	500668	401103	0.287133	0.000166644	down	-
neg-M425T40	199890	62770.1	21103.8	12362.3	74158.7	60251.4	11611.2	15187.4	8832.91	56286.3	8652.53	23172.1	0.287414	0.0502706	none	-
neg-M255T489	4.48411e+06	2.12383e+06	1.03747e+06	581114	4.72445e+06	2.0566e+06	717223	1.10232e+06	533607	501302	914165	554317	0.28805	0.0248132	down	-
neg-M163T343	2.6995e+07	9.24554e+06	4.63667e+06	2.40788e+07	5.68206e+07	3.35289e+07	8.26288e+06	4.81801e+06	6.44247e+06	6.82562e+06	1.35658e+07	4.93001e+06	0.288752	0.041794	down	-
neg-M801T535	147537	56955.3	35618.1	57431.1	79520.1	40295.8	20204.5	26392.1	7502.11	6007.8	30982.7	29644.3	0.289281	0.00586579	down	-
neg-M163T308	1.69699e+07	1.60905e+07	7.17243e+06	5.03632e+06	1.34641e+07	9.4895e+06	3.77188e+06	2.64884e+06	1.28145e+06	2.65627e+06	1.56727e+06	7.81299e+06	0.289327	0.00271359	down	-
neg-M455T535	111180	54760.9	34195.8	30870.2	62830	27355.3	5027.41	19484.8	7749.77	5025.27	26857.8	28927.1	0.289771	0.00802929	down	-
neg-M336T49	66131.4	226255	24538.3	69768.2	84764.9	30973.3	66399.5	14356.9	13257.1	12149.9	22738.6	16884.1	0.290161	0.0184911	down	-
neg-M350T580	588396	760914	1.02385e+06	3.0257e+06	1.05775e+06	1.54953e+06	292283	241767	222485	555056	785180	227420	0.290301	0.00360786	down	-
pos-M255T252	654749	552569	269155	1.2153e+06	722376	387556	312319	247259	191533	152040	153400	49573	0.290955	0.0041009	down	4-Chloro-N-cyclohexyl-2-nitroaniline
neg-M367T51_1	96105.4	293193	63370.7	134578	680015	30516.7	56242	72775.7	34721.7	79835.3	49599.4	84871.1	0.291302	0.15242	none	-
neg-M165T196	1.48835e+06	326909	129111	415218	241328	355157	303001	81213	155892	119607	74119	127737	0.291458	0.0269809	down	-
neg-M307T44	640149	413298	116036	281319	287157	167728	144699	68957.9	60648.8	71736	87143.4	122981	0.291845	0.00435568	down	-
neg-M149T203	5.93409e+06	2.35759e+07	2.35297e+06	2.07883e+07	1.86406e+07	7.50352e+06	3.76339e+06	2.04413e+06	6.94564e+06	3.76227e+06	3.34413e+06	3.1371e+06	0.291853	0.0402375	down	4-Hydroxyphthalide
pos-M763T316	1.32815e+07	1.06175e+07	4.49601e+07	9.86874e+06	1.0766e+08	1.1746e+07	1.26486e+07	1.49478e+06	1.84687e+07	7.54096e+06	8.75353e+06	8.93604e+06	0.291938	0.0936642	none	-
neg-M361T536	33725.4	32923.2	24263.5	19138.8	44340	32229.7	16626.9	4635.14	6228.78	9808.64	5014.45	12245.7	0.292356	0.000678479	down	-
neg-M108T82	3.89217e+06	598249	832599	5.41249e+06	3.86882e+06	673704	521437	984655	828998	989540	662530	483836	0.292642	0.0878834	none	-
neg-M209T66	521625	139400	272195	237323	237412	238772	79842.1	45292.3	80316.1	78541.1	118627	79492.6	0.29277	0.000335661	down	-
neg-M179T66	567277	33864	131306	5607.88	144717	55954.2	26087.3	20214.9	51512.8	39992	57058	80090.5	0.292903	0.465889	none	-
neg-M498T233	1.32174e+06	617700	375063	188716	908449	341668	42472.7	180314	46397.1	274262	246834	309426	0.292995	0.0211124	down	-
neg-M380T51_2	27695.5	575493	98735	291199	67642.9	83486.1	93712.4	51272.7	29361.9	20910.3	124607	16560.1	0.294013	0.101338	none	-
neg-M998T303	1.13781e+06	689529	205224	240551	438304	853086	228414	338099	57241.1	183972	12140.7	229940	0.294517	0.0380454	down	-
neg-M635T43	843768	11925.1	203165	39709.5	197329	452234	29721.5	105367	49882	151077	62424.8	116476	0.294571	0.399786	none	-
neg-M753T197	104935	27081	76365.3	61403.7	45423.7	46902	31867.2	9235.63	15250.7	16032.3	11534.1	22859.3	0.29488	0.000996346	down	-
pos-M112T54	2.42255e+07	2.21873e+07	1.98885e+07	1.96197e+07	1.49957e+07	2.48764e+07	6.76002e+06	5.82753e+06	8.60839e+06	3.46985e+06	6.75323e+06	5.68937e+06	0.294995	2.21e-05	down	Cytosine
neg-M501T280	2.50368e+06	152826	2.44757e+06	1.88054e+06	118088	178189	368954	544339	570571	236203	121063	310185	0.295474	0.394875	none	-
neg-M501T47	56365.3	282137	12157.9	12237.1	17717.9	7440.28	40478.9	15316.4	8664.6	6836.22	24956.2	18852.6	0.29662	0.457464	none	-
neg-M107T183	2.86447e+06	780692	928111	4.43913e+06	1.15267e+06	3.66516e+06	866632	476705	310467	195459	1.97961e+06	289643	0.297791	0.0178839	down	p-Cresol
neg-M349T48	231706	873406	86011.7	88454.5	148836	46354.8	173540	84243.5	21379.4	12152	96481.8	52118.9	0.298295	0.101393	none	-
neg-M752T196	296318	124153	216594	190955	179844	157789	104617	26461	51632.4	52921.4	49296.9	62802.6	0.298315	0.000304005	down	-
pos-M598T52	2.83068e+06	2.15772e+06	1.28824e+06	2.16284e+06	1.3735e+06	1.83399e+06	940443	1.60236e+06	275548	409214	201797	45255.7	0.298329	0.0196759	down	-
pos-M191T50	916265	276453	569895	198859	827294	1.69116e+06	41710.4	236716	205840	348746	331656	174517	0.29893	0.0302811	down	-
neg-M427T47	166002	127474	5429.53	49173.5	46073.3	50132.7	64785	13954.6	7800.45	4063.35	4581.25	37753.9	0.29922	0.0805635	none	-
pos-M377T43_3	254195	202551	88034.3	276786	312113	217239	170851	16810.2	118721	13021.8	50334	37436.3	0.301406	0.0124885	down	-
neg-M377T310	1.85579e+06	695034	299664	177736	885398	353967	200299	135786	84609.8	149487	409917	307387	0.301689	0.0357956	down	-
pos-M786T314	778694	2.14985e+06	1.66534e+06	5.29657e+06	3.85172e+07	1.54571e+06	2.55222e+06	6.00702e+06	600620	2.16667e+06	1.94489e+06	1.80994e+06	0.301909	0.529661	none	-
neg-M252T108	1.19014e+06	2.91398e+06	1.30735e+06	2.51774e+06	2.34194e+06	1.20541e+06	1.27694e+06	441296	438056	517026	366943	428352	0.302234	0.000613796	down	-
neg-M261T554	53137.6	14500.8	13148.1	6579.85	14329.2	7757.14	2868.28	4963.03	5117.61	1281.61	9127.94	9769.46	0.302669	0.0257484	down	-
neg-M257T548	38237.2	23569.7	13068.1	9990.87	22434	13564.9	2553.37	3377.83	6714.8	7920.38	5646.93	10371.3	0.302691	0.00231697	down	-
neg-M651T535	233585	117225	68990.8	67052.7	146142	71931.9	36398.4	41260.9	22082.7	15905.6	43128.2	54926.6	0.303155	0.0020503	down	-
neg-M321T56	422676	994175	36490.7	173725	54497.9	109340	41066.6	106819	132710	86457.3	44121.4	131825	0.303198	0.269253	none	-
pos-M112T60	2.39192e+07	4.26843e+06	1.90516e+07	2.37623e+06	825962	1.71605e+06	5.77087e+06	1.66245e+06	3.02311e+06	2.06882e+06	1.0735e+06	2.23439e+06	0.303565	0.323302	none	-
neg-M350T55	1.41327e+06	1.56566e+06	1.02427e+06	2.16091e+06	1.42591e+06	713170	419999	640063	296786	352089	470664	342675	0.303772	0.000174512	down	-
neg-M217T78_1	843399	49300.8	45543.6	136283	45579.5	794030	101769	224385	66340.7	85998.5	22782	80461.6	0.303916	0.374395	none	-
neg-M173T536	57998.6	32664.2	20573.5	26745.7	49603.6	27204.2	16619.4	6414.41	9010.05	8050.79	12478.8	12862.9	0.304653	0.000310108	down	-
neg-M351T54	667897	800006	1.17606e+06	1.05339e+06	1.24513e+06	669775	128877	157611	437450	170434	639819	178363	0.305145	0.00243983	down	-
neg-M181T66	4.80525e+06	775855	1.21865e+06	732271	2.40876e+06	1.21299e+06	415265	401885	405747	721635	400020	1.0639e+06	0.305587	0.0168821	down	-
neg-M733T535_2	182489	108042	56491.9	69912.2	126941	63257.9	11259.7	35047.8	13023.3	25815.1	54196.3	46609.4	0.306277	0.00398103	down	-
neg-M383T532	1.38363e+06	826136	374994	459349	939042	381057	236231	232412	115169	98738	302594	352818	0.306576	0.0035741	down	-
neg-M659T529	7.34496e+06	3.33765e+06	788729	1.71529e+06	3.84252e+06	1.59311e+06	1.04915e+06	836754	351841	565641	1.34112e+06	1.57477e+06	0.307121	0.0257858	down	-
pos-M544T219_2	1.55275e+06	509812	141965	363806	557856	232249	45696.8	164546	230058	73517.1	177012	340995	0.307234	0.0373071	down	-
neg-M426T479	1.06657e+06	521713	2.33037e+06	645355	4.17887e+06	412689	430562	394875	427597	315947	514850	729850	0.307319	0.0710947	none	-
neg-M573T218	61794.2	251969	69923.8	416834	197371	68478.1	113824	70525	29453.5	22670.7	7969.33	83642.3	0.307665	0.0407538	down	-
pos-M350T80	82551	316837	87246.4	829211	53456.2	57595.6	86413.2	67424	102488	62000.6	57831.9	63478.9	0.308107	0.225345	none	-
neg-M647T535	105068	72371.3	35718	36955.2	98749.3	24370.6	4948.85	26444.1	8420.99	13404	33273.2	28604.2	0.308374	0.0117532	down	-
neg-M180T51	130066	202620	154449	131074	244746	2.91924e+06	227096	259257	173251	193757	179419	133578	0.308381	0.51298	none	-
neg-M210T532	904595	406331	74465.1	138553	365791	129672	146480	93490.6	103032	51336.2	77948.9	150912	0.308605	0.0677886	none	-
neg-M326T250	102348	102419	237837	472476	130562	183560	88487	158002	12729.5	9957.66	85446.3	24976.9	0.308818	0.0238726	down	-
neg-M262T320	4.54467e+06	2.12756e+06	555030	543774	2.00261e+06	801923	552850	250404	439680	493052	905226	626615	0.308997	0.0470069	down	-
neg-M468T112	560258	241558	267275	178290	521846	293324	58683.5	52033	102154	94515.7	114096	217283	0.309697	0.00159773	down	-
neg-M227T68	456661	106536	91526.2	117881	185624	107583	37320.8	48238	25431.9	90251.5	11201.4	117991	0.310031	0.016467	down	-
neg-M377T535	93230.9	34569.8	15879.7	35012.5	58476.3	41770.5	3172.68	23497.5	4206.89	12580.8	17576.2	25465.9	0.310103	0.016131	down	-
neg-M631T500	9.06196e+06	5.6072e+06	1.64668e+06	1.12241e+06	4.04908e+06	1.81922e+06	1.28952e+06	1.07742e+06	1.0399e+06	982284	928114	1.92086e+06	0.310561	0.0358002	down	-
neg-M231T331	2.64681e+06	1.00353e+06	474297	355078	1.17751e+06	276596	275694	182852	240991	191924	273385	682268	0.311285	0.0418221	down	-
neg-M260T581	1.34771e+06	643373	435524	284610	715762	351933	268225	75210.8	79717.9	52238.6	190877	511784	0.311744	0.0122867	down	-
neg-M115T51	48243.6	215113	47853.6	117923	49475.2	85450.1	41743.3	32658.3	4728.49	17846.5	66718.6	12255.2	0.311937	0.0205505	down	-
neg-M283T42	178090	20018.7	28081.1	30479	75261.4	69966.5	25332.9	20751.4	13837.2	33265	19981.3	12553.5	0.31282	0.0381837	down	-
pos-M277T54	965874	47613	259697	235098	63958.7	63080.8	44090.1	70056.8	61733.3	139772	79559.1	116713	0.313042	0.25191	none	-
neg-M233T533	288155	187141	51640	95129.4	128586	72279.5	62030.2	49378.9	28942.2	31812.5	39182.8	47061.4	0.314009	0.00839937	down	-
neg-M235T78	290766	1.58444e+06	1.1999e+06	4.03492e+06	995177	666422	387003	295719	230367	569188	898372	375808	0.314247	0.0504858	none	-
neg-M110T27_2	97113.3	222114	154154	198588	72769.8	53340.6	38754.5	33856	32628.5	44739.4	53442.5	47466	0.314363	0.00524485	down	-
pos-M168T545_1	319952	278552	2.8145e+06	597240	357248	227276	186253	304644	270147	241093	277312	165023	0.314373	0.120639	none	-
neg-M265T401	5.31364e+06	1.59682e+06	5.55532e+06	2.95369e+06	1.50334e+06	2.63569e+06	568325	1.7789e+06	1.00306e+06	1.16624e+06	846360	792235	0.314703	0.00366851	down	-
neg-M235T509	2.85663e+07	6.73186e+06	5.9271e+06	3.92444e+06	7.74678e+06	2.14991e+06	3.6926e+06	1.16636e+06	779657	1.02502e+06	3.81654e+06	6.85068e+06	0.314841	0.0506243	none	-
neg-M548T184	1.24993e+06	281326	314320	219220	140107	280292	68635	195961	111257	202813	107395	96461.4	0.314874	0.0253116	down	-
neg-M750T86	21540.1	233778	60976.3	173003	53842.8	901231	343299	3789.23	58139.6	33642.9	7912.9	9847.43	0.316145	0.0970296	none	-
neg-M514T233	9.94419e+06	3.4577e+06	1.43635e+06	1.65787e+06	6.50796e+06	2.14149e+06	1.10519e+06	1.09167e+06	867908	1.79607e+06	1.64163e+06	1.45004e+06	0.316259	0.0325053	down	-
pos-M998T202	169645	243515	155711	90893.2	1.14871e+06	234857	259609	87253.7	50713.9	74558.7	110062	64377.4	0.316433	0.0565338	none	-
neg-M396T244	550162	1.21018e+06	530157	721381	593818	365172	230450	276938	172712	206137	185406	189363	0.317564	0.000514118	down	-
neg-M365T48	134227	380005	111498	59787.2	82796.2	37352.7	107025	51387.9	6304.71	19758.2	29234	42453.3	0.317951	0.0429322	down	-
neg-M665T535	284697	150646	77072.9	108578	179901	81892.8	45397.3	52403	15220.6	29108.6	68465.2	70257.3	0.318142	0.00446251	down	-
neg-M165T544	30991.3	11712.5	12768.9	4364.9	565733	245490	76012.5	11462.5	5305.44	166033	9231.91	9341.87	0.318448	0.530779	none	-
neg-M764T515	1.8409e+07	6.42939e+06	1.16485e+06	1.22817e+06	1.43211e+07	7.98824e+06	1.73817e+06	2.51709e+06	2.47736e+06	3.47071e+06	3.55603e+06	2.02932e+06	0.318701	0.210518	none	-
neg-M187T31	1.83005e+06	309582	625883	204866	1.89566e+06	664290	310961	484747	335837	262566	200329	173296	0.319644	0.0651466	none	-
neg-M232T85	649802	28479.8	773279	107187	815664	711863	46084.9	54296.3	738644	11379.9	73140.9	64895.8	0.32027	0.0854786	none	-
neg-M129T227	8.45395e+07	2.30478e+07	115496639	1.51743e+08	6.91472e+07	5.75225e+07	2.02269e+07	1.05903e+07	2.17995e+07	7.1719e+06	8.95367e+07	1.14444e+07	0.32058	0.013261	down	3-Methyl-2-oxovaleric acid
pos-M148T79	3.72289e+06	821247	658496	1.1952e+06	555076	8.44418e+06	873970	650964	940892	809997	1.13889e+06	521366	0.320585	0.22053	none	-
neg-M526T309	3.32506e+06	3.03154e+06	458539	98292.6	981904	1.10259e+06	305330	230681	386892	866316	252013	853309	0.32169	0.235579	none	-
neg-M245T46	368971	598848	328262	1.28541e+06	600691	440053	307497	144921	206054	122722	265454	119060	0.32182	0.00200738	down	-
neg-M323T40	149682	31267.7	39888.8	35747.8	51503.6	62738.5	21361.9	19473.7	16149.8	17794.6	22621.9	22008.2	0.322009	0.00741798	down	-
pos-M134T59	922237	1.02095e+06	550580	1.54851e+06	2.55464e+06	1.20688e+06	463212	390405	219316	362822	241100	837581	0.322207	0.00303571	down	-
neg-M374T369	1.16578e+06	683706	139838	252490	452953	71600.3	69746.7	235811	197902	235388	35892.6	117064	0.322374	0.105693	none	-
pos-M350T79	65423.9	325970	453208	956626	491817	374242	170499	168186	203674	40124.2	150348	127968	0.322725	0.0515414	none	-
neg-M325T247_1	224501	263300	406860	855137	341241	265345	208086	253942	44831.4	21876.6	177621	54593.2	0.322931	0.018509	down	-
pos-M722T323	228063	3.01966e+06	572780	2.99612e+06	835419	1.21963e+06	591559	220187	53861	407914	941513	652621	0.323237	0.0939578	none	-
neg-M950T535	107076	33056.2	19776.3	32792.9	76248.5	46803.5	11721	28878.8	5757.77	12230.8	11959.7	31566.9	0.323401	0.010687	down	-
neg-M273T294	415730	1.85465e+06	275196	2.68225e+06	319458	201137	235343	265796	256702	219614	663640	218557	0.323507	0.18025	none	-
neg-M506T202	267382	386154	74455	295114	1.20055e+06	142981	242341	128614	140158	84260	113658	56648.1	0.323531	0.0875465	none	-
neg-M401T47	31372.7	299821	62358.9	10696.9	29446.8	21583.6	14034.6	18405.6	23643.5	28991.3	53054	9213.24	0.32363	0.262867	none	-
neg-M108T57	510305	1.62407e+06	334149	840718	757980	450671	323692	408117	126127	329552	163787	111509	0.323776	0.00618629	down	-
pos-M497T91	2.13659e+06	2.58847e+06	1.73418e+06	5.6271e+06	2.44169e+06	7.03818e+06	3.33647e+06	572152	1.09328e+06	331354	837491	817351	0.32403	0.00993223	down	-
neg-M645T512	8.1615e+06	8.08507e+06	2.99315e+06	3.79344e+06	1.11299e+07	3.79467e+06	2.1619e+06	2.39253e+06	1.33717e+06	574829	3.45388e+06	2.38057e+06	0.324067	0.00729257	down	-
neg-M973T299	1.37265e+06	258825	321550	331111	366835	762980	130236	387323	121099	155929	162847	150976	0.32467	0.0106304	down	-
neg-M793T535	461093	254593	140388	136144	324317	158113	81024.5	92054.6	41286.8	60094	102531	103499	0.325834	0.00224158	down	-
neg-M603T54	325482	329477	410134	563402	442626	420843	41951.7	115212	103627	51139.1	450573	50168.5	0.326117	0.00808013	down	-
neg-M275T64	72927.7	15584.8	91920.2	18274.2	2378.04	45319.8	10392.8	16850	6150.08	2602.52	17571.6	26862.4	0.326412	0.229522	none	-
neg-M295T41_1	897995	321336	307131	148350	473526	294578	118647	134428	120854	101703	147407	174894	0.326631	0.00842047	down	-
neg-M83T57	693645	205345	249657	124175	600771	231431	51585.1	126228	79088.1	74357.1	182783	174240	0.326971	0.0135099	down	-
neg-M274T140	3.0325e+06	1.01218e+07	4.83519e+06	1.46891e+07	2.04036e+06	3.80324e+06	4.18611e+06	2.62437e+06	1.87431e+06	1.26672e+06	1.40627e+06	1.24046e+06	0.327038	0.0247795	down	-
neg-M840T314	21553.2	3.87225e+06	1.84694e+06	2.90048e+06	2.19424e+06	964230	1.07305e+06	387465	491159	622689	315563	969480	0.327077	0.539356	none	-
neg-M241T146	1.26634e+07	2.08511e+07	3.50663e+06	3.73298e+06	1.14113e+07	8.01028e+06	5.91482e+06	2.79347e+06	4.41501e+06	2.54548e+06	1.32954e+06	2.70139e+06	0.32737	0.0180848	down	-
neg-M516T534	154704	66109.5	32252.2	45134.1	82351.8	39354.7	14074.6	25591.3	18577.9	5262.32	24229.5	49865	0.327694	0.0134505	down	-
neg-M145T39	23529.8	13802	14896.6	128288	19365.9	14371.1	10168.2	22909.3	5972.7	7346.67	14647.2	9180.03	0.327762	0.0799791	none	-
neg-M305T51	551930	384521	909982	197629	577904	1.19664e+06	52969.9	525875	67813.6	320375	164624	120258	0.327846	0.0180176	down	-
neg-M222T91	33903.5	149328	69062.1	105548	61085.9	983184	144909	86979.1	39194.1	53505.1	42996.3	92182.8	0.32791	0.361795	none	-
neg-M217T59	1.69687e+06	321399	507486	318185	216485	241751	162963	249898	116089	150509	57464.1	346631	0.328133	0.037849	down	-
neg-M160T79_1	106053	986343	107281	99547.5	1.56861e+06	89296.2	195806	212128	138446	123332	148619	153846	0.328756	0.515063	none	-
neg-M304T49	38359.5	226166	89892.2	92075.4	60350.1	67976.4	21651.7	15737.4	42285.5	24842.5	62378.5	22217.9	0.328996	0.00766067	down	-
neg-M282T95	3.93717e+06	1.49586e+06	2.0284e+06	2.15652e+06	2.31367e+06	1.71463e+06	1.42351e+06	567014	730191	398313	510370	865932	0.329419	0.000661213	down	-
neg-M333T48_2	185770	987891	174174	57524.2	137441	35418.6	129367	87986.2	27561.2	50201	171943	52841.2	0.329422	0.241136	none	-
neg-M311T346	486812	1.62649e+06	3.71523e+06	4.40111e+06	9.92006e+07	3.28644e+06	5.48668e+06	6.08223e+06	9.43624e+06	5.25012e+06	6.93416e+06	3.9464e+06	0.329462	0.61075	none	-
neg-M976T302	1.94388e+06	907483	1.49862e+06	1.41776e+06	52803.2	3.46899e+06	145147	1.1582e+06	608982	337785	28484.9	784083	0.329692	0.198543	none	-
pos-M809T370	2.0093e+07	8.30023e+07	2.75316e+07	7.23086e+07	1.42346e+07	4.55059e+07	7.13699e+06	1.22107e+07	3.96987e+06	1.46072e+07	3.00727e+06	4.58163e+07	0.330249	0.0243906	down	PC(18:0/20:5(5Z,8Z,11Z,14Z,17Z))
neg-M675T187	14599.3	31135	40757.4	70824.1	43983.8	34227.5	26795.7	10012.9	3480.47	23593.3	2306.92	11593.6	0.33025	0.019607	down	-
pos-M436T54	312236	858576	120105	703803	195635	164227	301184	201967	91853.6	5784.03	67962	111180	0.331239	0.0763534	none	-
neg-M300T145	240114	236867	159284	285286	394517	122984	113556	29354.8	51188.4	43810.4	163924	75087.4	0.331413	0.00408498	down	-
neg-M253T52	2.00262e+06	7.83428e+06	1.38399e+06	8.46075e+06	4.73832e+06	1.90731e+06	2.05695e+06	837699	643773	2.19988e+06	1.54957e+06	1.44918e+06	0.331864	0.0342427	down	5-Keto-D-gluconic acid
pos-M791T315	752899	4.42584e+06	5.40484e+06	4.49796e+06	2.12537e+06	1.03311e+06	1.41589e+06	550417	679249	968224	917796	1.52437e+06	0.332014	0.0446728	down	-
neg-M339T51	184216	1.51746e+06	352801	1426720	281764	289671	387153	177178	162639	97218.5	394004	127406	0.332031	0.0735125	none	-
neg-M497T86	293628	497011	146459	648336	176057	580559	472390	36137.2	116838	26896	92709.4	33658.3	0.332456	0.0184218	down	-
neg-M326T438	8.25786e+07	8.41928e+06	1.52202e+07	1.14483e+07	9.18358e+06	1.43396e+07	1.28028e+07	1.1439e+07	4.50128e+06	3.52439e+06	4.94574e+06	9.92525e+06	0.333867	0.0771938	none	-
pos-M138T91	9.15246e+06	1.47086e+07	1.02785e+07	2.46561e+07	1.15035e+07	8.09581e+06	9.93012e+06	597335	6.68658e+06	1.39775e+06	3.4258e+06	4.17573e+06	0.334375	0.0207133	down	-
pos-M433T315	5.85768e+06	4.85581e+06	1.10212e+07	1.36289e+07	1.94732e+07	5.80998e+06	4.10824e+06	2.07192e+06	2.76365e+06	3.10367e+06	3.45099e+06	4.79409e+06	0.334602	0.00526837	down	-
neg-M524T474	1.1464e+06	237256	140877	275585	463582	194372	125756	88755.8	92329.3	51169.7	202180	262527	0.3347	0.0331295	down	-
neg-M643T537	233662	69954.3	54546.3	26385.8	104439	29298.6	23488.9	41067.7	18281	22556.6	18087.2	50860.1	0.336381	0.0498512	down	-
pos-M346T183	421910	846543	870666	3.12324e+06	526634	707838	507694	383742	306465	269153	384875	336432	0.336835	0.0284694	down	-
pos-M376T378	5.69267e+06	6.09966e+06	2.46174e+06	1.43436e+06	4.69237e+06	2.71413e+06	1.20384e+06	1.42886e+06	1.50818e+06	747399	1.50814e+06	1.39288e+06	0.337273	0.00592796	down	-
neg-M345T540	61149.9	14495.9	22308.7	9991.59	34483.4	21218	12401.2	6468.7	11202.7	4665.84	7830.8	12655.7	0.337463	0.0124291	down	-
pos-M391T44	585136	468148	380978	522473	603861	513248	279943	72241.9	201025	154046	190320	140110	0.337586	0.000961859	down	-
neg-M111T55	2.10215e+06	3.87001e+06	5.73591e+06	4.00158e+06	2.07905e+06	1.48403e+06	893406	1.46084e+06	1.01313e+06	568012	1.78695e+06	790520	0.337931	0.00324914	down	Methylphosphate
neg-M355T541	75012.3	33944	25438	13950.3	34939.5	19801.5	7443.84	19550.3	6150.88	6829.48	13219.2	15458.8	0.338047	0.00743492	down	-
neg-M150T203	323582	1.01404e+06	90535.7	906631	788482	349947	274353	67443.6	309885	186944	173299	163016	0.338286	0.0672608	none	-
neg-M353T51_1	98805.6	229015	72006.5	140009	201074	72549.3	101295	20019.5	37291.1	43588.4	61126.4	12344.6	0.33888	0.010793	down	-
neg-M252T49	491193	1.65548e+06	302588	511638	722684	240352	559035	162748	121540	44502	326541	115541	0.338922	0.0283996	down	-
neg-M515T233	2.55269e+06	887821	544324	479693	839339	519313	253526	192524	161586	469203	394484	502528	0.338964	0.0134634	down	-
neg-M392T315	4.05509e+06	2.19316e+06	1.4377e+06	3.66454e+06	8.33254e+06	564407	1.33692e+06	1.01171e+06	780597	837237	1.45911e+06	1.45205e+06	0.339679	0.0939243	none	-
pos-M348T58_2	376240	1.46082e+06	2.74391e+06	1.94238e+06	1.18005e+06	2.19754e+06	1.06209e+06	541571	270792	87524.2	731720	675347	0.340276	0.0330989	down	-
neg-M133T238	103457	910781	37983.3	780316	681655	427487	149056	79883.2	246516	183205	295582	47490.7	0.340531	0.230915	none	-
neg-M358T204	1.32635e+06	5.01307e+06	3.13881e+06	6.3997e+06	1.22871e+06	1.35781e+06	973370	1.0571e+06	1.08382e+06	911105	1.31124e+06	953797	0.340677	0.0343345	down	-
neg-M387T535	114469	57944.3	29851.5	27622.4	72741.1	33915.6	4410.48	27590.3	13734.3	17981	26214.6	24783.1	0.340858	0.0146462	down	-
pos-M221T49	41086	63954.2	124764	369844	448327	364217	50171.6	41671.5	29701.8	34693.4	274830	50506.2	0.341012	0.070232	none	-
neg-M325T282	2.07248e+07	1.99836e+06	1.62877e+06	1.86409e+06	1.5239e+07	1.19816e+06	2.13761e+06	3.6571e+06	4.47863e+06	1.26342e+06	1.20719e+06	1.81641e+06	0.341367	0.374161	none	-
neg-M583T534	410304	199835	146765	124654	252313	141473	72176.6	83043.3	36331.7	41140	94996	107691	0.341381	0.00215721	down	-
pos-M524T538	85460.6	35756.5	71901.5	28885.1	385788	68999.8	38440.4	62007.2	23993.9	27319.6	59254.9	20067.9	0.34144	0.113717	none	-
pos-M128T26_1	29370	417531	347950	352324	33879.3	386870	19956.1	15063.5	13629.7	75053.1	365272	46903.7	0.341775	0.0908088	none	-
neg-M127T123	563122	584240	519058	1.07601e+06	891038	270528	159320	504071	218964	430778	16991.3	5364.33	0.342082	0.059165	none	-
neg-M279T396	1.55442e+07	4.13535e+07	6.29375e+07	1.25754e+07	1.82949e+07	5.23858e+07	8.35764e+06	2.30481e+07	9.71707e+06	1.46924e+07	6.68475e+06	7.01994e+06	0.342309	0.0181241	down	-
neg-M173T40_1	1.33584e+06	997239	244211	280986	897631	169732	249237	160252	246608	129710	284968	276330	0.343155	0.0709833	none	-
neg-M401T533	2.55431e+06	713091	494252	459379	865768	443903	331280	334899	235301	226161	371345	400020	0.343357	0.022653	down	-
neg-M1001T197	92134.2	45533.3	55031.9	42267.7	47858.8	25699.6	22525.7	13194.7	7050.53	15269.9	20426.6	27527.1	0.343552	0.00205265	down	-
neg-M198T39_1	131819	103046	34263	15906.2	67104	11336	19591.6	16708.5	26050.8	8517.4	27893.3	26206.2	0.343815	0.127296	none	-
pos-M498T91	255481	549343	209186	1.17933e+06	486442	917222	672337	49576.3	243688	22093	132672	117013	0.344003	0.0338303	down	-
neg-M311T216	100821	136789	192224	52547.1	206878	1.63241e+06	111547	167908	134314	100373	148355	137325	0.344503	0.477069	none	-
neg-M894T315	193025	192993	2.33253e+06	1.04647e+06	28784.7	3.11159e+06	353971	530508	796504	205379	174400	319881	0.344751	0.747264	none	-
neg-M417T45	64853.7	382765	36774.6	24740.4	52106.1	3360.68	40921.5	20990	18320	20011.5	48014.9	46403.2	0.344777	0.675017	none	-
neg-M321T39	877656	217626	160411	99141.3	275535	157422	95064.3	122508	113531	66706	94663.3	124374	0.345033	0.0456179	down	-
pos-M150T85	2.29076e+06	4.46698e+06	4.77357e+06	4.22005e+06	3.48324e+06	1.9586e+06	771373	366500	3.86062e+06	271333	445898	1.60315e+06	0.345341	0.0142716	down	Methionine
pos-M201T39	670994	640684	443897	1.06899e+06	833680	222177	253298	241239	285542	101058	228876	230101	0.345353	0.00533454	down	-
neg-M265T373	3.80001e+06	4.09321e+06	7.13888e+06	7.03394e+06	1.6325e+06	6.71576e+06	1.34066e+06	2.99189e+06	1.69006e+06	2.26094e+06	951616	1.27018e+06	0.345408	0.00618029	down	-
pos-M165T221	587983	710057	370331	252903	584272	312586	155896	119420	32795.3	87910	323835	253805	0.345499	0.0124635	down	-
neg-M588T473	1.04672e+06	615274	281865	381660	571682	257601	116743	178316	93936.5	61671.4	305022	336248	0.34612	0.0101389	down	-
neg-M447T441	507221	268528	177981	248454	415469	101725	159794	32506.1	80233	84019.9	167744	71759.4	0.346669	0.0108227	down	-
pos-M760T440	2.22557e+07	2.70863e+07	1.58685e+07	139805816	2.82741e+08	2.86144e+08	7.28023e+07	6.53746e+06	9.83165e+06	1.1422e+08	3.8444e+07	2.70477e+07	0.347439	0.243617	none	-
neg-M137T438	2.74708e+08	1.38355e+08	8.57709e+07	8.84153e+07	1.94671e+08	9.55894e+07	5.19295e+07	2.57623e+07	5.22261e+07	2.30036e+07	5.21202e+07	1.00129e+08	0.347769	0.00455257	down	-
neg-M115T438	6.77256e+07	2.87338e+07	1.10522e+07	7.4721e+06	3.87443e+07	9.50151e+06	1.21158e+07	4.84865e+06	4.35971e+06	3.81039e+06	1.36556e+07	1.79952e+07	0.347887	0.0733056	none	-
neg-M228T504	610173	586981	186762	357374	303178	173350	210513	98485.5	75986.5	89654.8	103854	193508	0.348091	0.00512267	down	-
pos-M816T442	2.29199e+06	1.18077e+07	2.76173e+06	1.72475e+06	3.82713e+06	7.94124e+06	2.29445e+06	1.43432e+06	1.31571e+06	1.65436e+06	2.69021e+06	1.18586e+06	0.34838	0.0375595	down	-
pos-M366T319	569983	1.75095e+06	716692	2.03586e+06	771087	974897	440175	335012	482194	345192	351798	421980	0.348465	0.00503792	down	-
neg-M155T582	564074	251918	78628.9	10331.9	104723	167191	51278.4	72878.2	14327.4	100714	56167.6	114923	0.348628	0.31725	none	-
neg-M637T523	1.51333e+06	720350	408761	231934	766896	414108	222502	130355	148999	165266	339566	408140	0.348877	0.0157496	down	-
neg-M199T250	3.16256e+06	1.59295e+06	1.03067e+06	891782	2.16489e+06	986629	445092	469927	457103	467511	771086	821580	0.349184	0.00345242	down	-
pos-M302T43	1.87142e+06	380195	605901	383566	606365	1.29203e+06	161470	384496	157862	507857	235841	350105	0.349769	0.0171599	down	-
neg-M184T32	22258.4	9757.94	205163	10413	398900	8612.87	6955.58	181826	10824.4	10213.7	7684.44	11809	0.350039	0.369917	none	-
pos-M283T84	128421	202787	79614.7	262482	180446	75951.5	19321.6	41131.9	94015.2	55546.2	55132.5	60397.4	0.35016	0.00573237	down	-
pos-M196T26	8927.23	16450.9	51100.5	191375	92638.9	77744	27825.7	7727.96	39016.1	9431.51	17589.2	51917.4	0.350285	0.176602	none	-
neg-M359T45	430674	598295	439805	1.59487e+06	714761	534170	333236	144188	302771	200510	374311	156395	0.350466	0.00333088	down	-
neg-M410T508	3.87867e+06	1.35951e+06	654108	597524	1.65251e+06	546612	374686	323260	429240	203214	715012	1.00056e+06	0.350558	0.0422825	down	-
neg-M541T46	154288	209301	75106.1	190825	171933	106058	133131	10492.8	36926.8	10813.3	54962.7	72011.9	0.350781	0.0207889	down	-
neg-M98T477	1.87099e+06	1.46282e+06	1.85814e+06	2.61561e+06	4.15628e+06	1.66034e+06	846098	580124	841447	792935	870951	850652	0.351009	0.000756454	down	-
neg-M219T68	5.90247e+06	2.55861e+06	1.56908e+06	1.85844e+06	3.25354e+06	3.54474e+06	1.18893e+06	846687	1.34102e+06	658220	2.02583e+06	505944	0.351403	0.00408311	down	-
neg-M259T53_1	296861	1.33152e+06	490072	1.13457e+06	1.19988e+06	489026	183512	335118	543564	130478	343692	204379	0.35224	0.0126645	down	-
neg-M492T132	1.05757e+06	863567	71764.9	1.25427e+06	559316	458186	181565	554272	49136	208042	267836	242471	0.352506	0.106147	none	-
pos-M321T74	958389	173727	288932	154166	327702	334291	109573	106667	62427.4	148730	101582	260053	0.352687	0.018248	down	-
neg-M374T225	1.88465e+06	769568	518195	208930	1.31313e+06	473339	197866	313989	341331	344034	371093	255891	0.352993	0.0496528	down	-
pos-M112T234	9.22984e+06	4.59799e+06	2.0849e+06	2.86716e+06	9.75386e+06	5.0619e+06	2.01322e+06	2.00744e+06	407038	822846	3.72673e+06	2.89591e+06	0.353414	0.0256545	down	N-Acetyl-2,3-dihydro-1H-pyrrole
neg-M597T535	448865	241465	151309	171377	300167	141104	87820.4	101650	45592.7	49237.7	120567	109530	0.353712	0.00235274	down	-
neg-M509T495	7.01143e+06	3.01294e+06	1.40267e+06	851563	3.14566e+06	1.22726e+06	999974	892961	712245	583681	1.0883e+06	1.61962e+06	0.354129	0.0478613	down	-
neg-M309T69	267599	52576.7	94350	30087.7	151694	103445	19258.7	34302.9	38531	77894.5	55268.2	22633.2	0.354252	0.0391023	down	-
neg-M153T551_1	237081	56539.6	32140.9	33242.9	64821.4	84198.1	30070.9	30258.2	21922.9	30432.8	37716.1	30007.5	0.355118	0.0461654	down	-
neg-M177T46	879303	166712	191032	59128.2	203100	422117	74931.3	112259	93153.1	157113	106063	139757	0.355615	0.112125	none	-
neg-M313T316	461222	1.42953e+06	1.48652e+06	1.37119e+06	2.38314e+06	6.71836e+06	368016	914039	1.1854e+06	1.06747e+06	152439	1.242e+06	0.355912	0.0896373	none	-
neg-M192T556	52273.8	19692.5	19858.9	8815.67	21707.4	12011.8	5264.61	9623.15	6000.24	3154.12	9599.55	14194.1	0.356027	0.014406	down	-
neg-M406T84	209154	804251	235649	444656	427236	855080	421994	321379	126799	111373	40827.6	37233.8	0.356048	0.0273552	down	-
neg-M169T40	1.72e+06	1.19182e+06	337650	352748	986621	256069	279134	226598	318790	169411	374606	360100	0.356795	0.0541169	none	-
pos-M182T249	601327	76986	44604.3	92072.7	146726	67476	16161.5	39578.9	79421.4	30170.8	28806.5	173504	0.357215	0.10138	none	-
pos-M146T65_1	2.07742e+06	507601	550740	186790	1.26672e+06	458668	171607	317986	245154	338612	415474	316747	0.357687	0.0760438	none	-
neg-M315T530	753277	364152	150707	110939	336278	135364	47946.6	102549	89960.8	31519.9	219783	170698	0.357946	0.0412857	down	-
neg-M89T74_1	1.01352e+06	732824	1.0027e+06	1.64381e+06	766420	1.21132e+06	509313	311178	510803	144270	578015	227909	0.358128	0.00282007	down	Glyceraldehyde
neg-M476T315	5.79214e+06	1.47878e+07	7.11643e+06	3.42892e+06	4.17241e+07	6.17149e+06	3.00851e+06	3.45857e+06	4.36588e+06	3.69216e+06	7.06344e+06	6.72144e+06	0.35826	0.117326	none	-
neg-M181T583	5.86514e+06	3.15985e+06	2.47362e+06	2.26505e+06	4.17718e+06	1.01588e+06	938705	802517	408984	1.71108e+06	2.25838e+06	675743	0.35847	0.0140805	down	-
neg-M443T535	244841	121229	84072.8	89603	219875	90155.1	56647.6	50962.5	26409.5	39537.2	70980.3	60596.5	0.359076	0.0029653	down	-
neg-M501T535_1	173252	88529.2	45515.9	59133.6	111816	65746.1	28007.2	31778.8	19016.9	18581.6	46708.4	51279.1	0.359144	0.00364918	down	-
neg-M135T55	409225	666308	873314	4.91686e+06	122779	766884	700390	467134	497955	256848	468620	395079	0.359238	0.417842	none	Threonic acid
neg-M132T236	2.62123e+06	1.0549e+07	1.75508e+06	9.00781e+06	8.369e+06	5.01172e+06	2.27493e+06	1.42346e+06	3.25025e+06	2.3078e+06	3.33482e+06	816464	0.359323	0.0319244	down	-
neg-M279T52	211175	400310	150825	237328	1.94898e+06	614892	107656	214586	513706	92456.1	195013	157315	0.359402	0.121402	none	-
neg-M531T47	112494	368894	107837	14374.4	70305.4	9216.61	69701.3	41903.4	4754.4	7511.16	92920.5	28840.6	0.359572	0.292529	none	-
pos-M122T39	1.13644e+06	371228	190381	129358	260092	139022	141100	164984	216172	56048.8	115425	107173	0.35971	0.0746307	none	-
neg-M257T55_1	399387	325018	91123.3	101303	562816	453978	77086.4	77947.5	382289	52789.3	41434.2	64302.7	0.359868	0.0310175	down	-
neg-M131T201	1.93808e+06	1.51807e+06	911652	1.44681e+06	1.79059e+06	3.6315e+06	1.31424e+06	21444.4	7380.36	946398	956220	799244	0.359974	0.0846419	none	-
neg-M143T87	245391	155652	324772	627390	265076	196864	161126	81071.4	114243	69868.2	124397	103156	0.360226	0.00305119	down	-
pos-M996T573	485840	867815	743216	343692	3.83558e+06	1.0724e+06	1.11905e+06	145646	452012	346737	142225	442719	0.360396	0.0724624	none	-
neg-M193T292	3.51244e+06	3.73093e+06	1.83064e+06	798762	2.37454e+06	2.45535e+06	501670	1.35052e+06	502460	413257	1.25274e+06	1.27859e+06	0.360428	0.00951912	down	-
neg-M485T476	3.0422e+06	2.691e+06	1.65301e+06	820511	8.58555e+06	1.36239e+06	864285	1.1739e+06	878803	1.46386e+06	1.3636e+06	803019	0.36065	0.0734731	none	-
neg-M102T52	2.1156e+06	6.29346e+06	2.73359e+06	6.19019e+06	4.98539e+06	2.80227e+06	2.40747e+06	1.01488e+06	1.1133e+06	691246	2.11395e+06	1.72526e+06	0.360905	0.00402229	down	L-3-Aminobutyric acid
neg-M725T535	641383	326067	226639	215551	452693	250592	136023	147921	73937	94562.1	156275	155170	0.361531	0.0015413	down	-
neg-M479T535	454174	208654	128223	111852	242094	130970	73550.8	79356.5	49496.7	53907.6	93020.6	112253	0.361753	0.00584658	down	-
neg-M258T85	737270	405362	435143	675959	516151	253260	128653	144196	82881.8	41365.1	567478	129541	0.361913	0.0118914	down	-
neg-M88T57	1.10388e+06	321628	904340	567299	279968	1.23667e+06	113950	139289	135726	38100.7	934683	235996	0.36199	0.0256453	down	-
pos-M157T584	6.27514e+06	388626	398471	588055	705905	341249	343942	690181	391479	425633	454206	843039	0.362	0.463619	none	-
neg-M151T307	2.59187e+06	4.51711e+06	8.58928e+06	5.36791e+06	1.07229e+07	6.30761e+06	2.16732e+06	1.4341e+06	3.5198e+06	2.27549e+06	1.96659e+06	2.43057e+06	0.362076	0.00374432	down	-
neg-M118T200	588415	2.70957e+06	352212	2.09137e+06	2.07513e+06	896574	656860	291292	767543	426989	644167	371288	0.362451	0.0586666	none	-
neg-M377T466	3.10913e+06	688032	451318	720063	2.29493e+06	1.91322e+06	705538	193972	1.15619e+06	604910	366283	300101	0.362549	0.0467333	down	-
neg-M495T55	999862	2.37131e+06	636043	2.99142e+06	1.07614e+06	1.86925e+06	1.57695e+06	417396	680209	196193	441021	295881	0.362796	0.0157293	down	-
neg-M854T315	127355	3.95426e+06	2.99846e+06	2.87639e+06	2.70423e+06	1.196e+06	1.31919e+06	589656	465783	1.00074e+06	563642	1.08856e+06	0.362827	0.258521	none	-
neg-M103T107	2.46748e+06	4.42398e+06	985376	1.75711e+07	1.49936e+07	1.1584e+06	2.87885e+06	1.74731e+06	3.74678e+06	2.31291e+06	2.2183e+06	2.19428e+06	0.362944	0.414432	none	3-Hydroxybutyric acid
neg-M305T45	3.52534e+07	5.70717e+06	7.66368e+06	4.75693e+06	9.34758e+06	1.47665e+07	3.42692e+06	5.18725e+06	3.78415e+06	6.43148e+06	3.90994e+06	5.44998e+06	0.363761	0.0468796	down	-
neg-M351T258	1.91864e+06	2.0969e+06	1.69258e+06	729566	1.34852e+06	702720	907805	341218	417492	401680	518532	505354	0.364249	0.00292456	down	-
neg-M121T535	176174	135890	38763.3	64683.9	103596	28464.8	37616.5	36661.1	36675.4	35855.8	25404.3	27417.1	0.364572	0.0368627	down	-
neg-M473T47	342925	154191	20989.4	68862.8	103564	153134	111976	49370.5	22397.6	47818.9	4801.99	71398.3	0.364792	0.105287	none	-
pos-M564T403	2.06493e+07	6.2523e+06	4.92005e+06	8.95916e+06	7.19781e+06	1.28874e+07	4.10805e+06	6.09417e+06	3.5944e+06	1.97727e+06	3.42009e+06	3.02139e+06	0.364989	0.0056593	down	-
pos-M348T57	340709	1.02175e+06	291752	1.67358e+06	246147	275966	118651	458885	84125.2	241326	310759	191509	0.36501	0.06698	none	-
neg-M146T51_2	96062.1	983207	102910	355343	600962	118181	170348	176458	121068	61735	214394	80564.2	0.365392	0.171684	none	-
neg-M117T200	1.4372e+07	6.91964e+07	9.48072e+06	5.30794e+07	5.39992e+07	2.37031e+07	1.70316e+07	7.3641e+06	1.99413e+07	1.22011e+07	1.67788e+07	8.67393e+06	0.366307	0.0583559	none	DL-2-Hydroxyvaleric acid
neg-M171T590	214461	104767	39294.4	148138	269359	42349	19913.9	65275.5	32446.7	40786.5	84659.3	57145.6	0.366861	0.0578525	none	-
neg-M547T535	320983	141580	101664	83771.1	194078	77486.4	39266.4	74159.4	25094.1	34953.9	66274.6	97711.1	0.366978	0.0099698	down	-
neg-M309T45	1.20876e+06	222488	291344	191196	347285	538448	139037	206946	115436	246520	140003	179439	0.366984	0.0306049	down	-
neg-M284T79	173660	227602	235004	251233	280831	124463	131051	49829	28115.4	108481	73718.8	83980.8	0.367557	0.00343032	down	-
neg-M786T475	500825	265555	137827	247910	307874	132006	143198	101804	53836.3	47854.6	158570	79956	0.3676	0.00636418	down	-
neg-M308T43	638249	137171	209304	108151	283046	229969	68133.7	104635	61575.8	119981	103088	133032	0.367675	0.0175103	down	-
neg-M316T144	191263	309770	141132	83806.4	186867	187533	63498.2	30721.6	104794	38978.3	95424.7	71847.5	0.368297	0.00341239	down	-
neg-M324T416	941756	1.44073e+06	772343	476098	298587	513107	306248	402743	247704	322809	209791	147124	0.368345	0.00850285	down	-
neg-M618T45	389283	69397.9	99467.5	75023.5	87043.7	205278	11644.2	88265.9	21928.7	107868	13186.1	98057.1	0.368398	0.0486815	down	-
neg-M231T74	202618	402696	12427.8	165788	402625	24269.6	145629	206255	36413.2	12794.7	26304.6	18609.7	0.368471	0.259072	none	-
neg-M136T438	8.19579e+07	5.13409e+07	2.55231e+07	2.57052e+07	5.46292e+07	2.77798e+07	9.64779e+06	1.55452e+07	1.6889e+07	1.74526e+07	1.04522e+07	2.84188e+07	0.368648	0.00413164	down	-
neg-M173T547	41754.6	54237.7	10589.9	52477.2	94431.5	19101.5	10484.6	5598	13717	11588.7	46617.2	12603.5	0.369082	0.0423123	down	-
neg-M175T55_1	5.01096e+06	9.00616e+06	9.03378e+06	1.44749e+07	5.1343e+06	5.91556e+06	2.65056e+06	2.16406e+06	2.978e+06	1.54881e+06	6.72094e+06	1.86748e+06	0.369112	0.00334247	down	-
neg-M505T500	736610	534591	286976	214686	387610	230964	185267	134217	111358	112664	105605	233829	0.369209	0.00367982	down	-
neg-M132T536	434870	284997	123781	157589	255292	85215.3	99639.3	84915.4	80953.7	67555.7	85669	76780.3	0.369306	0.0161978	down	-
neg-M115T129	2.1936e+07	5.63254e+06	2.5856e+07	4.95838e+07	6.78978e+06	2.74085e+07	5.59043e+06	5.46173e+06	9.28054e+06	2.70826e+06	2.17448e+07	5.88826e+06	0.369327	0.0619414	none	3-Oxopentanoic acid
pos-M719T390	33487.6	1.97184e+06	366775	7.23636e+06	2.48365e+07	9.26956e+06	2.97303e+06	257710	25383.4	6.79201e+06	5.04871e+06	1.07496e+06	0.369941	0.623531	none	-
neg-M243T55_2	2.25054e+06	4.41338e+06	1.26449e+06	2.54342e+06	3.92816e+06	1.13767e+06	1.31448e+06	93346.1	1.08916e+06	858240	1.44631e+06	961754	0.370924	0.0466457	down	-
pos-M106T49	1.20674e+07	1.41068e+06	1.61897e+06	3.14528e+06	4.45983e+06	2.37278e+06	463946	2.02006e+06	955209	1.17407e+06	2.63647e+06	2.05489e+06	0.371073	0.0694728	none	Diethanolamine
neg-M142T86	6.60927e+06	3.09483e+06	3.32539e+06	1.3495e+07	4.78407e+06	4.57811e+06	4.39249e+06	2.9653e+06	1.60521e+06	1.12513e+06	1.84018e+06	1.39072e+06	0.371141	0.00956263	down	-
neg-M497T233	4.96459e+06	2.31638e+06	1.47417e+06	1.58652e+06	3.21345e+06	1.39677e+06	508077	801461	497875	1.32225e+06	1.25293e+06	1.17884e+06	0.371955	0.00633791	down	-
neg-M165T49	1.93224e+06	1.1321e+06	515341	342398	283565	142992	86565.1	128760	1.0431e+06	31838.6	270782	56973	0.372074	0.067491	none	-
neg-M553T112	77313.6	107329	82229.7	109067	70181.7	61919.5	63350.7	35743.4	14406.9	45083.3	14356.7	16737	0.373352	0.00614892	down	-
neg-M515T471	2.54695e+06	1.12796e+06	695299	734424	1.47928e+06	793263	480130	390189	405408	403419	630144	445568	0.37343	0.0062734	down	-
pos-M128T64	1.86286e+06	803863	784348	454846	1.35231e+06	594185	404543	355589	255230	324274	402918	445729	0.373911	0.00712001	down	-
neg-M111T76	1.83395e+07	3.42729e+07	1.63338e+07	4.99027e+07	2.71367e+07	1.62814e+07	2.05283e+07	8.07553e+06	9.44662e+06	7.35698e+06	5.76879e+06	9.56149e+06	0.374307	0.00341263	down	Uracil
neg-M248T49	321388	138227	134554	185598	227274	194370	72879.1	54031.3	89841	59652	114864	58860.1	0.374666	0.000290889	down	-
neg-M666T500	745499	1.56199e+06	571799	403716	677335	389820	303405	195036	176116	145110	426925	383436	0.374705	0.00670955	down	-
neg-M468T205	78584.3	242244	145228	340072	200792	88323	92642.5	100082	67116.5	22322.9	97420.3	30818.8	0.374714	0.0185983	down	-
neg-M495T86	6.92649e+06	1.18342e+07	2.86111e+06	1.73185e+07	5.01484e+06	1.38556e+07	1.07402e+07	1.59937e+06	3.91258e+06	1.20626e+06	2.3892e+06	1.81847e+06	0.374776	0.0266158	down	-
pos-M185T222_1	736821	490169	342755	504074	441078	267259	271294	135066	54867.8	107442	264700	211087	0.375413	0.00640136	down	-
neg-M112T60	625738	1.16464e+06	539358	3.6221e+06	415956	502074	1.07251e+06	270813	402282	118057	178656	540253	0.375928	0.0800085	none	-
pos-M171T167	251091	121166	406067	945706	456976	550298	282951	152404	137256	81415	108766	265387	0.376443	0.0317264	down	-
neg-M334T535	118121	62823.4	26751.5	23869.8	70656.5	32856.6	16262.8	30179.3	7418.67	8839.39	30515.5	32932	0.376472	0.0269273	down	-
pos-M184T365	2.74245e+06	3.48505e+06	4.57437e+06	5.92438e+06	3.17585e+06	8.60083e+06	491103	1.85435e+06	1.89647e+06	1.92256e+06	1.91759e+06	2.65294e+06	0.376629	0.00825932	down	-
neg-M268T49_1	200344	475240	30994.2	275104	250330	117881	258960	47435.6	32192.1	79755	38355.8	52356.7	0.377108	0.0751505	none	-
neg-M323T269	264982	193235	86682.7	56264.7	171151	51414.1	17076.5	51543.7	92342.4	39226	43729	67025.9	0.377483	0.0327723	down	-
pos-M229T25	273805	216150	139153	1.50584e+06	281255	230186	156386	129442	109221	214276	228066	161698	0.377528	0.121192	none	-
neg-M309T519	1.17022e+08	1.30796e+07	2.69713e+07	2.97203e+06	2.05381e+07	3.96518e+06	8.08191e+06	2.80643e+07	3.95196e+06	1.06813e+07	9.84345e+06	9.05271e+06	0.377547	0.520698	none	-
neg-M159T51	1.95652e+06	9.99468e+06	2.35467e+06	4.33603e+06	2.62379e+06	3.25709e+06	2.00286e+06	1.44986e+06	760131	835725	3.46976e+06	754024	0.378112	0.0189988	down	Ala-Ala
neg-M447T409	433125	372718	289191	714462	1.23276e+06	563214	195645	114077	60590.8	70401.5	630532	292271	0.37818	0.0219777	down	-
neg-M395T47_2	32297.3	128176	65359	36499	62080.2	14106.4	26472.2	5685.83	14214.3	17053.7	54009.1	10842.5	0.378938	0.0461677	down	-
neg-M344T535	132605	55223.7	37386.2	27841.5	26900.8	35732.3	22605.8	29428.5	3914.66	6062.39	19846	37806.5	0.379055	0.0409694	down	-
pos-M277T222	214150	269980	250089	1.24331e+06	270372	276415	168163	57183.3	147924	90224.6	369750	124720	0.379494	0.0347629	down	-
neg-M547T472	1.35083e+06	1.27876e+06	342422	272493	597393	365406	266619	269970	204961	195641	256545	404681	0.379914	0.0369605	down	-
neg-M511T548	98109.9	38876.4	32618.9	16051.2	25153.7	23853.9	14819.1	13903.1	7309.79	10199.6	19783.4	23150.9	0.379973	0.0211145	down	-
neg-M627T240	4.19013e+06	1.25786e+06	759612	478890	2.08915e+06	677188	506710	461840	804369	375415	556061	888074	0.380042	0.0830811	none	-
neg-M113T66	1.35776e+06	2.45872e+06	820066	496014	7.275e+06	425328	1.03837e+06	751205	479632	807439	1.0089e+06	799371	0.380656	0.337013	none	-
neg-M185T547	184535	93681.3	75500	65016.4	121368	42755.2	49822.1	38424.3	17244.9	41460.7	42258.6	32709.5	0.380746	0.00626792	down	-
neg-M162T203	700731	609353	6733.37	543575	654883	196816	635111	36205.5	42086.3	104250	162354	52759.1	0.3808	0.322644	none	-
pos-M759T315	2.23687e+06	2.41668e+07	1.24001e+07	2.74552e+07	5.69445e+07	2.08216e+07	1.13173e+07	1.53377e+06	775887	2.06825e+07	1.66292e+07	3.93238e+06	0.380983	0.128211	none	1-Palmitoyl-2-linoleoyl-sn-glycero-3-phosphocholine
neg-M809T536	161921	74221.3	46351.8	49685.7	105585	55092.8	9011.44	40693.8	17531.3	24744.6	56654.1	39304.9	0.381328	0.0146009	down	-
neg-M454T547	45970.2	15725.1	19297.2	6290.46	22181.9	8960.66	2267.07	4816.32	7870.75	6383.69	10475.8	13361.6	0.381466	0.0410067	down	-
neg-M417T447	2.42674e+06	1.08131e+07	4.17947e+06	8.94863e+06	9.32596e+06	3.71889e+06	4.42962e+06	2.2771e+06	2.49895e+06	1.92688e+06	2.20138e+06	1.7022e+06	0.381504	0.0159597	down	-
neg-M293T39	138340	74941.4	31436	31280.2	76574.5	35846.6	34284.2	36053.2	22839.7	11857.1	21125.9	22141.6	0.381809	0.0185764	down	-
pos-M557T485	5.77866e+06	3.5566e+06	1.42401e+06	3.13445e+06	2.43118e+06	3.30668e+06	1.16246e+06	1.27795e+06	746015	1.17795e+06	1.31783e+06	1.81721e+06	0.382007	0.00314566	down	-
neg-M194T556	73244.5	30369.4	20608.8	15525.3	30233	17844.4	9362.35	13030	11086.4	9286.76	14332.8	14705.4	0.38229	0.0133645	down	-
neg-M207T54_1	195458	198424	293797	2.52863e+06	273342	201585	319829	237797	172559	60864.2	371016	249471	0.382402	0.321347	none	-
neg-M510T309	9.55887e+06	1.39999e+07	9.20931e+06	930524	3.13858e+06	4.97499e+06	1.71213e+06	2.58885e+06	1.31625e+06	3.05388e+06	1.23836e+06	6.09796e+06	0.382842	0.122042	none	-
neg-M461T545	44120.3	30204.1	13418.9	8805.35	20423.2	9297.27	3470.5	10174.5	7420.65	3979.52	7576.16	15817.8	0.383618	0.0275647	down	-
neg-M368T420	605355	643048	328196	357906	752962	235782	255459	175172	144745	127640	223609	194926	0.383666	0.00307912	down	-
neg-M450T48	62754.3	156005	31213.7	44476.5	101300	22456.3	77867.1	19765.3	14212.2	4166.81	35014.9	9614.92	0.38412	0.0503425	none	-
neg-M434T48	45775.4	151607	55858.8	36136.4	87915.6	20488.5	46938.6	15523.7	14596.2	6648.66	54053.2	15040.6	0.384133	0.0413198	down	-
neg-M547T47	162653	396973	67562.6	38110.6	89494.3	28161.2	90830.1	48750.5	20353.9	5724.77	82850.1	52439.2	0.384376	0.16602	none	-
neg-M131T236_2	5.73024e+07	1.98362e+08	3.63795e+07	1.73987e+08	1.62705e+08	1.00864e+08	4.83445e+07	3.00898e+07	6.52692e+07	4.8114e+07	7.14327e+07	17259739	0.384471	0.0318183	down	Leucinic acid
neg-M255T47	135371	197977	41623.4	178489	126349	64386.8	76149.2	27530.7	41268	16059.3	62788.5	62526.3	0.38474	0.0215388	down	-
pos-M166T67	2.23567e+06	3.18833e+06	1.95027e+06	4.62904e+06	2.6201e+06	3.02724e+06	1.94646e+06	711132	1.87834e+06	549606	663653	1.04203e+06	0.384758	0.00365791	down	3-Methylguanine
neg-M191T532	3.63162e+06	1.14078e+06	702305	663372	1.92404e+06	735640	892693	849774	154457	204524	464514	823761	0.385294	0.0484052	down	-
neg-M421T546	32363.4	22198.6	17095.5	12735.4	27819.5	15290.2	9284.15	9728.14	6489.21	6564.74	6515	10557.5	0.385394	0.000622354	down	-
pos-M376T361	5.29203e+06	3.23526e+06	1.55768e+06	1.47117e+06	3.30408e+06	1.38208e+06	1.09926e+06	1.23408e+06	979554	803820	835441	1.30786e+06	0.385414	0.0122817	down	-
neg-M227T219	909344	481203	186095	178362	588847	164584	167769	231737	122476	90952.7	200585	154192	0.385783	0.0508684	none	-
pos-M837T365	4.31388e+06	7.00741e+06	9.71158e+06	1.98957e+07	8.95412e+06	2.14319e+07	9.36039e+06	2.63619e+06	2.26242e+06	4.53452e+06	6.06246e+06	2.66622e+06	0.385927	0.0206546	down	-
neg-M92T242	148088	8637.61	118137	280699	40546.7	220124	22025.1	7493.33	11186.6	10851.3	254696	9110.17	0.386364	0.0762241	none	-
neg-M343T31	10639.8	28459.9	20173.4	6887.02	59930	25156.3	18701.6	7327.93	6711.21	17700.9	5789.2	2240.15	0.386594	0.0598513	none	-
pos-M810T316	2.46857e+06	2.27728e+06	858201	2.97386e+06	5.5928e+06	1.58853e+06	1.00989e+06	402769	129256	1.63296e+06	1.59318e+06	1.32491e+06	0.386629	0.0525182	none	-
pos-M567T277	141313	220764	152586	619202	79204.7	398752	50417.3	130224	198855	79361.3	53184.4	111184	0.386659	0.0524286	none	-
neg-M83T86	739570	1.2597e+06	909606	1.74336e+06	607509	407320	694526	240555	409377	243690	333757	275124	0.387683	0.0074192	down	-
pos-M474T543	144955	106646	71796	37569.5	97612.7	69734.2	46106.7	14288	30762.4	13684.4	60151.5	40033.2	0.388076	0.0105556	down	-
neg-M98T437	6.83822e+06	2.96348e+06	733297	1.20617e+06	1.24193e+06	1.32473e+06	611943	610386	999776	899064	1.02232e+06	1.41347e+06	0.388386	0.0967456	none	-
neg-M267T93	2.01467e+06	1.2405e+06	1.141e+06	2.42027e+06	2.60369e+06	43815.2	921252	276604	625844	413948	994314	446326	0.388663	0.440746	none	Inosine
neg-M443T315	2.06291e+06	2.4088e+07	3.50386e+07	2.32259e+07	3.56656e+07	1.15641e+07	6.65009e+06	9.63514e+06	9.2381e+06	8.11487e+06	4.80671e+06	1.27282e+07	0.38872	0.196514	none	-
neg-M135T438	8.36881e+08	3.72761e+08	2.57934e+08	2.53698e+08	572052663	2.87783e+08	1.62654e+08	1.74161e+08	5.64973e+07	1.25088e+08	1.94346e+08	2.9094e+08	0.388859	0.0103119	down	-
neg-M398T490	4.98947e+07	1.43396e+07	1.34824e+07	1.3344e+07	2.23391e+07	1.3374e+07	9.5391e+06	9.53472e+06	7.79524e+06	7.33291e+06	1.15186e+07	3.59689e+06	0.389019	0.0107977	down	-
neg-M301T46	155394	208273	29279.7	153266	151091	39851.4	85584.2	42448.9	42316.6	17379.5	46394.6	53037.7	0.389554	0.0738436	none	-
neg-M247T47	98938.7	111871	40549.4	10193.7	42621.7	29947.2	41064.4	20107	3601.78	3413.71	39039.6	23146.2	0.390196	0.0972009	none	-
neg-M298T49	339392	380841	216837	226696	402661	165043	201579	75061.7	107393	67982.9	156833	67713.6	0.390744	0.00247761	down	-
neg-M325T496	1.93928e+06	557674	369684	400023	594835	176701	307618	271082	183040	103964	354097	358135	0.390753	0.0848537	none	-
neg-M617T487	4.53226e+06	1.5165e+06	1.13725e+06	1.83039e+06	1.36147e+06	1.55188e+06	949007	161716	126700	437587	1.32237e+06	1.66483e+06	0.390806	0.0402599	down	-
pos-M769T326	488435	1.80584e+06	782735	784731	3.94041e+06	1.049e+06	924135	502718	246196	834906	752746	201306	0.391136	0.0645432	none	-
neg-M261T28_1	52259.4	31942.7	4637.41	22176.9	45794.5	18544.7	16617.9	8482.38	16570.3	3916.55	12707.7	10295.2	0.391148	0.0929301	none	-
neg-M337T52	214356	277624	121107	820251	1.24611e+06	493802	38307.7	365001	213357	209044	163601	252054	0.391197	0.115278	none	-
neg-M333T539	147001	93790.9	62823.5	149563	202865	92824.6	44099.1	48141.2	25641.7	56475.2	78415.8	40288.2	0.391339	0.00262575	down	-
neg-M496T86	818720	1.63304e+06	536822	3.68973e+06	1.51978e+06	2.76793e+06	2.23973e+06	287496	813951	261190	474390	214688	0.39134	0.0392322	down	-
neg-M369T529	6.4154e+06	3.18588e+06	1.70442e+06	2.03391e+06	3.04157e+06	2.00808e+06	1.34061e+06	1.26428e+06	952864	595444	1.45765e+06	1.58979e+06	0.391567	0.00586072	down	-
pos-M323T64	271916	166200	175273	179426	53218	752474	112178	155036	57687.1	147559	114086	39710.9	0.391776	0.110105	none	-
neg-M130T227	4.16166e+06	1.15325e+06	2.32898e+06	7.81207e+06	1.63957e+06	6.29644e+06	1.52106e+06	636918	1.37994e+06	466738	4.55369e+06	606434	0.391792	0.0487323	down	-
neg-M175T586	7.5459e+06	3.00103e+06	1.40672e+07	2.00342e+06	5.06326e+06	2.22815e+06	2.18732e+06	1.8596e+06	1.74926e+06	1.51575e+06	2.85071e+06	3.13815e+06	0.39225	0.0705654	none	-
pos-M167T26_1	424764	328709	205620	197499	600759	248122	7508.09	198827	186673	365730	15406.3	12827.4	0.392412	0.0503322	none	-
neg-M511T535	227914	118210	74864.4	80918.5	173595	89137	46509.1	55068.8	22732.4	35478.1	74638.7	65996.9	0.392896	0.00496442	down	-
neg-M487T398	5.26104e+06	4.79359e+06	4.08491e+07	4.36969e+06	4.61502e+06	4.55037e+06	4.49118e+06	3.46794e+06	2.81615e+06	3.08742e+06	6.35403e+06	5.10879e+06	0.393017	0.228665	none	-
neg-M87T124	5.63437e+06	2.66505e+06	3.01202e+06	437796	4.18224e+06	1.25937e+06	1.14837e+06	584384	1.44578e+06	1.18869e+06	1.93869e+06	454549	0.39326	0.118865	none	Ethyl acetate
neg-M113T51_1	6.33308e+06	1.61761e+07	8.80252e+06	1.63058e+07	8.54241e+06	7.21885e+06	3.81425e+06	3.89715e+06	4.3504e+06	2.57714e+06	7.91376e+06	2.39291e+06	0.393595	0.0029282	down	-
neg-M97T60_2	2.183e+08	4.28772e+07	5.01897e+07	5.16256e+07	4.8521e+07	6.46511e+07	2.76627e+07	3.69482e+07	2.5802e+07	3.04948e+07	1.91891e+07	4.74392e+07	0.393846	0.0257464	down	1,2-Dichloroethane
neg-M657T535	965554	486705	318994	346630	683638	361839	208432	240429	121922	166984	266412	242671	0.394154	0.00298544	down	-
neg-M255T553	47069.8	17821	14750.7	12105.1	25968.3	15046.4	12061.2	6059.88	5960.52	2998.71	11702.6	13557.8	0.394246	0.0136931	down	-
neg-M98T589	1.51395e+06	179182	213853	242869	90367.5	224100	147712	133995	211200	115504	137967	226111	0.394628	0.266976	none	-
neg-M570T188_1	341637	295929	136203	131812	170266	152496	38895.9	21460.5	98654.6	56963	224063	44734.2	0.394655	0.0163642	down	-
neg-M198T39_2	149686	75679.2	58600.7	40776.4	66324.9	39270.1	27991.3	30552.4	24621.5	15484.6	30992.3	40227.7	0.394736	0.00621722	down	-
neg-M120T535	105303	113899	34207.9	39299.9	76257.1	20446.3	33987.8	29315.8	26370.3	23698	22050.7	18467.8	0.395186	0.040921	down	-
pos-M158T25	85675.3	309985	192012	226016	549641	350583	34576.7	188816	163317	185556	78279.7	27663.9	0.395709	0.0408248	down	-
neg-M333T536	209269	111839	49623	73439.4	156874	75474.9	53694.7	41884.5	12810.9	15592.9	71454.3	72277.8	0.395724	0.0259402	down	-
neg-M490T272	48840.5	2.40681e+06	2.68249e+06	264063	189874	2.19711e+06	397911	581598	527671	553240	456285	567671	0.395982	0.874679	none	-
neg-M185T53	2.93793e+06	8.70716e+06	2.39929e+06	5.40943e+06	7.86895e+06	2.08139e+06	1.98781e+06	2.11108e+06	938420	1.25415e+06	3.98119e+06	1.37091e+06	0.395984	0.0228802	down	Ethylphosphate
neg-M566T336	1.71133e+06	682220	618815	811406	1.6295e+06	1.9989e+06	660586	310686	233249	771710	381974	596279	0.39646	0.0104453	down	-
neg-M590T535	231813	116798	78361.9	77193.7	157670	91078.9	46396.5	50929.1	36770.2	31964.9	70743.2	61868.4	0.396688	0.00294855	down	-
neg-M428T537	84709.2	42309.3	31013.5	33755.8	57707.5	28913.7	14432	17377.5	8907.5	15048.4	17553.3	37204.4	0.396981	0.00416556	down	-
neg-M615T47	73290.3	308126	55641.1	25428.3	40041.9	3770.64	69970.8	39296.4	6905.62	9975.86	45993.2	28886.4	0.397055	0.499138	none	-
neg-M75T44	119783	97430.4	1.74102e+06	112840	101476	133402	122104	154314	160945	170987	126643	180752	0.397123	0.743363	none	-
neg-M435T219	903335	1.19799e+06	922456	686487	680142	641900	399382	165338	109589	187036	714075	423519	0.39722	0.0107472	down	-
neg-M192T543	73489.8	27184.3	24105	14532.1	31257.6	18299.7	11262.4	14595.3	12748.2	4066.98	13072.8	19278.8	0.397231	0.0203751	down	-
neg-M495T537	118133	45506.9	36631.1	20328.6	46472.8	31436.2	21979.5	24414.2	11474.1	7861.35	21855	31006.3	0.397276	0.0225374	down	-
neg-M361T46_2	96984	124012	80256.2	387674	98601	110295	57966.8	61202.7	53682	77672.7	64734.4	41932.5	0.397842	0.0193208	down	-
neg-M303T548	38962.7	23287.3	14678.5	19141.4	49068.1	17611.7	11765.6	14066.3	9459.33	8307.15	8822.43	12330.1	0.397856	0.00565078	down	-
pos-M307T44	3.13325e+06	610165	1.04837e+06	556521	870760	1.7426e+06	306755	664707	383216	683023	531278	600767	0.398126	0.0366202	down	-
neg-M133T27	577272	79739	53133.3	67186.1	73900	92060.6	45435.4	54127.9	35069.7	70019.2	104530	66447.8	0.398212	0.20146	none	-
neg-M301T50	44789.2	93875.5	52325.1	134423	86356.7	47082.4	65767.1	23520.1	26224.8	8479.95	44421.6	14335.5	0.398274	0.0172275	down	-
neg-M331T536	480521	265130	135958	173648	359297	155659	107997	107923	49849.3	50642.6	138958	170512	0.398597	0.0111216	down	-
neg-M547T87	51793.7	169061	137512	193218	168870	416854	260927	47300.3	27552.9	50100.9	13987.2	53544.2	0.398671	0.0355037	down	-
pos-M273T48	412989	772967	201004	1.37912e+06	1.90753e+06	433039	454813	369882	25369.4	549613	207506	429518	0.398833	0.12792	none	-
neg-M348T459	205290	186756	89076.8	78717.7	194305	138154	55697.5	92531.3	53997.4	50500	49036.8	54327.6	0.39907	0.00213514	down	-
neg-M231T26	37837.8	8278.3	22253.4	33016.4	36682.7	18839.2	15330.7	5638.98	9904.94	4354.85	16207.1	11180.8	0.399071	0.0179578	down	-
neg-M227T505	8.64535e+06	5.05549e+06	2.75056e+06	3.75133e+06	8.19592e+06	2.86205e+06	2.66969e+06	1.92298e+06	1.15289e+06	1.52002e+06	2.59374e+06	2.61947e+06	0.399185	0.0075767	down	Myristic acid
neg-M157T56	100467	115229	49190.1	2.56741e+06	75164.2	1.04986e+06	470921	127271	81415.6	401700	47410.9	451228	0.399246	0.832136	none	-
pos-M833T370	1.20749e+06	2.14647e+06	1.03207e+06	1.82828e+07	4.91471e+06	6.83284e+06	5.1062e+06	542925	140948	3.35218e+06	3.05221e+06	1551131	0.399391	0.224236	none	PC(20:2(11Z,14Z)/20:5(5Z,8Z,11Z,14Z,17Z))
neg-M118T438	1.41152e+08	5.89566e+07	4.64999e+07	2.7603e+07	1.01756e+08	4.14053e+07	3.12613e+07	1.39187e+07	2.78224e+07	7.84326e+06	3.66471e+07	4.92191e+07	0.399431	0.0319472	down	-
neg-M610T239	4.50482e+06	2.98975e+06	1.82289e+06	1.45312e+06	2.6944e+06	1.2155e+06	994901	623654	791222	910421	978992	1.56514e+06	0.399465	0.00623833	down	-
neg-M309T535	154878	100711	61415.1	62719.9	138663	66011.2	39956.7	46526	23122.5	28119.2	47391.4	48357.9	0.399511	0.00232334	down	-
neg-M249T532	396128	195424	91209.9	126631	134965	154422	45454.3	69988.1	52644.4	53989.7	93241.2	124126	0.399937	0.00815914	down	-
neg-M139T39_1	503816	166994	140004	107957	299103	105706	103506	84922.2	71167.5	56255.6	109139	104483	0.400031	0.0279598	down	-
neg-M85T236	1.2817e+06	7.01275e+06	2.52665e+06	6.82768e+06	5.76206e+06	3.83101e+06	1.62698e+06	865623	2.02554e+06	1.59672e+06	4.2269e+06	560388	0.400199	0.0355058	down	2-Methyl-2-buten-1-ol
neg-M433T47	69296.6	285905	17340.4	20224.7	31345.8	10517.2	67574.1	15542.5	7072.9	22578.7	29295.1	31905.5	0.400269	0.459738	none	-
neg-M255T454	3.37684e+06	1.83888e+06	1.0009e+06	932748	8.52854e+06	1.84172e+06	897088	2.34617e+06	886956	910815	1.33027e+06	641611	0.400289	0.112348	none	-
neg-M137T42	2.51051e+06	1.07919e+06	408731	399293	1.41274e+06	276133	332901	347272	293330	515853	464026	485657	0.400722	0.138969	none	-
neg-M371T528	1.99462e+06	1.20289e+06	568449	737351	1.64556e+06	578594	368093	355579	419497	298666	352359	904301	0.401116	0.0111252	down	-
pos-M835T390	1.17765e+07	1.75907e+07	1.16997e+07	7.27065e+07	1.33744e+08	4.69041e+07	2.19859e+07	3.76404e+06	6.70027e+06	4.15882e+07	2.99286e+07	1.41642e+07	0.401231	0.191109	none	-
neg-M171T53_1	818295	880532	937822	1.4851e+06	2.03049e+06	356348	931432	268887	320810	332105	373953	387163	0.401677	0.0173629	down	-
neg-M266T535	104624	53130.8	26980.3	19716.4	57917.6	25377.3	21522.7	28919.5	2126.8	10700.9	23753.1	28627.4	0.401918	0.0682771	none	-
neg-M227T40	116601	53635.2	42883.5	16622.4	53123.1	21137.9	19320.9	20607.1	17191.6	22439.5	21275	21412.9	0.402124	0.056234	none	-
pos-M145T25_1	779031	23276.7	659893	45759.3	1.892e+06	773646	17998.5	462590	399286	41138.1	741996	15910.5	0.40227	0.334574	none	-
neg-M325T527_1	1.69974e+06	1.00379e+06	762870	902457	1.41978e+06	892000	368583	333946	183240	402871	708951	691515	0.402522	0.00363674	down	-
neg-M154T39	190069	123571	77829.2	58187.1	121603	68491.8	41795	44097.9	33207.3	29460.3	49373	59633.1	0.402605	0.0036289	down	-
pos-M721T440_1	3.39731e+06	2.63824e+07	3.88394e+06	3.76748e+07	5.5441e+07	3.62596e+07	1.0007e+07	3.39166e+06	979190	2.59809e+07	9.23783e+06	1.60654e+07	0.402737	0.231645	none	-
pos-M997T574	106051	334015	131958	51093.1	1.56371e+06	236331	515231	57244.4	181810	138848	26614.7	58132.8	0.403556	0.288164	none	-
pos-M119T115	1.3463e+06	1.89429e+06	1.05138e+06	2.36548e+06	1.70333e+06	1.43296e+06	1.04091e+06	605315	591422	674944	424539	617322	0.403773	0.000261829	down	-
neg-M224T540	270384	182098	45377.8	30545.9	117861	79005	61565.1	36025.2	43693.6	52126.5	47952.3	51584.6	0.403914	0.111924	none	-
neg-M407T531	271146	5.05307e+06	124239	714317	621201	97977.3	55497.9	589481	1.46149e+06	249178	137509	287345	0.404028	0.554235	none	Ursocholic acid
neg-M263T54	51598.5	90444.5	147120	451638	496532	148763	61204.7	116064	75274.6	67643.5	138861	101099	0.404119	0.149469	none	-
neg-M407T79	95168.3	105229	119679	277478	161520	120682	108122	62565.4	19662	64729.6	31919.8	69278.6	0.404973	0.0104642	down	-
neg-M525T309	6.83784e+06	6.76501e+06	6.57205e+06	1.18133e+06	2.92945e+06	4.3859e+06	1.36234e+06	1.71442e+06	1.38971e+06	2.40321e+06	147581	4.60734e+06	0.405439	0.0753399	none	-
neg-M611T240	1.63948e+06	1.03997e+06	689547	362370	928972	349621	298345	284647	211470	200551	490762	545524	0.405452	0.0233997	down	-
neg-M225T554	25879.2	13479	11574.6	6844.4	22259.3	10684.1	4212.64	5031.47	4688.09	3502.32	7680.77	11691.3	0.405714	0.0082203	down	-
neg-M295T438	1.51945e+07	3.75932e+06	1.09812e+06	1.94734e+06	4.28411e+06	3.59594e+06	2.11036e+06	2.98029e+06	1.89979e+06	1.89518e+06	702551	2.53699e+06	0.405805	0.161734	none	-
neg-M563T537	85404.4	31531	29645.9	21611.8	48933	18271.2	16385.1	21433	6237.72	7124.09	21752.3	22645.2	0.406026	0.0243893	down	-
pos-M310T56_1	869245	619542	775494	1.38532e+06	687772	902864	219222	614669	312500	212604	443771	325330	0.406107	0.00129919	down	-
pos-M839T442	8.32458e+06	2.87785e+06	4.69168e+06	1.65372e+07	2.07451e+07	3.1442e+06	4.67496e+06	2.63158e+06	2.40922e+06	1.11735e+06	8.26723e+06	3.78542e+06	0.406348	0.103566	none	-
neg-M198T432	2.11279e+07	7.07517e+06	6.43004e+06	7.03469e+06	4.80442e+07	6.29127e+06	5.91005e+06	5.32868e+06	4.47382e+06	4.14205e+06	6.05853e+06	1.3119e+07	0.406571	0.143613	none	-
pos-M164T116	821750	1.49054e+06	700421	3.20427e+06	1.03768e+06	954219	638172	495514	673666	589238	272560	669557	0.406719	0.0162138	down	6-Dimethylaminopurine
neg-M195T372	1.06302e+06	533671	196769	188200	432246	177342	82748.4	143449	120970	269637	198115	239825	0.40704	0.0633831	none	-
neg-M454T535	301387	143410	103654	89339.8	196128	108475	59865.5	70416.7	47057.7	39195.9	84835.6	82302.6	0.407127	0.00498524	down	-
pos-M184T428	1.52191e+07	9.92399e+06	4.4502e+06	9.6928e+06	1.67321e+07	6.51928e+06	5.06184e+06	3.96617e+06	3.71156e+06	4.13293e+06	4.1032e+06	4.4851e+06	0.407129	0.0102551	down	-
neg-M230T50	1.74873e+06	1.2783e+06	717653	1.282e+06	1.68789e+06	1.19064e+06	732442	388158	586588	517246	574178	423946	0.40765	0.000387335	down	-
neg-M155T40	616090	304183	194702	142875	333820	131109	129277	123204	89581.8	67507.7	136085	156715	0.407695	0.0212946	down	-
neg-M201T46	116356	98972.8	15627.2	8681.17	79071.7	4820.3	15789.2	35153.1	24679.5	3309.23	4919.53	48088.5	0.407813	0.372715	none	-
neg-M473T526	3.1048e+07	2.11179e+07	5.5253e+06	693232	6.76404e+07	1.67992e+07	9.35352e+06	1.82031e+07	2.18623e+06	4.93201e+06	2.30517e+07	519636	0.407818	0.378929	none	-
neg-M340T405	4.52946e+06	1.25774e+07	3.30194e+06	2.91911e+06	1.06229e+07	3.33079e+06	2.14768e+06	2.11222e+06	2.23155e+06	5.56845e+06	1.42725e+06	1.71793e+06	0.407844	0.0311301	down	-
neg-M192T42	2.37685e+06	657462	687364	474554	1.35134e+06	931968	423682	469035	337989	412841	436371	567197	0.408535	0.0228524	down	-
neg-M413T540	114650	54133.1	40591.4	30184.1	46371.8	30066.9	20741.2	19931.7	15300.4	8758.06	26992.7	37565.2	0.409147	0.0124043	down	-
pos-M400T115	228465	3.55062e+06	719984	3.36814e+06	185399	339672	1.63297e+06	179148	647629	8407.94	796274	171004	0.409356	0.28678	none	-
neg-M243T225	706169	1.00167e+06	1.37585e+06	1.23472e+06	1.58886e+07	1.19931e+06	1.00998e+06	1.27708e+06	1.49026e+06	791387	2.67951e+06	1.51643e+06	0.409442	0.670336	none	-
neg-M314T48	219479	228563	46489.4	130808	196225	127819	181512	70061.2	41234.9	21385.7	31716.7	42827.7	0.409463	0.0247276	down	-
neg-M459T308	1.80428e+06	111179	726035	477971	1.54727e+06	506073	335221	498196	207488	737540	118757	221400	0.409566	0.171258	none	-
pos-M277T91	1.22675e+06	2.96379e+06	1.73115e+06	8.20956e+06	2.03728e+06	1.92792e+06	1.92042e+06	1.35052e+06	1.47856e+06	900017	514178	1.24879e+06	0.409609	0.0483034	down	-
neg-M126T552	50304.9	39657.4	29136.1	103694	43505	27733.4	26286.6	18662.5	14806.7	16261.2	25186.4	19247.9	0.409655	0.00708095	down	-
neg-M339T547	34702	17917.1	14773.6	6842.11	17648.8	15590.1	5766.77	6586.63	5938.39	6888.93	6319.3	12544.8	0.40982	0.00976007	down	-
neg-M209T238	5.88459e+06	1.7143e+06	1.76356e+06	1.48255e+06	3.45864e+06	1.1861e+06	1.10158e+06	1.21709e+06	906858	856083	1.28343e+06	985234	0.409966	0.0296038	down	-
neg-M323T537	84293	29802.3	32431.3	25111.2	53830.7	28685.3	15322.4	16418.8	15020.7	7978.95	24349.4	25182.1	0.410273	0.00748211	down	-
neg-M766T531	638911	396964	319613	242889	998806	283964	206563	131535	133090	226856	271814	213329	0.410665	0.0139581	down	-
neg-M156T29_2	155391	249578	170061	143063	384010	91159.2	67754.2	123978	54560.1	72900.3	89344.8	82115.9	0.411187	0.00792585	down	-
pos-M106T81	2.8191e+06	308248	313382	644433	1.21611e+06	482846	508519	286321	679783	166541	327606	410681	0.411376	0.152519	none	-
neg-M453T291	8.86664e+06	980466	1.23907e+06	420140	767205	1.07269e+06	1.30535e+06	1.31116e+06	453504	776552	1.00636e+06	639799	0.411557	0.43708	none	-
neg-M139T42	1.02524e+06	441345	109171	136174	528073	67712.6	119674	71851.6	343449	163572	139950	111333	0.411589	0.269093	none	-
pos-M747T312	4.28918e+06	8.10601e+06	6.50851e+06	1.96326e+06	4.04284e+07	4.11024e+06	4.35687e+06	3.48173e+06	5.92577e+06	4.0131e+06	3.39005e+06	5.7667e+06	0.411803	0.398508	none	-
pos-M149T56	3.98151e+06	4.5581e+06	3.00858e+06	3.57281e+06	4.48624e+06	4.01654e+06	1.8053e+06	1.37916e+06	1.28388e+06	1.8842e+06	1.95356e+06	1.42844e+06	0.412065	4.27e-06	down	-
pos-M105T124	1.24195e+07	4.84642e+06	5.58243e+06	2.58179e+06	3.50167e+07	4.45191e+06	9.57205e+06	4.16918e+06	2.86929e+06	3.03067e+06	2.18284e+06	4.9356e+06	0.412329	0.206563	none	-
neg-M236T536	72723.4	50579	34085.8	32951.7	70410.3	44645.6	20184.7	22319	6128.92	16418	30002	31012.1	0.412791	0.00937657	down	-
neg-M433T535	207033	121026	80905.9	82352.9	209160	65683.8	42072.8	57777.2	33814.8	34694.9	73301.1	74616.7	0.412808	0.00905386	down	-
pos-M340T353	3.42036e+06	1.55864e+06	1.71168e+06	984561	2.30664e+06	6.5687e+06	1.35758e+06	581305	914915	1.38471e+06	1.36151e+06	1.23518e+06	0.412988	0.0456964	down	-
pos-M308T79_2	93578	374532	427740	1.06614e+06	703276	486004	397435	211988	37471.9	177754	302718	174322	0.413068	0.0979063	none	-
neg-M580T51	387066	68699.1	97063.7	54312.2	199901	114266	56070.8	84461.6	46682.8	37513.8	37657.4	118180	0.413072	0.0647038	none	-
neg-M173T40_2	661909	341013	181110	165972	446306	196265	160305	124556	109558	80790.8	175826	172629	0.413367	0.0176864	down	-
neg-M215T552	51491.7	14367.9	15460.2	5349.21	20564.6	5760.29	9363.07	6427.31	5038.9	3745.72	8496.25	13642.2	0.413415	0.129012	none	-
neg-M384T84	13649.5	296971	42749	122460	129327	30164.8	41777.3	82715.8	55106.3	16490.2	34588.4	32067.8	0.413563	0.335767	none	-
neg-M155T58	604954	159269	48462.7	30301.6	159237	80094.3	52549.8	54756.8	41448.2	80640.7	58859.6	159634	0.413824	0.327999	none	-
neg-M168T50	1.5797e+06	4.39375e+06	1.54369e+06	1.4468e+06	2.51729e+06	908736	1.4169e+06	874376	57198.8	460533	1.67853e+06	640346	0.413875	0.07386	none	-
neg-M291T538	117589	47624.3	37162.3	35845.1	65164.3	30333.4	26417	21959.2	22411.4	10889.5	23810.4	32748.7	0.414229	0.0104107	down	-
neg-M189T57	471845	249216	292613	259801	189396	214623	180358	288563	186995	13039.1	16942.6	9290.01	0.414421	0.0504244	none	-
neg-M330T49	49567.9	64672.1	16098.8	53306.2	69912.9	39473.5	23356.4	14534.5	23424.5	15759.9	26150	18389.8	0.415024	0.0122363	down	-
neg-M190T27_2	1.52411e+06	287750	187401	180916	397781	229829	165109	237879	176121	179600	237229	170213	0.415328	0.155888	none	-
neg-M371T208	137353	132377	65318.9	63951.1	104983	86101.2	19915.9	15815.1	18967.8	13574.8	143881	32951.6	0.415374	0.0154466	down	-
pos-M163T28_2	572649	117367	104115	344907	176586	109604	89647.5	90221.6	77197.8	103336	119379	112251	0.415395	0.068644	none	-
neg-M338T525	2.37319e+06	1.38435e+06	547395	1.085e+06	1.00846e+06	819056	373360	255831	606435	703753	578570	480633	0.415462	0.00932787	down	-
neg-M411T535	649044	301979	196866	166091	369243	196618	123093	129184	80054.8	77954.3	178553	192658	0.415725	0.0115723	down	-
neg-M99T59	6.52684e+06	850244	1.55382e+06	1.63926e+06	2.27857e+06	1.66825e+06	864865	1.36084e+06	781060	939473	606366	1.48478e+06	0.415885	0.0540887	none	-
neg-M164T595	72407.9	170861	50137.1	92661.9	167906	43618.2	41334.8	50304.1	40781.4	58449	20313.9	37400.5	0.415976	0.0222384	down	-
neg-M217T54	1.20526e+06	5.33374e+06	862118	2.22384e+06	2.86435e+06	1.13992e+06	1.33544e+06	909378	781161	810858	967667	868439	0.416234	0.0571039	none	Glu-Ala
neg-M212T552	66348.8	28304.4	87572.5	16207.2	48881.2	23606.4	19351.6	17360	11164	13434.9	25261.1	26202.3	0.416262	0.0375222	down	-
neg-M263T91	856119	1.06264e+06	505736	771099	591921	453264	552041	103452	336277	277560	250981	245406	0.416366	0.00638801	down	-
neg-M117T439	1450093970	4.77353e+08	4.46525e+08	3.27068e+08	7.94341e+08	4.05095e+08	3.16338e+08	1.69134e+08	2.80937e+08	7.90154e+07	3.46943e+08	4.32474e+08	0.416575	0.0285305	down	-
neg-M287T146	3.20882e+06	4.46508e+06	1.57882e+06	1.67705e+06	1.60591e+06	1.93708e+06	1.83463e+06	849780	1.07392e+06	710613	896622	666614	0.416795	0.00451129	down	-
pos-M388T487	7.36035e+07	9.57238e+07	8.24773e+07	6.33949e+07	6.02553e+07	7.70263e+07	6.97974e+07	1.07344e+07	1.16921e+07	5.60022e+07	2.34552e+07	1.69591e+07	0.416902	0.0165665	down	-
neg-M515T535_1	732835	351848	233926	187275	434137	255548	149500	172424	92160.8	106103	192871	202443	0.416977	0.00906526	down	-
neg-M520T552	47941.6	26181.6	11960	14468.1	37611.1	11901.7	10256.3	11677.3	6565.74	11869.4	10743.6	11558.7	0.417628	0.0297122	down	-
neg-M287T549	131615	57251.4	16069.6	15247.4	71395	33407.3	19841.1	19702.6	17601.6	11787.2	38523	28290.6	0.417699	0.135779	none	-
pos-M421T43	2.09814e+06	491065	757288	384888	707797	1.24876e+06	247671	475118	289059	507488	355497	501892	0.417854	0.0325778	down	-
pos-M287T44	202805	277420	186649	634458	252160	240253	72676	72338	173140	107422	164481	159470	0.417856	0.00633874	down	-
neg-M599T47	32958.5	213053	78535.6	17520	30251.3	2980.78	20572.4	36357.4	12313.1	14465.2	49970.7	23203	0.418018	0.66134	none	-
neg-M208T74	142487	303430	158936	427454	169870	99087.2	106635	140011	17108.1	46820	128768	104911	0.418249	0.0412072	down	-
neg-M293T409	2.8934e+06	3.5944e+06	6.66263e+06	3.24213e+06	1.50631e+06	5.13987e+06	1.03942e+06	2.45368e+06	875260	3.48873e+06	773671	1.00959e+06	0.418441	0.0170573	down	-
neg-M820T407	340009	278385	731853	701128	802936	318155	361609	201360	159354	181466	50975.5	373000	0.418528	0.0256997	down	-
neg-M112T78	1.40206e+06	965591	318729	1.51927e+06	900903	361536	352342	246252	245462	541741	617365	287513	0.418917	0.04059	down	-
neg-M570T532	1.77872e+06	961073	557210	533707	1.11719e+06	539855	418798	435749	266153	156348	467059	554978	0.418948	0.0129358	down	-
neg-M375T535	320653	167400	99708.5	120161	231909	141376	71121.2	75321.6	44976.6	47720.3	117754	96314.4	0.419168	0.00490159	down	-
neg-M311T65	75004.7	203779	42013.5	177643	133258	27779.2	66610.1	14105.3	24878.2	88994.1	70392.5	11517.3	0.419268	0.0903364	none	-
neg-M91T241	3.07243e+06	865386	3.45634e+06	4.94608e+06	1.4526e+06	3.97485e+06	1.02689e+06	505279	970775	186517	4.00697e+06	755713	0.419421	0.0470739	down	-
neg-M397T525	3.07848e+07	1.81639e+07	7.98074e+06	9.8266e+06	2.08279e+07	1.0052e+07	7.86155e+06	7.05282e+06	5.42027e+06	7.90549e+06	3.50685e+06	9.22564e+06	0.419647	0.013639	down	-
neg-M563T181	227860	163116	161569	102032	141144	132748	51585.1	27201.6	97729	18063	148195	47102.1	0.419913	0.0175231	down	-
neg-M409T545	48270.9	15691.2	9731.48	3776.26	28162.2	15500.1	5455.98	7483.08	8108.57	7876.32	5942.09	16036.6	0.420224	0.142144	none	-
neg-M200T430	7.24259e+06	1.32956e+07	2.89253e+06	2.62351e+06	5.26501e+06	3.36695e+06	2.57004e+06	2.3591e+06	2.00623e+06	1.86659e+06	2.56447e+06	3.2148e+06	0.420376	0.0389768	down	-
pos-M720T477	330552	3.68673e+06	1.16416e+06	1.27643e+07	1.20629e+07	1.43196e+07	4.98835e+06	591966	2.03611e+06	2.79602e+06	6.293e+06	1.93487e+06	0.420507	0.544828	none	-
neg-M241T77	87655.2	81592.7	130973	220094	225005	1.74501e+06	176985	295266	151121	148007	137989	138384	0.420728	0.668598	none	-
neg-M522T535	225358	127547	92710.2	84165.7	188166	93674.1	59262.2	61296.8	31104.2	38992.3	79572.9	71615.9	0.421187	0.0038155	down	-
pos-M419T450	169495	2.28405e+06	981793	4.93446e+06	1.79188e+06	1.06228e+06	1.39497e+06	1.14549e+06	1.03039e+06	298628	476772	382453	0.421305	0.283494	none	-
pos-M227T50	388941	223726	173978	272374	297008	293791	144145	129703	129020	74111.6	130043	89428.4	0.422138	0.000254577	down	-
neg-M153T551_2	413626	219500	169160	152278	282894	165874	98318.3	129109	82148.5	75608.9	165698	41565	0.422172	0.00588959	down	-
neg-M530T534	176170	58237.5	54542	48301.7	94919	68903.6	39457.6	53023.2	12089.8	20772.4	36921.7	49349.7	0.422322	0.0176895	down	-
neg-M474T399	145564	2.69081e+06	1.99911e+06	592081	1.9067e+06	87318.4	699427	360711	227586	368549	233583	1.24572e+06	0.422495	0.541236	none	-
neg-M108T285	3.66277e+07	1.72415e+07	1.02622e+07	9.94216e+06	2.38923e+07	1.15358e+07	7.48219e+06	6.96916e+06	5.75736e+06	6.58479e+06	9.59951e+06	9.94282e+06	0.423152	0.0148564	down	Hypotaurine
neg-M587T45	162439	123028	112664	180271	149308	179543	99222.2	30728.3	71609.9	60597.7	63705	58354.6	0.423496	0.00113742	down	-
neg-M546T198	81309.5	90976.1	18872.9	48184.6	42437.7	23463.9	9995.6	6431.07	7475.14	15388	81073.3	8990.03	0.423769	0.0307284	down	-
neg-M140T285	2.83488e+06	1.22858e+06	359743	301093	1.69543e+06	761212	468815	387910	346280	506124	625513	708850	0.42383	0.168665	none	-
neg-M417T537	155504	68357	44001.3	40012.7	69419.9	45213.1	23787.2	40197.2	21438.7	23410.2	36339.2	33950.8	0.423952	0.0119764	down	-
neg-M555T188	116580	100547	58307.6	51634.7	66077.6	56559.1	18149.8	19044.3	31843.7	21582.6	77740.5	22299	0.423965	0.00607708	down	-
pos-M387T92	294771	638541	310517	760374	436310	337778	307708	173162	85059.4	73866.8	243591	294670	0.424022	0.0139352	down	-
neg-M111T102	5.27583e+06	5.61941e+06	1.11274e+07	9.02893e+06	6.08795e+06	4.04225e+06	3.54474e+06	5.58033e+06	1.79506e+06	2.12668e+06	2.1772e+06	2.23917e+06	0.424051	0.00346283	down	4-Carboxypyrazole
pos-M292T58	611095	1.31063e+06	1.13694e+06	1.93023e+06	1.53474e+06	982364	412678	612131	351417	545258	731022	533332	0.424439	0.00239348	down	-
neg-M183T305	8.15814e+06	3.31609e+06	3.04281e+06	4.46033e+06	7.90512e+06	4.36613e+06	1.72484e+06	1.43741e+06	1.77641e+06	2.52024e+06	1.84292e+06	3.96181e+06	0.424455	0.00424364	down	-
neg-M296T41_1	141668	40447.6	36395.1	24667.1	53071.2	49267.7	25776.1	13132.6	21896.5	18337.2	28954.2	38579.3	0.424511	0.0289382	down	-
neg-M292T55_3	2.58384e+06	6.7889e+06	3.83643e+06	7.32856e+06	3.87057e+06	2.94401e+06	3.37737e+06	1.85341e+06	2.3807e+06	1.28854e+06	1.75608e+06	965541	0.424887	0.00657789	down	-
neg-M145T74	6.39004e+06	982160	1.03971e+07	1.05344e+07	3.49302e+06	1.25941e+07	1.4065e+06	1.46594e+06	1.68381e+06	621070	1.2461e+07	1.22342e+06	0.424902	0.0751969	none	-
pos-M219T260	2.17032e+06	1.07091e+06	532842	1.0536e+06	2.00641e+06	629964	1.12889e+06	340337	360946	243030	498587	600592	0.425022	0.0247429	down	-
neg-M343T535	1.23502e+06	548305	382380	301625	689737	340310	235343	279687	169072	157907	301790	342984	0.425114	0.0153491	down	-
neg-M216T540	176064	49113.6	45938.5	31086.1	59604.3	33336.4	19608.1	28071.9	10994.5	29055.3	35535.9	44716.7	0.425119	0.0470763	down	-
neg-M306T43	5.05548e+06	1.07754e+06	1.54052e+06	1.06255e+06	2.24266e+06	2.08003e+06	703176	978286	806190	971710	975165	1.11865e+06	0.425245	0.029389	down	-
neg-M185T552	152267	13040.7	59472.2	65738.7	19381.3	13697.3	45234.3	49313.3	6700.87	9758.8	11482.8	15135.2	0.425299	0.198993	none	-
pos-M747T531_2	9.36168e+06	3.71842e+07	5.24021e+06	2.09817e+06	5.2854e+06	4.55007e+06	4.74729e+06	4.9481e+06	5.57331e+06	3.08406e+06	3.36684e+06	5.40662e+06	0.425712	0.343152	none	-
neg-M749T239	42349.6	57540	192801	76642.8	19439.6	52923.9	50994.5	33396.9	40601.5	5054.09	42339.9	15674.8	0.425771	0.104615	none	-
pos-M112T162	1.33318e+08	8.36311e+07	6.13329e+07	3.26685e+07	6.16855e+07	5.7599e+07	4.89912e+07	8.39221e+06	2.88928e+07	3.9424e+07	5.62711e+07	1.38836e+06	0.426185	0.0824085	none	-
pos-M196T42	1.03435e+06	314386	426927	265643	414532	482910	182714	200023	184528	185433	172778	327812	0.426469	0.00805921	down	-
neg-M714T538	407704	96866.6	75732	87998.5	150776	101396	103954	61295.6	51857.3	36614.3	74662.1	64282.6	0.426592	0.0413436	down	-
neg-M179T45_2	3.78692e+06	1.68067e+06	1.23102e+06	784345	1.54744e+06	940243	981893	711590	565882	407490	599991	987200	0.426658	0.0208784	down	-
neg-M119T51_2	122669	472531	200748	448422	213693	238513	166803	119090	80970.2	26702.7	281396	49334.8	0.426916	0.0357006	down	Acetic acid
neg-M407T534	239820	134214	93869.7	102960	177952	61715.8	49980.3	70797.7	23626.7	38662.8	60149.2	102872	0.426989	0.0136156	down	-
neg-M589T547	100376	46324.9	33423	24540.9	57602.6	38297.5	16915.8	24190.8	20573.4	15699.1	23800	27194.3	0.427106	0.0100538	down	-
neg-M276T331	1.6287e+07	8.02625e+06	1.97671e+06	4.56169e+06	1.05138e+07	3.13043e+06	2.18437e+06	2.44638e+06	2.52079e+06	2.69413e+06	4.31402e+06	4.86162e+06	0.427484	0.10506	none	-
neg-M276T535	78593	48297.3	24777.6	13001	42980.3	17237	7106.86	25479.8	13333.4	5888.09	18516	25816.3	0.427507	0.0577836	none	-
neg-M269T40	102379	49855.2	29843.5	23653.2	29439.2	49633.2	12412.1	15610	19144.6	19734.2	28956.5	25930	0.427619	0.0166271	down	-
neg-M619T43_2	72475.3	69784	78208.9	136553	104601	125036	35310.6	6770.74	53867.3	68250	46279.6	40439.5	0.427707	0.0292064	down	-
pos-M219T72	325173	422447	422467	1.48531e+06	657034	528001	327248	182456	283838	260134	345004	244663	0.427905	0.0187403	down	-
pos-M358T202	684843	479795	450460	366063	861878	290308	293554	275427	175795	69757.9	273692	253465	0.428197	0.0113568	down	-
neg-M456T531	489106	264879	191661	127340	340594	167513	103927	143106	89488.2	62939.4	104137	174417	0.428827	0.0107079	down	-
neg-M287T41	480413	156890	105932	87458.7	304185	177045	64620.4	66843.1	40066.3	102378	151362	137377	0.428872	0.0451192	down	-
neg-M337T255_1	405219	676616	936082	607589	208451	1.21733e+06	185018	549740	207249	188867	413681	193433	0.428996	0.0333405	down	-
neg-M457T46_2	114113	177446	137830	168098	155549	90940.7	106664	26018.1	66440.7	20373.9	101202	41510.3	0.42917	0.014648	down	-
neg-M685T305	171763	2.17428e+06	1.98492e+06	641608	314076	608654	1.44392e+06	447889	160167	154933	110194	213513	0.429261	0.13566	none	-
neg-M689T537	113227	56557.8	46563.1	31177	72905.7	36409.6	16197.3	24993.9	17457.3	26870.2	37265.6	30571.8	0.429761	0.00840416	down	-
neg-M258T52_1	156160	330592	127670	366171	153943	87165.5	83244.3	89360.3	101672	62320.9	148744	40046.2	0.430046	0.0228418	down	-
pos-M155T50	240337	118158	95448.9	81352.3	54099.5	87167.8	66183.3	14359.8	44535.6	50558.6	27407.8	88166.5	0.430427	0.0261369	down	-
neg-M837T327	990841	2.37049e+06	7.70901e+06	5.80223e+06	8.1168e+06	8.22657e+06	2.20987e+06	2.72473e+06	2.27214e+06	1.24152e+06	796763	5.05334e+06	0.430467	0.112815	none	-
neg-M139T284	3.03739e+07	1.44838e+07	9.21289e+06	8.72336e+06	2.02358e+07	9.97594e+06	6.46308e+06	6.23901e+06	5.07961e+06	5.59682e+06	8.19342e+06	8.46597e+06	0.430489	0.0124644	down	-
neg-M418T447	509518	1.31099e+06	1.11001e+06	3.09117e+06	909096	1.34063e+06	804472	552693	642927	550656	505014	505998	0.430611	0.0310405	down	-
neg-M165T569	1.21651e+07	7.36049e+06	5.84329e+06	4.92135e+06	4.0951e+06	6.19849e+06	3.99581e+06	2.44906e+06	3.73666e+06	1.43963e+06	3.02174e+06	2.8354e+06	0.430671	0.00316277	down	-
pos-M233T75	380921	273310	345815	300710	268303	698534	175356	26756.9	150608	255996	352867	15224.5	0.430768	0.0593582	none	-
pos-M247T591	784849	790300	1.53317e+06	384646	913716	545116	459853	522948	415326	236509	422506	76681.2	0.430919	0.0306126	down	-
neg-M165T438	2.66524e+06	1.06694e+06	2.7391e+06	2.2169e+06	4.09553e+06	886509	1.25553e+06	1.16301e+06	934129	1.0167e+06	817435	704938	0.430992	0.0288375	down	-
neg-M509T547	86765.7	40983.2	32572.1	16807.9	43492	26852.5	12111.1	28022.7	12409.7	13529.2	18287.3	22330.7	0.43112	0.0191953	down	-
neg-M135T339	3.28108e+06	2.6624e+06	2.30874e+06	6.85203e+06	3.87881e+06	3.84155e+06	2.21436e+06	1.27869e+06	1.24525e+06	2.02961e+06	1.65243e+06	1.42263e+06	0.431244	0.00209342	down	-
neg-M533T253	97617.3	216980	160656	420961	254555	473023	442984	49568.4	29289.8	49831	64580.6	64626.9	0.431632	0.0287096	down	-
pos-M156T58	2.59642e+07	1.2515e+07	1.29271e+06	1.22955e+06	927457	2.0801e+07	1.27089e+06	1.50067e+06	1.28167e+06	1.15179e+06	2.05222e+07	1.34904e+06	0.431633	0.330445	none	-
pos-M142T547	4.27382e+07	124314	69101.6	2.54086e+07	2.491e+07	37291.4	1.62641e+07	108180	32064.9	45478.7	112430	2.37087e+07	0.431686	0.531572	none	-
pos-M123T54	4.04005e+06	1.86557e+07	1.9986e+06	9.76747e+06	1.25106e+07	4.97823e+06	6.27154e+06	3.2841e+06	2.3343e+06	3.23882e+06	4.52274e+06	2.78196e+06	0.431822	0.124704	none	Niacinamide
pos-M469T246	105956	38391.9	1.80241e+06	1.59741e+06	933194	1.39693e+06	2.13912e+06	25364.7	177005	66928.1	83086.1	45158.8	0.431825	0.146277	none	-
neg-M279T40	115808	57306.6	47288.9	34156.9	90921.3	40027.1	22232.2	27697.6	37536.7	14298.4	33117.4	31686.2	0.432075	0.00968378	down	-
pos-M177T590	1.57515e+07	1.30029e+07	3.49985e+06	1.14689e+07	1.32558e+07	2.30529e+06	9.43557e+06	2.0842e+06	1.87903e+06	2.51215e+06	4.3345e+06	5.37389e+06	0.432143	0.0902122	none	-
neg-M409T494	5.36163e+06	2.66046e+06	1.50719e+06	1.45929e+06	3.16612e+06	1.49502e+06	1.00903e+06	1.14828e+06	973560	910545	1.02435e+06	1.71047e+06	0.432994	0.0176247	down	-
neg-M171T39	539597	292804	183450	175205	347572	198104	124297	129280	93237.4	98511.9	139903	166924	0.433085	0.00605048	down	-
pos-M786T341	3.97072e+06	5.29472e+06	2.32121e+06	8.61335e+06	4.30624e+06	9.76198e+06	2.85851e+06	1.45567e+06	1.01889e+06	766811	5.82841e+06	2.92391e+06	0.433411	0.0319113	down	-
neg-M350T48	59746.7	161284	104955	26736.6	101291	14288.3	47217.5	29945.8	16128.2	21036	76080	12566.1	0.433424	0.147256	none	-
neg-M139T54	908793	5.48259e+06	557239	894029	1.79085e+06	675750	1.6527e+06	528365	489405	508285	659365	630385	0.433447	0.175512	none	Methylimidazoleacetic acid
neg-M521T535	2.60929e+06	1.33995e+06	927114	907238	1.75563e+06	984493	585395	663282	397550	493884	796429	758993	0.433559	0.00450697	down	-
neg-M411T47_1	834795	784743	85762.9	230310	310553	212704	418103	156138	78869.1	93019.2	130803	189938	0.433887	0.130786	none	-
neg-M190T28	107891	40282.9	25869.4	40611.7	64887.8	30813.1	20322.4	7743.86	30879.6	33928.7	27981.7	13918.7	0.434259	0.0257195	down	-
neg-M307T69	143652	28354.7	77799	32420.2	85975.2	40007.3	12535.6	62558	29964.3	25249.9	20537.2	26493.6	0.434431	0.0441364	down	-
neg-M245T552	39596.5	18351.6	16710.8	12450.2	16018.8	10494.8	5668.69	7212.1	6261.02	7916.31	9081.03	13231.1	0.43451	0.00770162	down	-
neg-M303T40	264345	65423.8	27563	66998.7	46606.5	15337.6	73520.7	12512.9	17548.3	18560	63428.1	25824.7	0.434723	0.225983	none	-
neg-M75T33	1.56292e+07	1.74347e+07	7.24204e+06	5.75415e+06	1.07037e+07	8.13366e+06	4.54121e+06	3.96601e+06	3.42544e+06	4.65673e+06	5.96224e+06	5.6919e+06	0.435202	0.00583297	down	-
neg-M215T529_2	2.5838e+06	1.27243e+06	578784	530202	1.13584e+06	1.30027e+06	557185	253819	551538	706132	636403	516239	0.435235	0.0299752	down	-
neg-M175T547_1	108182	53015.1	38354.4	107649	80824.4	42484	32630.7	31920.1	26401.1	25902.2	30675.9	39919.2	0.435413	0.00851564	down	-
pos-M113T98	1.19778e+07	3.65184e+07	1.31572e+07	3.74894e+07	2.02208e+07	1.50425e+07	2.95145e+07	8.02178e+06	9.14622e+06	5.55793e+06	28316.4	6.27555e+06	0.435578	0.147442	none	-
neg-M423T44	687189	125653	236659	109588	267382	384373	76341.2	162304	105743	185176	96680.3	163151	0.435927	0.0651291	none	-
neg-M589T53	486017	438392	391257	664868	548226	721373	38155.1	82388.6	350580	55400	775957	116199	0.436499	0.0314863	down	-
pos-M144T25	1.16174e+06	255663	193595	420261	1.67005e+06	275768	236006	163296	406791	265688	285567	378823	0.436544	0.210899	none	-
neg-M462T534	246325	118892	87844.2	73957.9	154847	89265.4	49444.3	65226.9	37630.3	25135.5	81037.1	78571.2	0.437079	0.01075	down	-
pos-M231T40	1.01865e+06	653415	729607	887279	433972	865332	411748	391526	238015	370134	277936	316316	0.437133	0.000464515	down	-
neg-M275T331	1.09578e+08	4.94431e+07	1.43832e+07	2.77611e+07	6.71536e+07	2.85406e+07	2.04915e+07	1.99749e+07	1.58956e+07	1.78284e+07	2.65453e+07	2.90347e+07	0.437143	0.0849369	none	-
neg-M308T535	130912	61706.9	41571	52370.5	76800.3	38784.5	18548.7	28969.7	18037.4	33068.6	38731.3	38440.5	0.437146	0.00764957	down	-
neg-M287T542	40514.6	28037.5	13945.7	8299.13	30565.9	17968.6	7249.64	11276.4	6338.66	5935.55	11278	18851.3	0.437299	0.0270801	down	-
neg-M379T544	97971.7	54637.9	31738.4	35697.4	63928.7	31032.1	23019.6	24323.5	13810.1	16012.9	30938.3	29657.7	0.437331	0.00817772	down	-
pos-M204T27_1	184131	127295	596340	93138.6	173259	105884	94185	81896.8	87493	92798.1	101849	102099	0.437735	0.0800435	none	-
pos-M136T383	964824	2.28976e+06	845353	626976	5.29073e+06	4.21365e+06	733872	933184	1.49507e+06	1.03303e+06	760553	1.27664e+06	0.437933	0.208991	none	-
neg-M420T44	3.13653e+06	489585	868624	519431	1.00527e+06	1.68113e+06	289854	624657	416631	821593	488410	732593	0.438115	0.0819969	none	-
neg-M542T81	105719	51027.9	55917.6	124730	94918.4	192109	35131.1	77373	30414.9	46944.7	51206.3	32596.9	0.438272	0.0124632	down	-
neg-M91T74	838352	868370	1.94332e+06	2.82164e+06	1.53748e+06	2.25844e+06	917785	386580	619967	433223	1.81522e+06	327569	0.438306	0.0214923	down	-
neg-M631T47	117598	265843	18543.8	27842.5	33335.9	7154.8	68099.9	37883.3	18135.2	12941.8	39619.8	29488.5	0.43836	0.643504	none	-
neg-M419T44	1.94475e+07	2.79195e+06	5.45417e+06	2.99314e+06	6.1115e+06	1.02933e+07	2.01237e+06	3.94693e+06	2.74648e+06	4.78726e+06	2.95312e+06	4.19695e+06	0.438361	0.100171	none	-
neg-M75T134	3.49705e+06	2.11907e+06	1.8262e+06	1.50144e+06	2.88857e+06	1.43973e+06	1.15316e+06	902458	840150	1.13581e+06	1.57216e+06	215650	0.438469	0.0222446	down	-
neg-M362T533	160856	61395.1	54499.1	67202.8	81055.9	54044.4	53876.3	9754.17	24646.7	29428.3	61317.6	31099.9	0.438621	0.0208878	down	-
neg-M325T318	2.92182e+08	1.59686e+08	1.22812e+08	5.56086e+07	6.34056e+07	1.72676e+08	3.30845e+07	8.15917e+07	2.2642e+07	1.15351e+08	3.20009e+07	9.54231e+07	0.438719	0.0499865	down	Dodecylbenzenesulfonic acid
neg-M366T49	97931.4	179592	69339.1	70740.9	111367	34050.7	96403.2	26280	23357.3	11740.6	64542.3	24735.5	0.438809	0.0361431	down	-
neg-M150T545_1	104907	43773.7	42128.5	26855.6	72510.2	31714.2	21646.8	34256.3	24719.8	13415.3	16304.7	31037.7	0.439222	0.0158539	down	-
neg-M321T575	760721	120396	203154	55726.2	127331	81322.2	52501.9	53328.9	81672.5	41360.2	293752	69925.8	0.439359	0.187269	none	-
pos-M229T586	2.24689e+06	769280	473551	389602	1.19512e+06	412522	419969	108924	440389	363650	566574	512603	0.439607	0.0861592	none	-
neg-M244T546	54650.7	25757.1	23127.5	15347.8	29884	14157.6	8961.86	15601.2	14744.8	6777.44	7510.98	18030.2	0.439629	0.0140954	down	-
neg-M175T75_1	5.2333e+06	4.20334e+06	2.31804e+06	5.0592e+06	2.41749e+06	2.87106e+06	1.06376e+06	2.64448e+06	1.39472e+06	868073	2.85211e+06	894377	0.439658	0.00845445	down	-
neg-M136T27	499982	258077	206550	172002	369361	204656	184859	141572	128747	69910	170538	56752.5	0.439826	0.00933208	down	-
neg-M318T529	2.01971e+06	954887	521649	407381	1.00088e+06	508212	308268	420143	441141	261817	423632	526234	0.439933	0.0362409	down	-
neg-M683T254	235073	175900	412951	314810	200975	177150	269927	56666.8	40532	36444.3	184388	79366.1	0.439938	0.0234919	down	-
pos-M303T349	2.99615e+06	5.68463e+06	1.15921e+06	9.32997e+06	3.34486e+06	3.38927e+06	4.83338e+06	874708	440570	488206	2.77015e+06	1.99527e+06	0.440174	0.0704214	none	-
neg-M275T535	1.1913e+06	594348	395140	316688	682872	348739	248869	299002	185138	165036	307311	349049	0.440455	0.0139804	down	-
neg-M234T32	285771	138661	105407	94542	144897	95455.1	48322.6	80161.8	43207.5	32827.8	107395	68981.7	0.440479	0.00798	down	-
pos-M95T26_2	618475	1.08593e+06	410984	1.38594e+06	818932	1.01153e+06	10454.8	12782	698466	354197	871797	401176	0.440541	0.0942542	none	-
neg-M199T47	325372	242042	117184	77469.3	118508	44443.7	56054	56820.5	82130.1	61292.5	77881.6	73533.4	0.440761	0.0930778	none	-
neg-M589T535	2.04153e+06	1.00801e+06	722900	741136	1.41351e+06	769420	480878	524080	283175	368923	640144	654811	0.440828	0.00542209	down	-
neg-M367T195	361440	203748	418546	607716	126957	472599	265400	163452	128375	119792	167085	121996	0.440939	0.0271189	down	-
neg-M129T39	1.07918e+06	604818	415188	352933	709862	404852	283699	273365	182117	197181	291685	345020	0.441026	0.00506371	down	-
neg-M229T205	7.79314e+06	4.10439e+06	4.83303e+06	3.42268e+06	2.37482e+06	5.11841e+06	1.26144e+06	754999	1.87659e+06	1.93257e+06	5.4284e+06	939760	0.44106	0.0176425	down	Ile-Val
pos-M708T410	612887	995740	717740	7.21918e+07	7.9239e+06	1.99236e+07	5.05373e+06	592647	257409	3.15325e+07	6.82225e+06	913083	0.441277	0.606371	none	-
neg-M246T83	285584	740334	313794	1.20276e+06	535596	537234	179049	187121	298686	288352	393265	250228	0.441651	0.0197943	down	-
neg-M469T556	85574.7	48406.5	33727.3	31464	25256.7	24299.4	26931.1	18765.8	5914.98	25337.6	15152.7	17756.6	0.441681	0.0209741	down	-
pos-M284T99	1.90383e+06	2.23955e+06	1.34329e+06	1.68837e+06	725034	886962	775255	392097	1.12964e+06	354608	500299	729898	0.441764	0.00943202	down	-
neg-M317T48_2	84129	551890	280915	22728.1	66955.5	44411	45068.1	56253.3	57154.2	52627.9	169286	83974.9	0.441819	0.526712	none	-
neg-M90T74	9.65607e+06	8.2187e+06	1.08688e+07	8.80187e+06	4.27186e+06	1.32545e+07	3.01072e+06	3.86696e+06	3.18806e+06	2.80258e+06	9.83368e+06	1.6308e+06	0.441837	0.0111887	down	-
neg-M130T535	683655	383936	223448	212209	409990	221212	143903	173375	103742	110057	200648	211431	0.441873	0.0097051	down	-
neg-M463T47	239500	590766	158951	81731.5	157707	44416.8	167156	110266	41935.1	32104.5	136867	74528.6	0.442125	0.180843	none	-
neg-M103T571	529213	316205	288040	149021	512615	660664	255760	199334	52663.1	255168	198048	124904	0.442176	0.0321591	down	-
neg-M138T63	267328	24569.2	68663.2	38194.2	136350	42610.3	18285.6	40129.3	28782.6	54962.2	18318.7	95017.8	0.442253	0.180687	none	-
neg-M583T481	1.31863e+06	494728	630269	484210	2.08718e+06	570280	325010	224901	617513	294741	574575	434527	0.44246	0.0402177	none	-
neg-M369T538	81282.6	67350.7	27980.1	139491	125441	95444.7	40610.3	31109.1	21406.1	16577.1	84082.6	43813.7	0.442464	0.0302299	down	-
pos-M128T28	434244	320917	643367	561255	793211	785760	121916	150317	164947	179681	483364	467120	0.442909	0.01157	down	-
pos-M186T41	860166	126201	816163	290686	191718	288469	181660	272834	170991	161602	198650	154731	0.443175	0.125057	none	-
neg-M510T398	385016	1.4793e+06	448124	232239	1.8072e+06	62018.9	378712	421258	206807	328363	52661.7	568411	0.443194	0.435123	none	-
pos-M141T52	2.3611e+06	430890	3.26259e+06	1.03333e+06	1.36954e+06	2.85055e+06	277360	181344	380802	1.56138e+06	379591	2.23574e+06	0.443599	0.0718047	none	-
pos-M247T292	2.76792e+06	1.60247e+06	956701	2.06532e+06	3.60682e+06	1.10977e+06	1.94861e+06	684788	426824	429162	851532	1.03144e+06	0.443666	0.0229926	down	-
neg-M152T56_1	661331	2.63755e+06	458172	1.18928e+06	1.17379e+06	675966	465032	701432	486761	438166	440816	484377	0.443871	0.048446	down	-
neg-M214T231	1.02709e+06	272689	281142	337011	590138	281471	113489	284794	189940	178240	246401	225536	0.443944	0.0236149	down	-
neg-M229T234_1	2.3646e+06	1.18424e+06	661680	565674	1.2857e+06	801819	553469	460278	400558	368029	589755	677068	0.444243	0.0191288	down	-
neg-M187T66	203330	219887	121570	30041	125933	24082.8	64278.8	49507.1	28150.4	18888.1	110215	51208.5	0.444576	0.193753	none	-
neg-M420T547	53913.8	24808.5	23675.4	18529.1	38069.7	18335.8	13755.3	17871.2	5175.59	11738.9	13526.2	16775.1	0.444601	0.0102194	down	-
neg-M434T217	1.60722e+06	1.84769e+06	1.15385e+06	572629	2.13478e+06	1.17074e+06	455797	363477	486846	696628	876455	900685	0.445379	0.0102651	down	-
pos-M200T59_1	2.14929e+06	246788	369670	424910	244497	2.19237e+06	209718	398572	472374	460567	482619	483082	0.445477	0.406105	none	-
pos-M764T313	3.20063e+06	1.41235e+07	2.22181e+06	1.39152e+06	3.64364e+06	3.46225e+06	2.41943e+06	2.11889e+06	1.93598e+06	1.63509e+06	2.18057e+06	2.21097e+06	0.445772	0.164132	none	-
neg-M453T535	3.41026e+06	1.76569e+06	1.23701e+06	1.15553e+06	2.35721e+06	1.31584e+06	786317	888399	552148	648729	1.07369e+06	1.06309e+06	0.445879	0.00567497	down	-
pos-M180T584	157766	93257.1	64084.1	212078	117926	926484	167497	112663	101176	101289	129290	89062.4	0.446028	0.372641	none	-
neg-M463T360	890083	672311	798637	896182	1.03807e+06	2.81882e+06	1.59019e+06	167160	405255	472377	67370.5	471310	0.446109	0.0552304	none	-
neg-M503T45	2.12738e+06	461845	491170	397094	631090	1.00425e+06	332774	395893	260021	501508	249470	542720	0.446404	0.0550317	none	-
pos-M208T60	446738	423662	405920	429951	532780	286762	195273	150425	154014	129655	254408	243976	0.44649	0.000220648	down	-
neg-M296T41_2	132845	41475.7	30130.5	25234.6	55593.4	41648.2	24135.7	28712.1	11900.2	18288.5	20483.6	42563.3	0.446838	0.0385968	down	-
neg-M209T40	158658	75515.1	46925.3	55774.9	120707	69566.1	36139.1	33661.1	30933.2	37324.3	41570.7	56092.2	0.447163	0.0098341	down	-
neg-M529T534	856281	426217	264080	274027	537610	263601	181641	206514	113416	157527	260692	256919	0.448814	0.0126499	down	-
pos-M107T110	3.27659e+06	2.36386e+06	2.30513e+06	1.37064e+07	4.19167e+06	2.69951e+06	1.38519e+06	2.22937e+06	2.14327e+06	2.27273e+06	2.05373e+06	2.72931e+06	0.448921	0.0906825	none	-
neg-M92T28	36158.7	31327.6	22697	7699.06	35051.9	14633.3	15084.1	10534.3	10250.5	13934.3	6038.92	10408.5	0.448951	0.0369244	down	-
neg-M542T550	46997.4	28117.9	14062.6	25904	31203.4	11488.9	14866.1	9340.01	6100.83	9575.16	17880.1	13087.4	0.449056	0.0195563	down	-
pos-M566T420	1.11526e+07	9.93166e+06	9.32643e+06	7.17085e+06	1.27526e+07	1.69722e+07	5.90812e+06	6.28431e+06	5.06061e+06	3.00141e+06	4.80525e+06	5.16824e+06	0.44911	0.000619547	down	-
neg-M138T285	5.69393e+08	2.82e+08	1.73892e+08	1.68247e+08	3.79634e+08	1.86866e+08	128209489	1.20728e+08	9.87848e+07	1.11958e+08	1.63165e+08	1.67808e+08	0.449226	0.0150249	down	2-Nitrophenol
neg-M722T498	869937	477711	271030	71971.6	586860	288708	117004	164987	160641	184225	249503	277046	0.449458	0.166057	none	-
neg-M244T79_1	264271	341322	218222	569406	619982	203491	426266	90218.9	185723	65303.5	160462	68596.5	0.449575	0.0272456	down	-
neg-M881T286	793989	124924	1.23724e+06	463012	285961	941778	53903.9	198838	489545	87072	486386	414175	0.449692	0.134159	none	-
pos-M257T25	90462.3	34868.8	26254.8	163778	22424.1	33174	21951.9	20118.9	14151.7	38540	40316	31827.3	0.449927	0.149567	none	-
neg-M399T540	96863.7	62051	37832.5	25374.9	71753.4	36731.8	25022.7	26757.6	23993.3	14966.4	30066.3	27975.3	0.450025	0.0149595	down	-
neg-M1029T187	210012	129746	107908	47712.5	47048	166430	15824.8	51793.8	58884.1	52171.7	108166	32251.5	0.450151	0.0541441	none	-
pos-M821T534	2.58927e+06	408642	234677	545529	738718	614089	453273	286565	189845	400981	686332	293000	0.450211	0.165501	none	-
pos-M141T73	606238	453897	581684	1.12335e+06	505772	574480	172411	138370	199817	785918	87138.6	348496	0.450445	0.0211976	down	-
pos-M242T55_2	66303.3	2.88582e+06	290136	291447	315945	166105	179017	301526	533460	123782	321277	350106	0.450518	0.827178	none	-
pos-M475T407	4.45627e+06	4.43912e+06	4.41035e+07	3.83992e+06	5.27452e+06	4.4108e+06	5.32839e+06	5.11357e+06	5.54817e+06	2.8734e+06	5.2314e+06	5.89403e+06	0.450798	0.490539	none	-
neg-M127T39	1.67706e+06	914089	654289	546485	1.09459e+06	682781	439178	415634	323818	309143	460972	562659	0.450937	0.00488612	down	-
neg-M182T225	3.32398e+06	946677	1.27089e+06	924794	2.43747e+06	692406	925939	619148	574473	477019	974314	758705	0.451177	0.0465948	down	-
pos-M792T435	1.67169e+06	9.15098e+06	1.41877e+06	1.35057e+06	3.42989e+06	1.5368e+06	1.63376e+06	1.24702e+06	999477	1.25661e+06	1.76814e+06	1.47189e+06	0.451373	0.15428	none	-
neg-M118T51	5.09038e+06	1.69713e+07	6.71624e+06	1.51952e+07	7.24457e+06	7.99671e+06	5.66323e+06	3.96043e+06	3.2066e+06	1.79075e+06	9.495e+06	2.61327e+06	0.451398	0.0219961	down	L-Threonine
neg-M295T320	840526	687334	946605	1.92168e+06	569819	1.12519e+06	268640	789737	568297	472595	518306	134057	0.451742	0.023703	down	-
neg-M323T416	2.79365e+06	2.63383e+06	3.82997e+06	6.89572e+06	3.18805e+06	5.78627e+06	1.40593e+06	3.79324e+06	1.31059e+06	3.10163e+06	970908	771638	0.451853	0.0177832	down	-
neg-M389T490	1.78151e+06	79830.7	264795	3.61805e+06	2.29399e+06	2.76541e+06	657662	197398	1.04494e+06	798322	733356	1.45028e+06	0.451883	0.640313	none	-
neg-M502T271	4.35324e+06	618475	68984.5	240331	807001	205344	365878	239940	290304	390614	624862	935189	0.452347	0.950222	none	-
neg-M254T508	2.13618e+06	3.28776e+06	2.4191e+06	2.02593e+06	3.65119e+06	1.82558e+06	2.21852e+06	1.48651e+06	172780	75929	1.78594e+06	1.20468e+06	0.452527	0.0735229	none	-
neg-M200T406	1.58911e+07	6.87768e+06	3.56014e+06	4.45224e+06	1.03683e+07	3.73454e+06	3.21149e+06	2.9537e+06	3.09839e+06	2.54474e+06	4.38822e+06	4.11698e+06	0.452579	0.0460066	down	-
neg-M412T218	255612	400536	265392	224625	291423	243469	135206	122816	102104	147218	94705.3	159334	0.452918	5.33e-05	down	-
pos-M159T43	941552	677417	626822	494481	659911	625986	214552	374764	68590.4	423200	366864	375924	0.45301	0.0216214	down	-
neg-M99T497	3.83322e+06	944160	756512	679970	2.81188e+06	758792	634145	1.52978e+06	534023	437271	478870	820543	0.453229	0.117332	none	-
neg-M223T544	62249.1	26825.3	19677.2	14094.2	35081	20600.1	14152.3	15257.2	8790.48	8044.92	13538.8	21214.7	0.453705	0.0213168	down	-
neg-M188T27_2	128103	27898.4	22735.3	45889.9	114454	65056.8	16434	4285.5	6078.03	43885.5	54229.1	58457	0.453729	0.0991096	none	-
neg-M207T535	480036	262591	160691	142237	280556	155148	104616	128830	82100.7	72260.2	115407	169152	0.453915	0.0117654	down	-
neg-M449T316	5.18305e+06	3.41716e+06	9.08234e+06	4.62955e+06	6.5637e+06	1.46282e+07	2.39817e+06	1.67182e+06	3.49476e+06	2.13237e+06	4.92403e+06	5.1571e+06	0.454631	0.023841	down	-
pos-M338T352	658147	573330	537413	412220	639280	707656	566730	332255	170066	164219	126407	244780	0.454772	0.00824941	down	-
neg-M621T537	182613	86686.9	59710.2	49510.8	96324	54606.9	36751.1	35689.5	30930.2	31540.2	45602	60347.2	0.454924	0.0144814	down	-
neg-M342T524	191357	299151	122589	378695	376671	154853	81234.5	138681	65805.8	78959.1	195009	133744	0.455213	0.0145114	down	-
neg-M456T293	896566	582963	661179	563819	854203	602649	539106	467539	142506	134749	574870	36241.3	0.455381	0.0491696	down	-
neg-M311T439	35110945	2.41514e+08	161583319	9.85725e+06	1.34737e+07	8.76494e+06	2.43987e+07	1.15014e+07	6.98339e+06	8.96508e+06	1.51241e+08	1.12314e+07	0.455708	0.399244	none	-
neg-M383T374	605328	257766	209871	325664	373550	159383	66256.9	169195	87295.7	122526	180885	254129	0.455738	0.0177706	down	-
neg-M279T545	403848	205832	155309	217288	232466	139564	115598	131694	60142.6	86319.7	127198	96626.5	0.456011	0.00329756	down	-
neg-M249T66	537928	110300	159273	60996	174702	58407.6	104803	61659.9	44222.8	98519.1	65589.5	128103	0.456512	0.192857	none	-
pos-M835T370	1.10004e+07	8.47987e+06	1.22299e+07	1.53358e+08	3.44502e+07	8.35926e+07	4.60816e+07	2.97618e+06	2.32917e+06	2.30155e+07	5.50377e+07	8.98212e+06	0.456672	0.292436	none	1-Stearoyl-2-docosahexaenoyl-sn-glycero-3-phosphocholine
neg-M451T536_1	214877	63742.8	58472.1	47437.5	62894.9	44449.6	33720.8	53597.7	39721.6	28015.4	43367.4	26344.6	0.456962	0.0433678	down	-
neg-M196T56	135820	1.4978e+06	145949	117447	82018.1	268183	55631.6	180396	188779	231555	121047	249575	0.457002	0.562823	none	-
neg-M221T435	634149	174513	212257	116138	312363	234807	56428.5	156753	57620.6	120716	161160	217159	0.457086	0.0448468	down	-
neg-M292T55_2	122726	6.0895e+06	294162	224038	298227	178814	318791	683198	152598	1.61379e+06	241014	285509	0.457151	0.934732	none	-
neg-M673T536	269169	151779	108335	88660.8	180352	110007	68125.5	70638	44879.8	59437.1	82380.3	89868.6	0.457259	0.00515461	down	-
neg-M198T204	522843	465146	83563	79337.3	70209.2	54097	118419	92063.2	104738	87279.7	94853.8	85768	0.45728	0.454677	none	-
neg-M339T507	2.66774e+07	1.5922e+07	9.58035e+06	9.72252e+06	2.05774e+07	1.00768e+07	7.59738e+06	6.53535e+06	4.22972e+06	5.38333e+06	7.64269e+06	1.09852e+07	0.457814	0.00858006	down	2,2'-Methylene-bis(6-tert-butyl-4 methylphenol)
pos-M279T41	1.90404e+06	572410	245401	326900	593282	986466	238661	182436	218679	476179	455166	547939	0.457829	0.11259	none	-
neg-M277T245	714619	916217	606297	2.56789e+06	1.87235e+06	498216	479328	370796	505255	434728	1.12556e+06	370334	0.457942	0.0624651	none	Ile-Phe
neg-M461T534	1.15173e+06	693678	400305	468495	745078	429405	296388	297094	201688	235023	352180	398689	0.458011	0.00519126	down	-
neg-M509T310	3.67179e+07	5.2005e+07	3.34366e+07	3.43992e+06	1.14889e+07	3.83499e+07	7.11227e+06	2.03218e+07	1.36596e+07	1.08195e+07	5.02041e+06	2.34612e+07	0.458252	0.247423	none	-
neg-M583T547	77145.4	35725.2	29181.9	13912.5	46551.3	17400.3	16306	17562.6	12535	9292.65	18913.2	26240.7	0.458583	0.0548091	none	-
neg-M190T36	876371	706014	557027	406227	787541	426574	406280	461279	234308	2963.67	242094	377382	0.458622	0.144068	none	-
neg-M267T548	114502	29682.6	21657	22069.4	34913.7	23643.3	9641.88	21878.9	19019.5	12761.9	24024.7	25726.3	0.458694	0.0727292	none	-
neg-M385T535	4.77186e+06	2.39211e+06	1.6328e+06	1.63789e+06	3.19198e+06	1.81347e+06	1.1487e+06	1.20415e+06	830339	900212	1.50456e+06	1.50343e+06	0.459284	0.00747954	down	-
neg-M98T541_2	63310.9	68892.4	30486.5	24306.9	74618.9	17840	16038	27071.3	16644.2	799.423	33922.4	33925.3	0.459467	0.134847	none	-
neg-M258T547	31355.8	18971.3	14996	21771.7	32269.7	34032.4	7537.25	15715.3	6123.25	10989.3	15422.5	14693.5	0.459469	0.00424612	down	-
neg-M171T536	268715	158167	96592.9	122302	206389	127598	77147.3	79143.8	41025.9	53500.1	101374	98010.1	0.4595	0.00458668	down	-
pos-M314T51_1	111769	4981.48	39247.9	17734.1	249780	350484	39184.9	80211.2	48989.2	98293.1	20619.9	68361.6	0.459511	0.916356	none	-
neg-M265T67	308242	82114.6	34783.4	51095.9	105770	70467.4	72881.3	31990.7	26890.9	65614	16843	85655.3	0.459597	0.128304	none	-
neg-M227T37	217006	87622.4	85142.7	68304	151589	75123.1	53178.7	58210.1	37440.5	49909.7	56345.7	59695.5	0.459676	0.0115417	down	-
neg-M780T358	7786.6	541599	725897	1.00067e+06	291018	4.96497e+06	1.27813e+06	258090	456407	243835	883858	344133	0.459969	0.872754	none	-
neg-M183T243	5.44597e+06	2.94597e+06	1.73156e+06	1.3956e+06	3.66164e+06	1.82994e+06	1.33181e+06	1.25194e+06	961382	727123	1.7907e+06	1.76261e+06	0.460038	0.0221703	down	-
neg-M171T41	2.67858e+06	1.90971e+06	510406	551268	1.53106e+06	368063	486519	355068	490250	978438	621436	543632	0.460367	0.167652	none	-
neg-M578T266	283808	214412	282710	225070	75986.6	65055.1	166480	142982	60272.6	55552.2	71975.8	30852.1	0.460415	0.0635372	none	-
neg-M488T309	1.21367e+06	1.97704e+06	1.90159e+06	1.04519e+06	101895	1.19694e+06	491145	843423	185729	836908	432374	636552	0.460728	0.286705	none	-
neg-M125T40	61559.2	31869.4	24754.5	24401.9	32791.3	8445.13	17495.6	12082.6	11566.5	11037.3	21436.2	11104.7	0.460898	0.0585636	none	-
neg-M131T39	113442	76129.5	60751.4	42531.9	84862.1	44350.4	31221.2	29156.7	21051.9	22311.3	43182.3	47681.4	0.461075	0.00452145	down	-
neg-M137T594	183347	126488	81047.6	69823.1	83025.3	149626	53853.8	63116.2	48966.5	57601.1	57273.3	38919	0.461133	0.00435471	down	-
neg-M601T55	125221	412548	116985	578521	374120	155131	196412	124665	148924	100951	140476	101344	0.461141	0.086831	none	-
neg-M211T40	78863.7	57438.9	38922.6	112059	83846.1	53433.2	29508.9	27150.8	20212.7	36520.1	46880.5	35692.8	0.46157	0.00357113	down	-
neg-M253T73	381564	1.10245e+06	152785	1.68456e+06	1.17279e+06	512460	526347	97275	406915	441399	449386	389584	0.461572	0.198728	none	-
neg-M236T470	4.53465e+06	2.9686e+06	3.16477e+06	2.94411e+06	8.04727e+06	3.056e+06	1.85977e+06	2.00692e+06	477051	694043	1.92462e+06	4.44779e+06	0.461663	0.0359915	down	-
neg-M421T44	2.43165e+06	351358	758439	380197	858215	1.26656e+06	283287	520333	382189	664393	393385	548830	0.46183	0.116979	none	-
neg-M317T535_1	9.89929e+06	5.32708e+06	3.61106e+06	3.49513e+06	6.74042e+06	3.84252e+06	2.50369e+06	2.64943e+06	1.73012e+06	1.96029e+06	3.18891e+06	3.17738e+06	0.462087	0.00627681	down	-
neg-M537T43	267054	32419.6	60654.1	51068.4	110106	214228	19734	60467.1	36597.9	135957	43276.1	43933.7	0.462206	0.150604	none	-
neg-M161T208	2.34078e+06	1.56174e+06	921195	26246	1.95514e+06	52096.3	12911.3	892878	18121.9	36684.4	1.17315e+06	1.0362e+06	0.462279	0.362804	none	-
neg-M562T224	99114	422021	33374.1	227646	446081	35713.8	114546	182605	80082.8	85146.1	57200	65038	0.462533	0.484828	none	-
neg-M307T55_1	298896	492411	120521	88251	558259	76936	87878.7	292891	54243	104227	100811	116367	0.462563	0.184752	none	-
neg-M155T60	791400	202629	73068.8	51063.8	186559	98814.9	101932	18202.9	88946.9	110142	21060.2	309490	0.462955	0.233298	none	-
neg-M123T30	1.7609e+06	591634	249129	721483	1.48302e+06	708022	587368	429303	399991	606667	286524	245505	0.463415	0.0867771	none	-
neg-M179T575	117603	254320	68816.5	50188.6	346802	43814.1	61791	160426	33861.3	49142.5	32340.8	71007	0.463469	0.179682	none	-
neg-M207T551	43273.1	21476.9	19961.9	16904.6	38361.2	16660.1	11192.1	16048.1	9423.37	6760.15	19687.4	9504.79	0.463591	0.00880143	down	-
neg-M313T402	4.07957e+07	1.18971e+07	6.03972e+07	8.3941e+06	7.12334e+06	1.2738e+07	1.17638e+07	1.25222e+07	1.25822e+07	7.40353e+06	9.26584e+06	1.20386e+07	0.463943	0.273807	none	-
neg-M317T548	75997.5	30346.3	27169.6	18224.9	55413.2	26985.6	17727.2	19381	7838.62	14671.1	17061	32005.1	0.46419	0.0287453	down	-
neg-M339T405	9.71334e+06	1.02534e+08	1.44848e+07	1.15037e+07	1.26113e+08	1.44789e+07	1.1221e+07	1.28772e+07	1.1174e+07	7.12508e+07	9.80769e+06	1.31354e+07	0.464324	0.395941	none	-
neg-M185T536	1.38411e+06	652888	450028	386957	820221	433936	313014	352804	219781	228157	371622	432024	0.46447	0.0164295	down	-
neg-M545T197	396770	430147	167113	226326	245707	164194	96739.4	54967.1	103807	75773.2	358478	67685.8	0.464621	0.0193744	down	-
neg-M504T44	250105	161635	181187	318426	281900	328012	123420	73206.1	165980	145428	120098	78838.9	0.464725	0.00162944	down	-
neg-M459T543	104411	46618.5	41637.2	24122.4	59892.3	25077.7	22458.8	36240.6	20808.9	11596.5	20638.7	28495.3	0.464738	0.032928	down	-
neg-M466T52_2	126156	252239	135479	175922	161931	146335	127426	160058	35697.4	10521.7	100562	29645.6	0.464813	0.0481619	down	-
neg-M146T50_1	61913.8	835473	63219.5	52656.9	36218.1	87671.9	108423	38757.6	85367.9	53138.8	166164	76916.5	0.464993	0.797569	none	L-Glutamic acid
neg-M243T572	328347	168503	102216	60759.3	354489	158273	70966.7	87774	127676	68040.1	92593	98822	0.465528	0.0802713	none	-
neg-M457T44	1.34409e+06	167680	189625	124329	83593.6	361189	125252	183557	180765	133452	258764	175563	0.46569	0.487996	none	-
neg-M281T43	1.94832e+06	1.26455e+06	615944	530790	1.1044e+06	880855	232856	559734	414976	516172	504147	728778	0.465994	0.0172988	down	-
neg-M411T514	202626027	2.27532e+08	1.11873e+08	7.83266e+07	2.58435e+08	6.88092e+07	8.30685e+07	8.15737e+07	4.08396e+07	7.55229e+07	8.13734e+07	7.92193e+07	0.466016	0.0370563	down	-
neg-M184T521	4.75464e+06	2.66586e+06	1.36886e+06	1.86563e+06	3.52838e+06	815622	1.4846e+06	1.1019e+06	1.41109e+06	769999	1.45824e+06	766724	0.466202	0.0635064	none	-
neg-M520T359	145896	440312	421021	3.20556e+06	783215	1.01631e+06	1.04341e+06	524286	428959	248492	393123	166640	0.466528	0.35723	none	-
neg-M410T494	711752	271879	233453	136104	425960	137593	94145.7	165254	111437	44147.5	188673	290605	0.466554	0.0762083	none	-
neg-M147T27_3	84064	57665.4	14009.1	29554	24033.7	55716.1	4866.62	14615.2	27847.7	24198.5	48090.1	4116.82	0.46685	0.0863579	none	-
neg-M186T588	230090	81686.9	78062.2	43034.2	151626	56078.1	5643.57	64349.7	31718.2	45116.6	95407.4	56835.3	0.466877	0.104562	none	-
neg-M741T536	210913	102829	76622.2	75392.4	121274	80526.4	45674.5	55255.7	23612.8	51432.1	68397.1	67567.8	0.467286	0.00851373	down	-
neg-M523T547	116445	46942.3	38947.3	29624.8	68060.2	33391	26437.9	26518.6	24694.8	16008.5	30361.1	31829.9	0.467444	0.0236557	down	-
neg-M209T355	923410	553072	1.55959e+06	927318	292456	777063	324293	768405	448929	310260	349783	152534	0.467762	0.0389116	down	-
neg-M487T410	1.78005e+07	1.40143e+07	1.25779e+06	2.51855e+06	827320	5.78455e+06	1.10391e+06	690306	1.13962e+06	1.37137e+07	2.2721e+06	824665	0.46784	0.240935	none	-
neg-M304T147	251594	554710	81430.7	67839.2	164155	95366.4	59866.5	144231	101150	82966.7	97231.1	83787.4	0.468467	0.195151	none	-
neg-M609T46	42120.5	108371	43581.7	63991.8	66344.9	27322.7	64054.4	15198	19988.2	8258.63	44956	12368.7	0.468605	0.0378374	down	-
neg-M398T525	5.25598e+06	4.46264e+06	2.22043e+06	2.06148e+06	4.80793e+06	2.43255e+06	1.07357e+06	1.67914e+06	1.62917e+06	1.64811e+06	2.47301e+06	1.45238e+06	0.468688	0.0080634	down	-
neg-M381T538	57451	21162.8	20838.9	11470.9	32557.8	11123.9	14743.9	18652.2	11982.7	8601.92	9687.9	8882.58	0.469267	0.0624135	none	-
neg-M158T202	126630	102989	10858.6	88928.2	8662.13	16148.6	41798.7	10450.7	52467	12781.7	27000.6	21876.8	0.469701	0.515498	none	-
neg-M379T271	237510	177381	353473	4065.8	96439.9	689055	321701	56620.1	24068.1	179417	51232.9	98773.2	0.469736	0.655686	none	-
pos-M180T50	436383	300942	339041	323605	195508	186486	198847	113412	21767.1	159977	213173	130025	0.469819	0.0456753	down	-
neg-M325T527_2	1.68216e+06	1.21618e+06	748234	909782	992878	889518	658581	333226	302005	628416	699460	403767	0.469882	0.00266534	down	-
pos-M239T26_3	182789	127692	111137	672958	153341	146862	107951	100298	57903	124547	142079	122653	0.469917	0.100285	none	-
pos-M789T329	3.20431e+07	3.29198e+07	3.31289e+07	2.06472e+07	2.94413e+07	1.13386e+08	2.01368e+07	2.38667e+07	9.85546e+06	2.36469e+07	2.20702e+07	2.33724e+07	0.470047	0.0538661	none	-
neg-M392T50	61692.8	68334.4	54848.8	60385.7	91432.2	225640	19414.4	52760.6	34384.9	62998.2	57461	37486.6	0.470372	0.0360778	down	-
neg-M509T548_2	31000.6	13222	9035.57	6670.98	19017.6	6922.13	3698.66	8163.29	6066.35	10307.3	4333.17	7823.13	0.47039	0.055747	none	-
pos-M84T335	3.4169e+06	4.1829e+06	2.03435e+06	7.13154e+06	3.17955e+06	5.54051e+06	1.99037e+06	1.48181e+06	1.64476e+06	1.47427e+06	3.21438e+06	2.18348e+06	0.470423	0.00978024	down	-
neg-M241T536	171986	119969	75051.4	75393.6	159138	80197.2	60421.7	44906.6	36820.3	40981.7	62773.1	74804.5	0.470429	0.0043472	down	-
pos-M314T26	156224	98287.1	64033.4	420543	108015	148800	75616.7	66068.2	48564.4	96557.9	100931	80801.2	0.470468	0.0758822	none	-
neg-M232T536	794623	425310	270240	297188	584358	321582	205811	218344	126564	173216	268406	276168	0.470987	0.00849205	down	-
neg-M152T310	5.6013e+06	1.88024e+06	1.78168e+06	1.38719e+06	2.88214e+06	1.14683e+06	902912	945268	637618	669081	2.65796e+06	1.10946e+06	0.471566	0.0432369	down	-
neg-M147T536	130995	25294.3	39473.7	23745.5	93616.2	27299.6	31618.7	23744.7	16079.1	33675.9	30170.3	25352.7	0.471885	0.138783	none	-
neg-M342T276	536101	36458	378319	393164	176125	422317	51731	132407	147204	99626.3	387615	98124	0.471925	0.205952	none	-
neg-M250T552	59493.1	26369.5	19855.8	15190.2	16634.2	16819.1	7605.51	12682.6	11619.2	8041.81	14870.1	18045.7	0.47204	0.0270703	down	-
neg-M447T534	1.02639e+06	503784	341942	287202	631542	338448	239020	284902	179912	153573	280341	339479	0.472061	0.0173328	down	-
neg-M473T547	72668.6	28820.7	18603.1	15922.9	43061.8	15258	13445.3	15620.8	11790.1	8799.29	20305	21883	0.472603	0.0652197	none	-
neg-M623T547	81250.9	44182.3	19998.8	22352.3	48673.3	26655.9	16423.3	17241.5	19746.6	15789.6	24095.6	21643.3	0.472783	0.0334723	down	-
neg-M326T317	1.20205e+07	8.33716e+06	2.94764e+07	2.4268e+07	3.1308e+07	3.3284e+07	5.88574e+06	3.11182e+07	6.59269e+06	4.72069e+06	5.23983e+06	1.20161e+07	0.472791	0.0408276	down	-
neg-M142T28	467000	148703	80192	67887.5	208450	101902	91659.9	91978.8	60461.6	75899.7	110822	77294.8	0.473047	0.132005	none	-
neg-M161T553	18454.9	13733.6	6284.28	23856.1	28643.4	23492	7738.34	10263.6	3675.42	17015.3	10953.5	4512.35	0.473148	0.0391938	down	-
neg-M583T56	213226	107747	58113.1	163915	158885	99630.9	26452.8	53129.1	40999.8	79962.2	57356.5	121490	0.47334	0.0217745	down	-
neg-M343T48_1	373670	275012	20892.1	121359	154232	137902	221824	64153.4	35966.5	45917.2	44094.2	100957	0.473574	0.215153	none	-
pos-M437T426	1.80347e+07	2.28734e+06	4.31288e+06	2.07259e+06	2.75213e+06	2.07398e+06	648991	1.04834e+06	6.98199e+06	2.13388e+06	2.31316e+06	1.80902e+06	0.473634	0.200748	none	-
neg-M230T538_1	146315	90364.8	59280.3	71987.6	130665	69653.7	43940.3	42474.6	30837.6	40119	53000.7	58794.4	0.473663	0.00331642	down	-
neg-M323T189	361843	956023	315271	2.92866e+06	433961	147040	462028	346191	389917	288737	642170	307347	0.473748	0.533563	none	-
neg-M605T536	490765	249782	197117	170088	334826	173771	127030	124271	82652.4	103870	159922	168133	0.473833	0.0080692	down	-
neg-M485T537	170040	75769.7	67057.1	53593.3	98164.1	55425.6	46685.4	35948.2	34097.3	31205.8	45182.6	53403.9	0.474038	0.0101981	down	-
neg-M423T527	3.08908e+06	1.80726e+06	862896	707131	2.0344e+06	948217	800157	611131	593876	727172	945986	803288	0.474296	0.047027	down	-
neg-M849T537	52740.8	50127.2	26325.3	63956.8	73420.5	28784.1	35073.5	8255.47	8182.23	30724.6	45211.7	12654.9	0.474353	0.0358084	down	-
neg-M344T49	13680.7	47318.9	17008.5	57032.4	25251.8	40991.6	8295.33	21437.9	14956.9	3229.18	22679	24911.4	0.474502	0.0718295	none	-
neg-M148T84	219100	48746.8	253603	328843	119276	169457	122955	102858	103074	83156.5	75060	53448.7	0.474575	0.081517	none	-
pos-M245T269	615614	2.16847e+06	890187	3.74996e+06	1.68527e+06	876068	770593	788242	888658	691139	1.3789e+06	222192	0.474658	0.0997419	none	-
neg-M234T536	554553	295499	202804	185981	402338	204696	151589	143310	97446.2	113417	191993	179285	0.475136	0.0108753	down	-
neg-M395T47_1	1.61491e+06	2.24895e+06	628207	561712	1.01807e+06	448710	1.012e+06	611451	228493	203775	547205	496048	0.475262	0.0745276	none	-
neg-M131T45_1	739552	218826	25377.8	145237	330001	363968	146198	113331	133936	180447	132482	160063	0.475301	0.488347	none	-
neg-M197T48_1	412098	1.01221e+06	120401	197427	300009	139530	376904	179532	66625.5	47501.5	203442	163229	0.475431	0.162073	none	-
neg-M131T27	1.90663e+06	2.18669e+06	658994	1.30807e+06	3.26181e+06	739865	703504	600939	466076	756334	885101	1.37244e+06	0.475488	0.06198	none	-
pos-M142T73	1.91817e+06	6.09299e+06	938710	1.20654e+06	2.33148e+06	1.87179e+06	1.35071e+06	774172	1.12929e+06	1.47455e+06	1.1211e+06	979548	0.475593	0.0874759	none	-
neg-M457T547_2	104716	53854.3	31814.2	23128.2	71193.8	31260.6	24818.6	30844.2	18311.5	21816.4	24735.1	29929.1	0.476172	0.0459405	down	-
pos-M223T42	3.17161e+06	1.06417e+06	1.08459e+06	968437	1.29227e+06	1.70338e+06	612933	791194	534320	796600	851004	835762	0.47626	0.0128305	down	-
neg-M93T28	118975	140571	92914.7	105703	102911	55079.1	42349.9	46283.9	58534.2	52202.9	47872.7	46207.8	0.476263	0.00193956	down	-
neg-M493T547	118393	55849.7	42443.7	26396.3	69452.9	42094.6	27498.3	28679.9	24844.8	24615.7	27500.3	35765.8	0.476284	0.0273697	down	-
pos-M134T44	529071	654476	220580	224603	171622	387897	94828.5	97225.4	145585	269573	344179	90908	0.476316	0.0388541	none	-
neg-M193T335	1.95619e+06	1.20306e+06	819224	1.03955e+06	1.23771e+06	1.59945e+06	483557	646694	625943	406334	860031	721208	0.476598	0.00147607	down	-
neg-M201T89	1.63907e+06	3.87498e+06	145775	762414	2.00275e+06	1.49702e+06	330828	125086	1.23454e+06	1.30583e+06	979172	753783	0.476641	0.318397	none	-
neg-M193T275	2.0446e+06	1.42049e+06	4.07872e+06	3.13068e+06	1.46029e+06	4.08577e+06	1.06218e+06	956806	1.59896e+06	669507	2.49079e+06	962878	0.477241	0.022197	down	trans-Ferulic acid
neg-M135T42	2.12859e+06	908210	360988	315087	1.17723e+06	230942	271536	209964	826202	362412	381999	392991	0.477461	0.230747	none	-
neg-M340T507	5.46499e+06	3.56315e+06	1.94217e+06	1.79656e+06	4.686e+06	2.016e+06	1.61586e+06	1.60705e+06	891397	1.13895e+06	1.77649e+06	2.27091e+06	0.47772	0.020175	down	-
pos-M726T203	287747	225921	181532	143725	186083	232903	83393.4	50856.3	87391	191232	48462.8	139619	0.47774	0.0108338	down	-
neg-M324T247_1	1.28801e+06	1.5804e+06	2.885e+06	3.09303e+06	1.8981e+06	3.31089e+06	1.62355e+06	1.36234e+06	886044	847249	1.08147e+06	914344	0.477751	0.00553346	down	-
neg-M537T537	615378	331740	245119	208435	396677	210094	144996	168363	116216	128392	198151	202998	0.47778	0.0091376	down	-
neg-M322T517	3.71149e+06	4.56416e+06	1.79623e+06	3.59484e+06	2.41536e+06	3.23193e+06	1.5042e+06	3.02708e+06	540693	1.78563e+06	1.65215e+06	721866	0.477976	0.0210559	down	-
neg-M401T306	5.43437e+06	3.33882e+06	3.92689e+06	2.75132e+06	3.85618e+06	1.42853e+06	2.60227e+06	1.64015e+06	1.22488e+06	939230	1.23712e+06	2.26937e+06	0.478056	0.0145404	down	-
neg-M436T356	3.21057e+06	1.11594e+07	1.08692e+07	1.72698e+07	4.80975e+06	2.16094e+07	6.7882e+06	6.25409e+06	1.40255e+06	1.79384e+06	1.01682e+07	6.55203e+06	0.478162	0.118419	none	-
neg-M597T355	379189	680669	90206	150197	459385	116554	603750	85477	65463.4	52607	11105.7	78793.1	0.478199	0.0910884	none	-
neg-M399T547	70542.3	28300.4	20936.5	10512.9	39730.7	9442.33	14376.1	11116.4	18092.7	7681.53	17929.5	16624.3	0.478201	0.165837	none	-
neg-M219T572	419245	124634	143753	150164	374116	131549	114931	103190	85725.5	137285	121397	80411.6	0.47857	0.0404089	down	-
neg-M200T375	2.72981e+07	10978007	7.37665e+06	7.03707e+06	1.51942e+07	7.48512e+06	6.01308e+06	6.67081e+06	3.96543e+06	5.33292e+06	6.17405e+06	7.91474e+06	0.478591	0.0351585	down	-
neg-M177T591	335238	63679.2	81371.1	48245.2	70477.2	64336.7	54926.9	69050.6	35536	21892.4	74216.2	61978.3	0.478784	0.139747	none	-
neg-M975T302	3.87123e+06	2.03938e+06	2.39252e+06	39228.3	781818	4.85914e+06	289250	2.64814e+06	1.22039e+06	1.23097e+06	211794	1.09915e+06	0.479121	0.649786	none	-
pos-M150T176	729640	1.60143e+06	1.0295e+06	921573	973118	974722	623898	788660	275353	885179	272263	141434	0.479421	0.0273669	down	-
pos-M303T79_2	189208	2.06415e+06	449086	1.78658e+06	575899	1.21443e+06	1.37592e+06	556591	195455	284179	363964	234935	0.479515	0.183335	none	-
neg-M617T45	1.43753e+06	265087	451976	285846	447195	700703	186735	295581	230020	353230	234713	421129	0.479723	0.0747987	none	-
neg-M213T48_1	72480.9	149546	6389.27	49266.7	61762	31615.9	92390.8	23489.6	6727.22	7749.24	16654.7	31051.6	0.479876	0.209754	none	-
neg-M283T459	1.62367e+06	1.59234e+06	1.00537e+06	765564	1.79544e+06	1.02827e+06	734320	736433	490068	597422	678709	514569	0.480309	0.00249834	down	-
neg-M99T56	6.64357e+06	377980	457904	289175	335950	364050	371988	591332	556699	372596	569869	1.60567e+06	0.48038	0.993711	none	-
neg-M207T45	768178	467013	278163	161149	519441	222286	304086	143983	149251	100998	179533	283089	0.480475	0.049409	down	-
neg-M553T537	195994	94507.1	71634.8	54818.9	118771	61340.3	37853.1	50836.9	43045.9	33458.8	58316.5	63399.4	0.480534	0.018214	down	-
neg-M207T74_2	1.98565e+06	4.82229e+06	2.31617e+06	5.04946e+06	2.94688e+06	2.44948e+06	1.52944e+06	1.20977e+06	1.4286e+06	1.51228e+06	2.48907e+06	1.23534e+06	0.480559	0.0059092	down	-
neg-M311T549	711034	440444	277296	247385	540966	310920	163387	215040	160875	143989	283820	248062	0.480677	0.00815634	down	-
neg-M228T28	67239.5	46067.1	34313.2	40161.5	63776.7	9125.33	23737.7	5650.94	14403.4	37359	32791.6	11399.8	0.480823	0.101316	none	-
neg-M127T566	985245	614417	671278	385801	819290	781203	390674	351445	311820	376685	414439	202305	0.480915	0.00193796	down	-
neg-M111T374	5.44813e+06	4.78452e+06	3.11032e+06	3.76707e+06	5.01232e+06	2.61807e+06	2.08319e+06	2.11751e+06	1.70553e+06	2.06337e+06	2.11007e+06	1.81981e+06	0.480973	0.00136726	down	-
neg-M365T47	62161.2	187160	139810	63099.8	46865.2	34335.5	46582.1	46221.3	6281.1	19900.7	95291.5	42292.3	0.480979	0.10681	none	-
neg-M223T547_1	93686.4	52816.8	38194.2	25323.6	53671.9	26100.7	20482.5	26471.4	12444	11038	30132.8	38818.7	0.480989	0.0307856	down	-
neg-M139T55_1	1.90288e+06	1.79699e+06	3.24413e+06	4.1003e+06	2.52118e+06	2.14854e+06	732728	1.89819e+06	539631	1.0074e+06	1.87209e+06	1.50937e+06	0.481061	0.0125824	down	-
pos-M302T349	1.69069e+07	3.13874e+07	6.26e+06	1.69138e+07	6.96576e+07	1.79405e+07	4.64806e+07	4.84858e+06	2.57936e+06	3.86696e+06	9.57793e+06	9.17895e+06	0.481135	0.0953061	none	-
neg-M96T541	586976	189169	116740	127619	359170	70168.5	111688	134398	86174.8	151314	95041.1	119111	0.481243	0.192191	none	-
neg-M317T46_1	348630	248924	86867.7	110666	99567.2	64014.5	121581	113561	39332.9	41401.7	23934.9	121573	0.481276	0.0940004	none	-
neg-M237T28	54777.2	41924.1	30188.9	34593.3	200041	9785.13	43672.9	28564.6	22926.4	27611.9	33400.7	22698.1	0.481739	0.438016	none	-
neg-M172T537	67512.9	42777.3	24637.6	29147.6	42695.1	29881	21750.4	16803.3	17404.2	10849	20722.7	26484.9	0.481783	0.00480831	down	-
pos-M233T28	138257	113135	78421.2	107887	55608.6	33618.9	26627	33343.9	69145.3	41651.5	38429.3	44760	0.481958	0.0278519	down	-
neg-M623T515	2.33411e+06	2.45843e+06	529458	980062	3.18316e+06	706325	788451	796334	634594	599829	765335	1.32746e+06	0.481968	0.137749	none	-
neg-M359T537	194873	92739.7	73016.4	55755.7	116464	55065.3	43226.2	54528.9	37055.5	30026.5	60038.8	58487.8	0.481981	0.0208189	down	-
neg-M485T523	7.92376e+06	2.09609e+06	1.85612e+06	2.1448e+06	7.71358e+06	2.78669e+06	2.64735e+06	806833	1.53442e+06	2.72317e+06	2.57717e+06	1.53362e+06	0.482139	0.0995461	none	-
neg-M175T39	28356.7	18805.5	16196.3	12487.9	26363.1	13168.9	8077.74	9343.54	6500.08	6306.86	13342	12071.7	0.482256	0.00359381	down	-
neg-M208T55_3	236168	733598	321153	560219	279929	240659	187371	201500	225717	107242	301579	120616	0.48236	0.0207287	down	-
neg-M181T54_1	703352	2.42208e+06	865678	1.01272e+06	711415	553366	479261	581732	304844	429812	752219	476019	0.482386	0.0321154	down	-
neg-M406T555	122442	65559.4	35897.4	27104.3	85666	38328.1	28658.1	30293.2	29358	25259.7	41497.5	25905.9	0.482597	0.0514633	none	-
neg-M197T48_2	74246.8	31820.4	23734.6	22298.4	39127.5	14260.9	21314.4	16240.1	12252.3	15481.8	14128.5	19759.5	0.482638	0.0462532	down	-
neg-M172T65	336912	37087	181287	47621	63243.8	99547.1	40233	13707.6	42229.2	52014.4	182318	39172.5	0.482794	0.162479	none	-
neg-M243T28	33008.8	33972.6	25921.3	10877.3	57868.5	9685.07	11081.9	32077.4	4237.99	11480.7	6542.97	17298.1	0.482795	0.0951769	none	-
neg-M587T46	873940	336898	151561	236618	223391	436340	227936	205039	114718	198010	96805.4	248207	0.482885	0.0697501	none	-
neg-M425T545	37255.9	18190.5	13225.3	16870.2	28000	18831.4	8617.58	12599.1	5046.57	9516.02	9887.5	18267	0.48298	0.00983657	down	-
neg-M104T552	462338	265035	121549	188525	338050	182160	114151	112168	99778	135160	153339	137866	0.483073	0.0203594	down	-
neg-M157T32	244503	94528.6	60072.8	78505.3	129882	85878.2	49544.6	33688.8	83045	43624.1	61862.8	63241.3	0.483157	0.0235245	down	-
neg-M148T249	235999	443420	142259	837639	372142	435604	105793	165198	365099	164177	302155	89885.3	0.48329	0.0604433	none	-
neg-M319T535	144065	82076.2	59911.4	61479.2	133515	62902.4	44704.1	40993.3	26692.9	37656.4	57709	55285.3	0.483576	0.00736518	down	-
neg-M111T224	5.0635e+06	2.79181e+06	295377	6.51806e+06	3.1246e+06	2.22509e+06	1.54212e+06	848803	1.93209e+06	978306	2.46458e+06	1.9194e+06	0.483819	0.369154	none	-
pos-M329T380	3.81705e+06	3.0261e+06	1.07774e+06	2.06081e+06	1.55525e+06	675033	620026	880517	652515	598112	666458	2.49178e+06	0.483902	0.0644436	none	-
neg-M109T285	1.79192e+06	889882	648914	473204	1.26581e+06	308431	519058	250119	508019	438498	454435	433177	0.484051	0.0811986	none	-
neg-M479T47	269180	423051	60384.8	55464.2	132021	73044.5	155594	83072.6	43554.6	62576.6	69305.7	76411.3	0.484151	0.235424	none	-
neg-M333T40	92426.5	43482.5	13802.3	20594.5	39248.1	33125.9	14623.7	20522.4	15973.5	22714.2	29439.7	14221.5	0.484156	0.0879739	none	-
neg-M305T548	25462.4	14368.8	10210.2	10819.7	24664.9	14302.7	8209.41	4564.13	5738.76	11107	8669.66	10062.8	0.484347	0.00814915	down	-
neg-M173T533	463215	230404	199509	190330	436510	204686	102874	148529	131943	105516	190802	155793	0.48442	0.00813279	down	-
neg-M324T517	2.88785e+06	7.37688e+06	4.86608e+06	5.03096e+06	8.86989e+06	5.17868e+06	1.6535e+06	1.28545e+06	2.16922e+06	3.99881e+06	4.58256e+06	2.89274e+06	0.484715	0.0151066	down	-
neg-M307T50	188350	254039	144741	126703	150427	171885	156183	140933	50219.9	29152.6	77712.8	48137.7	0.484815	0.0210058	down	-
neg-M140T37	73498.2	49454.5	39526.6	30624.5	91694	30312	26631.9	43901.5	20114.4	11781.1	16584.6	33774.3	0.484871	0.023109	down	-
neg-M541T47	439848	234709	44806	114307	122962	148873	180782	93454.9	24845.3	86227.4	50728	100197	0.485059	0.145055	none	-
neg-M739T46	168785	93534.6	28366.2	28789	55188.8	61541.3	72767.1	45565.7	12528.5	8031.75	28559.3	44155.3	0.485111	0.113581	none	-
neg-M384T454	8.65742e+06	4.66325e+06	2.40324e+06	3.62623e+06	6.94086e+06	4.36421e+06	2.28908e+06	2.22449e+06	1.838e+06	3.04001e+06	2.55507e+06	2.92958e+06	0.485276	0.0155905	down	-
neg-M389T45	693263	462370	466524	855118	736325	858734	385902	209166	448540	328087	326926	278830	0.485582	0.00106328	down	-
neg-M307T41	937035	325042	282103	206907	469370	250316	142377	194147	179203	157895	283073	244030	0.485971	0.0424633	down	-
neg-M221T326	1.06e+07	5.66141e+06	2.62832e+06	3.58636e+06	7.59216e+06	5.17724e+06	2.40317e+06	2.3562e+06	1.91332e+06	3.15309e+06	3.46125e+06	3.8464e+06	0.486117	0.0245861	down	-
neg-M73T55	779343	1.97095e+06	1.12002e+06	2.09256e+06	928208	956278	714953	725393	507880	436836	966448	463451	0.486146	0.00973084	down	-
neg-M539T546	38138.6	28203.5	22561.4	13950.7	19233	16195.9	8088.4	15924.2	6561.11	7333.1	10528.5	18791	0.48615	0.00972602	down	-
neg-M489T309	3.93475e+07	9.53138e+07	1.23228e+08	1.0076e+07	1.66244e+07	1.22719e+08	3.24882e+07	1.09116e+07	4.21039e+07	2.78239e+07	1.43652e+07	7.03525e+07	0.486229	0.347461	none	-
pos-M108T73	724224	174636	289119	270203	360330	1.14048e+06	143950	255500	196907	283154	282474	277131	0.486353	0.123479	none	-
pos-M216T27	78062.4	71498.6	134898	59380.5	289008	60273.5	41001.9	109350	39194.2	48247.7	52503.6	46832.2	0.486393	0.0740352	none	-
neg-M337T81	1.35865e+06	1.42137e+06	755985	2.82428e+06	968665	931707	928311	606408	753746	509047	577599	643309	0.486452	0.0186204	down	-
neg-M138T39	104718	72165.1	44184	42021.4	75375.5	36706.6	33795.5	34726	16262.9	23581.1	34810	39387.4	0.486613	0.0103197	down	-
neg-M366T534	340420	209244	113852	118442	246953	127554	99473.2	84589.8	61879.9	59809.3	107480	149710	0.486778	0.0162512	down	-
pos-M190T74	1.91591e+06	218673	270505	440974	1.28124e+06	553583	440079	251261	671747	460511	180645	276553	0.487258	0.243511	none	-
neg-M129T51	281432	155469	115497	162452	307526	155864	133250	91012.8	80192.7	46576.4	151035	72428.7	0.487588	0.0112103	down	-
neg-M230T36	12578.2	30410.8	11296.5	10681.9	23479.3	8771.3	7213.98	7088.21	8135.45	6826.41	8973.5	9175.47	0.487698	0.0264895	down	-
pos-M84T56	2.48764e+07	2.49836e+07	1.61624e+07	2.0521e+07	2.51712e+07	2.32662e+07	1.36928e+07	1.04578e+07	8.63652e+06	8.58658e+06	1.36157e+07	1.08791e+07	0.487984	7.34e-05	down	-
pos-M220T51_1	301593	177103	498888	438093	292618	306430	170069	102792	111806	77733.7	381700	139307	0.488109	0.01574	down	-
neg-M391T537	33670.9	24257.5	10829.1	8534.68	22491.5	20893.1	17381.6	11929.3	7645.46	6741.78	12820.9	2392.13	0.488173	0.0560103	none	-
neg-M355T435	1.62365e+06	892683	620583	535941	1.12818e+06	266187	245118	516585	316909	523136	353962	518037	0.488186	0.0733448	none	-
neg-M239T535	670586	415750	255256	267892	501171	297265	205603	202990	116472	160366	239120	251273	0.488315	0.00665986	down	-
neg-M559T469	140181	270343	503330	154022	136709	97904.2	135023	45092.8	117784	70352.2	184096	84105.6	0.488644	0.0672652	none	-
neg-M409T41	553171	154491	117261	82615.7	169449	200647	88072.8	97465.3	102617	121689	113072	101431	0.488674	0.105286	none	-
neg-M163T53	709986	975085	619903	1.59411e+06	757869	559526	283561	427461	540866	281583	712833	302966	0.488696	0.00906869	down	-
neg-M293T536	94656	49734.6	28202.7	32114.6	82924.8	31595.9	28068.4	26315.4	18071.1	19596	31311.9	32675.4	0.488798	0.0336592	down	-
neg-M412T514	4.64506e+07	5.39528e+07	1.09071e+07	1.33895e+07	6.27516e+07	1.47507e+07	2.09118e+07	2.09564e+07	1.05008e+07	1.9192e+07	1.04743e+07	1.68468e+07	0.489026	0.189377	none	-
pos-M578T504	5.70207e+06	748793	1.89774e+06	1.2881e+06	1.91921e+06	1.3552e+06	867735	905341	881198	695216	1.11384e+06	1.85083e+06	0.489049	0.11517	none	-
pos-M461T384	4.55178e+06	2.12804e+06	1.00016e+06	363791	861762	1.29662e+06	636380	1.24157e+06	609711	755855	824560	922332	0.489152	0.272203	none	-
neg-M386T535	289357	149773	98529.3	99794.4	196193	140420	78561.4	82591.3	48404	59861.8	110899	96196.9	0.489201	0.00989957	down	-
neg-M333T547	25542.4	22500	11547.6	13557.9	20081	12495.8	7383.87	9761.09	11513.9	8509.46	7933.17	6630.18	0.489306	0.0025755	down	-
pos-M214T71	774500	402856	351714	336582	239798	324267	93906.8	120868	69037.2	123616	493968	287845	0.489456	0.0329783	down	-
neg-M294T55_2	130889	299803	116116	333952	342141	63237.1	89088.1	112609	122355	127603	88412.2	89443.7	0.489458	0.115606	none	-
neg-M132T33	55774.7	43654.4	16608.4	5419.23	64206.8	30352.1	15206.2	24192.6	7869.19	21287.2	29760	7427.15	0.489512	0.235422	none	-
neg-M283T519	1.36016e+07	7.41281e+06	4.94444e+06	6.71685e+06	2.66124e+06	6.69186e+06	4.26621e+06	4.12799e+06	2.73708e+06	1.11949e+06	2.73354e+06	5.59211e+06	0.489579	0.0485966	down	-
neg-M506T43	767944	72654.2	244293	122893	263171	459902	56363.3	166617	117099	270791	144504	190117	0.489674	0.228143	none	-
pos-M749T380	5.26788e+06	3.00195e+06	5.64913e+06	2.70155e+06	2.61951e+06	2.37271e+06	2.49773e+06	1.73271e+06	1.39379e+06	1.55356e+06	374238	3.03936e+06	0.490053	0.0427225	down	-
neg-M535T369	863274	869403	1.69678e+06	1.61347e+06	960818	1.6775e+06	750906	718298	708665	457894	547113	581382	0.490059	0.00282744	down	-
neg-M175T40	540089	346078	87078.2	100527	282071	72118.1	74166	67202.5	88783.5	256936	112570	100584	0.490379	0.208041	none	-
neg-M111T356	6.08985e+06	5.17781e+06	4.15456e+06	4.66365e+06	4.97992e+06	3.11032e+06	557421	3.82928e+06	3.08918e+06	2.35673e+06	1.51181e+06	2.47842e+06	0.490588	0.0286661	down	-
neg-M257T213	279694	227957	138936	71237.6	286863	146154	67673.7	87107.2	85595.1	55828.5	144072	124469	0.490724	0.0338169	down	-
neg-M459T546	156342	81538.5	48433.9	44214.9	79554.9	53609	37183.3	42497.9	29085.4	33831.8	37047	48005.3	0.490951	0.021028	down	-
neg-M182T591	156708	59702.3	39153.1	38123.8	85634.5	275841	42530.5	27609.1	147048	16686.5	49192.2	38651.6	0.491051	0.150222	none	-
neg-M272T547	65505.6	37531.8	23097.3	9468.5	36548.8	16451.9	19910.3	13889.1	13648.7	6745.05	9064.94	29357.2	0.491057	0.100044	none	-
neg-M81T551	42328.1	26980.1	15336.9	13238.8	30355.1	25523.1	17092.7	9948.08	11316.6	6637.12	15455	15059.9	0.491079	0.0143963	down	-
neg-M495T47	167833	167026	5617.35	32162.8	39503.3	30507.5	81139.3	27081.6	17628.9	34405.5	25919.2	31214.2	0.491107	0.621683	none	-
pos-M737T442	1.18714e+07	5.94819e+07	8.83405e+06	4.43084e+06	5.07702e+07	4.23303e+06	1.04477e+07	1.2291e+07	1.19883e+07	1.18085e+07	5.6797e+06	1.6356e+07	0.491122	0.687049	none	-
neg-M244T51_2	250920	726442	222613	491366	289022	219968	290368	161579	116674	94712.7	302255	115436	0.491301	0.0321713	down	-
pos-M389T378	1.45355e+06	759733	587495	388964	901572	189442	521358	152517	224036	501943	430203	274960	0.49174	0.114634	none	-
pos-M299T45	215186	187734	235713	314556	284863	301586	132252	75247.7	192871	149861	109621	97313.6	0.491782	0.001533	down	-
neg-M235T542	492674	483021	308220	551507	473673	464514	155217	198788	162903	336973	274702	235655	0.491864	0.000886941	down	-
neg-M181T38	1.59853e+06	622727	418612	612673	561670	436067	257051	342114	332403	486342	281907	391322	0.492	0.0261624	down	-
neg-M441T548	134138	61474.1	47544.8	34801.1	88192.6	40772.6	31899.3	41465.9	14004.5	27608.2	44469.3	40861	0.492252	0.0364387	down	-
neg-M928T536	301780	167881	88576.7	73825.1	179317	130011	71165.7	102807	69968	39658.7	96359.7	83574.3	0.492392	0.0315818	down	-
pos-M282T52	952017	1.62067e+06	734273	1.31399e+06	588501	938374	733129	286840	1.11112e+06	204003	243399	448847	0.492424	0.0272984	down	-
neg-M425T527	7.26466e+07	3.57737e+07	1.93175e+07	1.89472e+07	42836266	2.22892e+07	1.66735e+07	1.58242e+07	1.55387e+07	1.71585e+07	2.09339e+07	1.82095e+07	0.492602	0.0425596	down	-
neg-M491T532	568537	132959	236773	131157	380664	409192	120503	167610	109640	92008.5	277945	148350	0.492693	0.0652277	none	-
neg-M447T495	2.79974e+06	1.36243e+06	578202	757400	1.72198e+06	848982	673507	637414	539796	629211	833291	666003	0.493165	0.0640062	none	-
neg-M188T27_1	142365	87890	9687.82	12704.4	126476	15338.8	3301.99	10045.3	41400.4	16071.6	61032.5	62708.5	0.493228	0.414562	none	-
neg-M394T534	1.86082e+06	1.0065e+06	615821	641045	1.18988e+06	634480	459875	485899	353556	355851	609850	669118	0.493255	0.0154878	down	-
neg-M397T540	351913	203597	130794	104448	227442	126941	89922.6	93208.9	70293.6	78092	107057	126434	0.4934	0.0169809	down	-
neg-M164T539	2.50128e+06	1.51459e+06	1.13039e+06	1.2985e+06	2.02447e+06	1.44058e+06	525839	572466	711204	730674	1.28579e+06	1.06416e+06	0.493464	0.00328661	down	-
neg-M926T535	102215	126077	63365.6	164498	239931	165527	80240.3	35063.7	18874.6	84619.2	114835	91582.4	0.49351	0.047357	down	-
neg-M251T354	1.64542e+06	984671	1.44965e+06	1.56069e+06	670251	2.66813e+06	396154	1.25159e+06	758120	1.14887e+06	562467	314206	0.493541	0.0332505	down	-
pos-M825T436	5.1008e+06	12163929	3.11467e+06	2.47438e+06	4.3607e+06	4.95468e+06	2.50307e+06	3.10476e+06	2.24885e+06	1.34869e+06	5.84324e+06	830583	0.493616	0.0616897	none	-
neg-M415T554	172040	102292	50978.7	51239.2	59097.5	54225.7	32970.2	35871	37206.9	34467.9	57061	44307.8	0.493771	0.0291776	down	-
neg-M131T236_1	2.05995e+06	1.42593e+06	1.22534e+06	1.36448e+06	7.89021e+06	2.17255e+06	1.25234e+06	1.36538e+06	50959	1.22324e+06	2.95472e+06	1.12275e+06	0.493814	0.198135	none	-
neg-M198T535_1	82266.5	41163.4	19172.7	29911.7	55519.5	34212.6	16815.1	22110.6	17693.6	13023.8	23612.5	36311.9	0.494068	0.0290743	down	-
neg-M569T531	4.96954e+06	2.34431e+06	1.69056e+06	1.68558e+06	2.83568e+06	1.53974e+06	1.35903e+06	1.40661e+06	829019	563392	1.56028e+06	1.73074e+06	0.494448	0.0227717	down	-
neg-M414T557	83790.5	82367.9	62618.2	38902.2	64382.2	46389.7	14952	44419	26292.5	25429.1	49364.1	26826	0.494867	0.00759316	down	-
neg-M162T93	633675	15002.5	30121.2	229681	518412	40565.2	87525.4	95516.8	41145.8	144057	277051	81343.5	0.495169	0.960849	none	-
neg-M609T47	359749	350503	57214.4	87835.6	162340	99297.8	198477	96983.1	43710.6	43523.7	67179.5	103217	0.495184	0.147726	none	-
pos-M124T41	1.20548e+07	4.83876e+06	4.80904e+06	4.04011e+06	6.75616e+06	6.50757e+06	2.57662e+06	3.66718e+06	2.60882e+06	3.61261e+06	3.28488e+06	3.5682e+06	0.495259	0.00787958	down	-
neg-M310T66	126329	2.56241e+06	467104	1.87139e+06	236487	501329	856427	237953	380330	245242	894555	240990	0.495311	0.535694	none	-
neg-M395T538	210675	109808	64415.1	59721.8	88967.2	52663.4	43280.3	59409.8	42881.7	30939.6	51083.4	62854.1	0.495435	0.0347686	down	-
neg-M214T71	882184	1.29229e+06	386921	451717	505738	665213	282866	419180	121497	263812	785198	200506	0.495465	0.0358959	down	-
neg-M521T249	24590.8	667620	508736	908095	727557	204221	660445	230841	45856	156217	148672	265326	0.495707	0.433199	none	-
neg-M333T537	815434	438856	329682	286821	502052	308047	194739	240260	160412	179057	276284	278214	0.495718	0.00782424	down	-
neg-M471T319	3.213e+06	1.2008e+07	6.44976e+07	6.27953e+06	1.51148e+07	1.09704e+08	4.37335e+06	2.91501e+07	3.06493e+07	1.50995e+07	1.14641e+07	1.38527e+07	0.496112	0.793268	none	-
neg-M206T28	129433	86594.2	87987.2	65105.2	113132	54018.3	46566.3	32097	35952.3	48558.9	42412.1	60487.5	0.496156	0.00245768	down	-
pos-M219T57_1	1.19577e+06	4.71342e+06	1.79904e+06	3.38721e+06	2.7028e+06	3.89459e+06	2.16902e+06	1.32883e+06	774711	818739	2.14646e+06	1.54087e+06	0.496169	0.0351478	down	-
neg-M156T556	284462	123600	94468.7	72785.7	146576	69499.1	53254.8	57778.9	57833.7	45690.8	76886.7	101234	0.496187	0.0382886	down	-
neg-M250T464	6.50397e+06	2.99326e+06	1.62519e+06	2.28266e+06	2.81499e+06	1.95191e+06	1.70193e+06	1.47729e+06	763771	1.29419e+06	1.92842e+06	1.85129e+06	0.496198	0.0282427	down	-
pos-M116T82	5.50624e+06	2.27051e+06	2.70514e+06	5.44287e+06	7.22508e+06	2.20972e+06	2.88797e+06	1.68627e+06	1.56926e+06	2.7675e+06	1.75608e+06	1.91731e+06	0.496238	0.0335285	down	-
neg-M163T245	7.74677e+06	3.12394e+06	9.23603e+06	1.01108e+07	5.34076e+06	8.94128e+06	3.0576e+06	2.24104e+06	3.19155e+06	1.52621e+06	9.1112e+06	2.96147e+06	0.496388	0.0270513	down	trans-4-Coumaric acid
neg-M249T535	1.37142e+07	7.63488e+06	5.22148e+06	4.88697e+06	9.54091e+06	5.40392e+06	3.88708e+06	3.99967e+06	2.76684e+06	3.0365e+06	4.55078e+06	4.80493e+06	0.496651	0.00978374	down	-
pos-M732T314	732283	9.1786e+06	2.03726e+06	3.08605e+06	2.5573e+06	1.72612e+06	1.95401e+06	1.04916e+06	271991	2.40052e+06	1.59675e+06	2.32532e+06	0.496839	0.234008	none	-
neg-M251T536	182069	91608.6	67938.6	61552.5	113199	59428.6	51042	48792.3	27563.8	34647	60981.7	63090.9	0.496908	0.0155198	down	-
neg-M318T535	437409	245977	175294	178058	322702	181844	119006	142864	88828.6	100212	154932	160278	0.497066	0.00626769	down	-
neg-M196T286	836350	509108	237091	279843	650491	264417	142151	198458	180561	174719	188249	497048	0.497313	0.0374728	down	-
neg-M173T39_1	321942	189181	121707	103409	203013	126255	89672.4	88823.1	98590.5	58942.5	95102.1	98791.4	0.497343	0.0122207	down	-
neg-M457T547_1	42298.3	19863.6	23673.3	9941.95	24238.6	14990.9	12976.6	10861.3	4976.4	9652.06	12212.5	16471.2	0.497384	0.0300353	down	-
pos-M501T153	250950	110902	155171	757571	347587	342523	503377	120912	80627.6	11670.9	111099	150070	0.497662	0.118266	none	-
pos-M245T316	1.73093e+06	2.91969e+06	676159	1.83278e+06	3.7772e+06	1.18573e+06	611850	1.016e+06	960671	905622	1.25045e+06	1.29033e+06	0.49783	0.0748477	none	-
pos-M116T584	597858	570295	295325	606487	601271	2.11282e+06	389204	565549	442648	287666	566716	133125	0.498511	0.112025	none	-
neg-M334T547	112443	66282.3	35613.7	25710.6	64607	38323.4	23186	25483.8	23606.6	29360.9	31367.7	37981.8	0.498533	0.0419867	down	-
neg-M327T34	37629.4	18138.5	18067.7	9512.5	20424.4	16640.8	12985.8	9841.48	5991.87	12619.3	7913.32	10724.9	0.49892	0.0156821	down	-
neg-M377T534	513155	213235	190212	148441	275017	182836	96507.6	130531	72261.5	107904	180900	171704	0.498923	0.0179301	down	-
neg-M172T28_2	56825.9	50971.4	30182.3	29278.8	70101.7	31628.6	26170.2	24184.5	20580.7	8295.5	26314.9	28659.5	0.498926	0.0166155	down	-
pos-M150T420	4.2118e+06	3.56475e+06	3.94226e+06	3.91958e+06	1.06645e+07	1.87444e+06	2.34957e+06	2.34995e+06	1.90597e+06	2.36887e+06	2.88722e+06	2.19862e+06	0.498991	0.0558533	none	-
neg-M145T56	6.11051e+06	1.60054e+06	1.50216e+07	1.21556e+07	3.01376e+06	1.19282e+07	2.03525e+06	1.87556e+06	2.51091e+06	909743	1.57347e+07	1.80987e+06	0.499217	0.115576	none	-
neg-M669T247	208992	235850	475593	624429	149861	130831	358895	193791	55236	54443.7	189458	59681.9	0.499303	0.0884039	none	-
pos-M139T26_1	726324	42554	561208	375796	651389	132263	506193	13906.1	14316.1	679505	14690.6	14769.9	0.499443	0.0883394	none	-
pos-M175T25	337101	294716	226989	74417	405277	37114.5	12388	189275	187310	66414.8	29074.9	202580	0.499444	0.208971	none	-
pos-M475T383	5.55625e+06	3.47306e+06	5.72992e+06	1.3531e+07	4.41397e+06	2.40817e+07	5.2268e+06	5.10861e+06	4.14579e+06	2.5486e+06	5.49969e+06	5.83241e+06	0.499453	0.190011	none	-
neg-M314T517	4.48729e+07	2.46834e+07	1.69846e+07	1.87107e+07	3.15591e+07	1.902e+07	1.38688e+07	1.41206e+07	1.34884e+07	9.48368e+06	1.76694e+07	9.22251e+06	0.499602	0.00631544	down	-
pos-M694T440	1.86062e+07	1.6303e+07	6.18064e+06	1.68168e+07	7.20602e+06	4.83582e+06	3.4139e+06	1.46279e+07	2.27568e+06	4.28213e+06	3.27982e+06	7.07309e+06	0.49969	0.0630454	none	-
pos-M202T293	801159	652448	502899	791631	933799	559011	464413	363240	202868	297620	358726	432999	0.499857	0.00124978	down	-
neg-M244T553	6.37069e+06	3.05982e+06	2.36413e+06	1.85137e+06	3.11535e+06	1.96537e+06	1.10824e+06	1.60288e+06	1.29853e+06	1.08843e+06	2.0291e+06	2.23379e+06	0.499872	0.0191082	down	-
pos-M250T27	77282.4	41426.1	54491.1	44128.2	93965.3	51614.2	32888.9	48558.5	21758.3	20955.2	26577.8	30704	0.49997	0.00362619	down	-
neg-M249T581	1.30603e+06	674711	219232	518064	334919	143051	258970	98001.7	397502	24235.9	248511	571463	0.500213	0.184351	none	-
pos-M776T453	1.26329e+07	2.76995e+06	1.98855e+06	1.25024e+06	2.79487e+06	1.46285e+06	1.55565e+06	1.85232e+06	2.03387e+06	943129	1.38519e+06	3.69393e+06	0.50063	0.307519	none	-
neg-M729T47	45169.8	147254	56862.6	8311.61	14808.9	17771.6	35629.8	38376.7	13999.2	8999.09	28411.5	19858.8	0.50064	0.486148	none	-
neg-M215T543	46867.6	14495.5	11342.4	8040.29	15844	9576.26	3993.69	15827.5	8070.42	5366.21	12213.6	7702.88	0.50086	0.0999292	none	-
pos-M97T26_5	737248	155715	118612	126973	247545	176034	139516	107613	92534.6	128578	159605	154668	0.500928	0.154544	none	-
pos-M409T375	5.6222e+06	2.15535e+06	2.85075e+06	2.06641e+06	9.77725e+06	3.34378e+06	2.40979e+06	2.44204e+06	2.89539e+06	2.21782e+06	1.52562e+06	1.44452e+06	0.501058	0.0800808	none	-
neg-M227T28	176939	104605	73878.8	46080.4	182049	79296.5	71231.6	60632.6	45263.7	59966.3	49832.8	45246.5	0.50113	0.0422539	none	-
neg-M493T353	1.58711e+06	3.74568e+06	2.37386e+06	304564	734457	2.57076e+06	792536	775963	1.28562e+06	822004	302204	1.69435e+06	0.501278	0.270157	none	-
neg-M218T552	56638.6	33974.7	22117.3	12337.3	26248.9	15893	14426.5	13532.8	13080.3	12708.3	11896.3	18180.9	0.501316	0.0490302	none	-
neg-M401T537	595935	327729	232935	211095	378794	215665	164112	166072	118124	142096	199896	193504	0.50139	0.0105838	none	-
neg-M370T486	1.31241e+06	794825	410468	480604	1.05278e+06	600942	272111	431801	255272	280864	529239	563685	0.501496	0.0199144	none	-
neg-M499T33	91422.5	20063.2	85532.8	448807	153699	306649	88411.8	65242.9	40919.1	153149	123069	84001.4	0.501543	0.48133	none	-
neg-M155T532	773249	505858	286935	216353	502030	289950	182666	192700	169872	247617	177393	321058	0.5016	0.023014	none	-
neg-M95T51_2	559526	939232	547649	833285	474545	247703	248870	224800	553955	123920	469868	186109	0.501819	0.0349179	none	-
neg-M536T252	8938.46	409097	270488	537716	339997	129077	623869	11651.7	63473.3	88215.7	28453.7	35285.8	0.501942	0.231988	none	-
neg-M244T219	618714	721461	114517	255757	323612	172362	110743	98810.1	137194	67298.3	608351	85394.4	0.502076	0.0877153	none	-
pos-M250T336	2.54972e+06	2.20485e+06	393288	1.38941e+06	1.99354e+06	160959	738693	199499	541951	303833	1.45131e+06	1.12904e+06	0.502121	0.359647	none	-
pos-M177T63	2.27614e+07	1.85923e+07	2.8433e+07	59605.3	1.00444e+07	1.48189e+07	6.87207e+06	5.30016e+06	7.08419e+06	1.04969e+07	5.10282e+06	1.27121e+07	0.502254	0.935135	none	-
pos-M84T136	2.75045e+06	878117	1.83843e+06	2.02117e+06	2.20125e+06	853421	434872	1.3752e+06	1.35426e+06	1.44572e+06	532703	153122	0.50232	0.0740915	none	-
neg-M197T529	1.66943e+06	1.44319e+06	721038	1.30076e+06	2.1239e+06	1.07748e+06	724904	480959	331550	686469	1.24632e+06	722256	0.502947	0.0136138	none	-
pos-M629T500	799284	491923	553049	647904	2.28076e+06	2.31416e+06	752074	467988	265104	795393	722386	561828	0.502996	0.146686	none	-
neg-M563T47	124594	225516	9017.32	49597.9	69157.9	24359.1	91358.4	51051.2	18432	32506.3	22620	36680.9	0.503043	0.50518	none	-
neg-M87T540	6.17263e+06	3.54523e+06	2.59028e+06	2.75959e+06	4.39516e+06	2.75655e+06	2.02959e+06	2.17502e+06	1.57007e+06	1.57612e+06	1.77853e+06	2.04929e+06	0.503101	0.00406079	none	-
neg-M487T546	67975.8	45247.5	30789.5	24403.7	57987.6	31519	19360.5	19891.7	17636.3	13185.3	28692.1	31006.4	0.503143	0.0106482	none	-
neg-M365T534	2.17839e+06	1.2474e+06	710568	712212	1.43143e+06	819156	557228	634258	403968	412474	754585	809692	0.503187	0.0190191	none	-
neg-M413T515	9.75834e+06	2.46135e+06	6.33724e+06	6.20471e+06	1.14455e+07	3.4712e+06	4.60108e+06	2.03523e+06	3.93982e+06	2.06417e+06	4.2171e+06	3.11159e+06	0.503272	0.0636638	none	-
neg-M223T553	62969	27288.6	17217.3	13407.5	27879.2	15710	8709.73	15242	12580.2	10789.1	14785	20715.9	0.503563	0.0606544	none	-
neg-M490T318	6.58638e+06	1.54612e+06	1.0066e+07	4.19373e+06	1.81652e+06	5.082e+06	3.05063e+06	3.30641e+06	1.77661e+06	2.0741e+06	2.46055e+06	2.08378e+06	0.503642	0.158818	none	-
pos-M134T26_2	676099	591111	380599	425372	881978	437564	93615.3	71119.7	333051	414288	465132	331656	0.503685	0.0488222	none	-
neg-M250T536	537974	268666	176681	182550	332837	202117	141996	135160	115709	123150	164719	176159	0.50381	0.0157658	none	-
neg-M633T548	124270	52602.6	53890.2	37059.2	78596.3	41661.1	27263.6	30457.9	27747.8	23572.7	38556.9	48072.8	0.504205	0.0180014	none	-
neg-M179T228	590860	492123	890696	852684	600196	754522	327587	389026	278855	250195	598512	264925	0.504439	0.00187812	none	-
neg-M550T475	1.9922e+06	935847	529086	567648	587820	487883	426123	212906	614808	597221	396192	325662	0.504445	0.0536931	none	-
neg-M143T537	286599	165891	96266.3	107459	218769	126253	85771.8	89549.1	50949.8	73976	105908	98927.5	0.504459	0.0138771	none	-
neg-M151T27_1	326586	353012	142812	145401	549497	266122	117745	281840	92351.1	124461	145490	137890	0.504521	0.0395847	none	-
neg-M341T34	126504	163266	51155.4	148641	293399	242071	54633	76744.1	9632.24	167378	130319	78456	0.504531	0.116198	none	-
pos-M645T311	103526	1.5322e+06	244758	1.06046e+06	362453	317254	965024	313097	75124.6	114277	113333	245913	0.504541	0.236757	none	-
neg-M587T547	82224.9	36176.6	23485.2	23736.1	33605.2	19496.7	21018	23346.4	14399.9	9317.93	19851.7	22425.9	0.504561	0.0436875	none	-
pos-M125T477	1.39283e+07	2.67048e+06	1.74386e+06	1.45264e+06	2.95279e+06	1.85154e+06	3.58901e+06	1.99545e+06	1.40972e+06	1.18686e+06	1.86196e+06	2.37878e+06	0.504959	0.342803	none	-
neg-M207T54_2	3.31594e+06	1.06568e+07	4.93289e+06	9.18885e+06	3.99152e+06	3.48579e+06	3.02189e+06	3.38776e+06	2.49541e+06	2.07457e+06	4.98184e+06	2.01186e+06	0.50527	0.0342425	none	-
neg-M125T546	2.85118e+06	2.40732e+06	1.45325e+06	2.15159e+06	3.09369e+06	1.54785e+06	1.60143e+06	1.19126e+06	930210	572855	1.26819e+06	1.26261e+06	0.505488	0.00526869	none	1,2,3-Trihydroxybenzene
neg-M353T547	60433.9	10358.1	19424.3	6798.82	22403.9	16147.7	8918.21	16053.8	8445.9	10478.8	9461.54	15175.9	0.505539	0.198376	none	-
neg-M401T531	3.12453e+06	1.4307e+06	744646	758302	2.06199e+06	810799	718297	656887	741331	531538	994738	873850	0.505728	0.0806033	none	-
neg-M148T552	156777	74286.5	66545.3	70882.5	132224	71757.4	40626.9	48150.1	36301	41148.3	62222.2	61164.1	0.505897	0.00655404	none	-
neg-M257T32	92402.4	31532.5	20778.4	17215.3	29252.9	12144.3	14433.8	10903.4	16800.2	5369.54	28456.3	26903	0.505918	0.155085	none	-
neg-M327T28	106469	75586.2	30966.2	20433	98176.6	35439.1	29095.3	29369.6	21766.8	31303.1	57884.3	16289.2	0.50592	0.114628	none	-
pos-M90T55	3.08433e+06	1.06055e+07	8.24181e+06	9.71011e+06	1.13194e+07	1.26527e+07	7.29788e+06	3.27933e+06	3.70275e+06	3.88275e+06	5.43677e+06	4.54592e+06	0.506086	0.0318252	none	D-Alanine
neg-M158T89	236814	246734	554356	1.07647e+06	341556	519209	245664	213650	132441	335246	310392	268582	0.506185	0.0666008	none	-
neg-M202T86	2.71712e+06	3.95082e+06	1.92038e+06	7.11915e+06	6.90332e+06	2.65992e+06	2.25401e+06	2.07727e+06	1.46583e+06	1.7864e+06	2.47847e+06	2.73825e+06	0.506524	0.0471741	none	-
neg-M307T540	604434	183489	237920	244373	242658	264946	161425	159950	105949	116938	214496	141866	0.506589	0.0122007	none	-
neg-M111T303	4.89343e+06	4.30608e+06	3.38777e+06	6.8338e+06	6.88536e+06	2.54841e+06	3.63645e+06	3.51293e+06	1.44191e+06	2.20587e+06	1.45968e+06	2.36442e+06	0.506717	0.013774	none	-
neg-M339T460	302255	271800	154850	195075	390783	312129	114273	137972	52133.9	140666	179974	199358	0.506719	0.0153072	none	-
neg-M200T51	96047	62325.3	103668	342581	364189	41639.5	117667	89145.8	67605.4	55921.9	100608	81095.8	0.506749	0.351904	none	-
neg-M200T529	1.98458e+06	1.04038e+06	656496	827754	2.27101e+06	735125	550219	789410	641991	498398	602902	725556	0.50676	0.0445234	none	-
pos-M130T56	5.97462e+07	6.16915e+07	41630452	4.96082e+07	6.2174e+07	5.87365e+07	3.3836e+07	2.6469e+07	2.22178e+07	2.13659e+07	3.59797e+07	2.91837e+07	0.506771	0.000123211	none	L-5-Oxoproline
neg-M365T544	63395.3	28869.8	18832.9	10333.1	26593.8	11318.5	17662.3	14927	12361	5293.1	10678.7	19866.1	0.507007	0.12863	none	-
pos-M101T44	605717	1.38701e+06	402307	1.58989e+06	1.56367e+06	518436	420822	580983	1.07678e+06	240080	409685	349931	0.507379	0.0780131	none	-
neg-M93T40_1	140268	73143.8	54655.6	40193.6	104347	58498	54136.5	39132.3	33043.9	24853.8	48729	39171.1	0.507458	0.0209707	none	-
neg-M212T553	255839	115586	81155.4	69709.8	123441	77926.8	41786	56937.8	53576.1	58499.7	72606.9	83848.4	0.507499	0.0284627	none	-
neg-M418T540	87820.1	48797.8	27043	33799.8	56920	37876.7	29645.3	24071.2	16196.9	23520.1	29281.2	25710.3	0.507857	0.0134796	none	-
pos-M337T352	3.60952e+06	3.06093e+06	3.04959e+06	2.84651e+06	3.1072e+06	3.18236e+06	2.87377e+06	2.10549e+06	1.13868e+06	964544	1.05445e+06	1.44031e+06	0.507912	0.00718784	none	-
pos-M95T27	880132	538239	425415	16188.3	947368	28127.1	417766	482869	407646	29789	25434.8	76865.9	0.507983	0.614613	none	-
pos-M297T430	1.67328e+06	4.39712e+06	3.56353e+06	6.31099e+06	2.19608e+06	3.86859e+06	3.07585e+06	2.60918e+06	1.4534e+06	1.3151e+06	1.65379e+06	1.0743e+06	0.508033	0.029472	none	-
neg-M214T51	4.22467e+06	6.45272e+06	1.7487e+06	1.51694e+06	2.26034e+06	2.61503e+06	1.05965e+06	2.65163e+06	577628	628918	3.85893e+06	787894	0.50826	0.0669982	none	-
neg-M235T548	168818	126792	79033.4	58811.8	136386	70090.6	57498	50017.7	60781.7	41275.7	55711.5	59973.9	0.508271	0.0145369	none	-
neg-M161T342	2.83357e+07	1.07042e+07	4.26092e+06	1.73708e+07	5.82587e+07	3.61051e+07	2.24091e+07	1.24867e+07	7.01258e+06	1.44096e+07	5.87923e+06	1.66416e+07	0.508521	0.311615	none	-
neg-M354T468	528112	442236	331477	366094	768117	389775	200294	245727	193696	160449	289010	348469	0.508755	0.00293635	none	-
neg-M469T537	658967	334122	240985	220646	392676	236060	164532	193313	131703	145691	225935	198909	0.50881	0.0139115	none	-
pos-M773T348	3.57729e+06	1.07202e+07	9.02573e+06	9.76591e+06	8.08048e+06	9.32331e+06	3.32275e+06	3.20804e+06	2.30615e+06	5.66252e+06	5.48915e+06	5.70612e+06	0.508878	0.0136534	none	-
neg-M260T552	248680	134176	85682.5	81911.7	160962	87632.5	57914.9	72608.7	56517.1	53682	72606.2	93381.3	0.508996	0.0187819	none	-
pos-M217T61	5.52338e+06	3.61587e+06	3.28494e+06	903647	3.62175e+06	1.0166e+06	1.30411e+06	1.96801e+06	1.41131e+06	1.26166e+06	1.61641e+06	1.58391e+06	0.509035	0.175839	none	1-(4-Piperidinyl)-1,3-dihydro-2H-indol-2-one
neg-M427T527	3.9974e+06	1.38195e+06	1.00047e+06	870491	2.15342e+06	1.18645e+06	816672	821669	707337	780195	1.21281e+06	1.05236e+06	0.509061	0.0677333	none	-
neg-M246T553	2.03996e+06	894389	763533	588082	981371	640523	358907	536497	415948	376634	601070	718431	0.509066	0.0205797	none	-
pos-M836T335	2.04186e+06	1.74977e+06	720670	8.0415e+06	5.86494e+06	7.36904e+06	1.84729e+06	607458	796938	4.6316e+06	3.34301e+06	1.90357e+06	0.509151	0.277365	none	-
neg-M471T547	109164	44913.2	37085.8	29091	60594.7	33924.5	18956.9	29642.7	26880	19349	29778	35665.4	0.509167	0.0303851	none	-
neg-M211T546	49716.9	15628.4	14802.6	10587.8	11608.3	13037.2	9545.18	7891.22	12555	4246.86	6415.49	18107.5	0.50928	0.0774682	none	-
pos-M644T488	6.04403e+06	904670	1.07745e+06	1.79121e+06	1.59822e+06	662371	605564	930551	901029	1.65002e+06	1.02067e+06	1.04446e+06	0.509383	0.261141	none	-
neg-M660T420	758087	770733	1.54125e+06	1.86703e+06	417738	1.33781e+06	935708	827882	222861	187275	993370	242155	0.509403	0.0756218	none	-
pos-M74T56_2	5.08184e+06	4.85137e+06	2.94829e+06	1.04774e+07	7.33104e+06	7.82277e+06	3.11012e+06	2.65703e+06	2.87631e+06	4.6651e+06	3.47924e+06	2.85066e+06	0.509922	0.0183315	none	-
neg-M682T532	2.1257e+06	1.00072e+06	675051	461017	1.19669e+06	575332	464491	536368	493074	337504	570991	674906	0.509956	0.0599102	none	-
neg-M146T57	244552	5.08378e+07	622980	551910	136971	538993	89118.7	64603.3	136805	2.61035e+07	555373	45196.6	0.509975	0.429088	none	-
pos-M329T342	1.08159e+06	1.19318e+06	1.0015e+06	1451272	1.17079e+06	1.46642e+06	1.33582e+06	582923	474031	417903	483480	462749	0.510119	0.00615008	none	-
neg-M331T541	189186	89287.2	71307.6	52771.4	96760.2	70394.3	49049.9	50642.8	36108.1	36490.3	51742.6	66708.5	0.510337	0.0176899	none	-
neg-M111T555	162182	91182.6	71359.3	54407	90213.3	57475.7	45646.7	44166.9	39776	37529.5	50619.8	51134.1	0.51037	0.0121711	none	-
neg-M565T548	189994	77432.9	81308.1	57129.8	103623	64155.1	39064.4	57590.3	42569.9	34688.9	57874.7	60984.7	0.510375	0.0167885	none	-
neg-M355T41	74268.1	53638	48292	36660.2	72149.8	23411.8	30842.3	25370.4	34081.1	13360.2	36447.8	17360.8	0.510546	0.0214397	none	-
neg-M593T351	1.92457e+06	682172	627008	527353	1.00391e+06	785425	431570	815719	354901	359942	395011	477211	0.510654	0.0245772	none	-
neg-M401T41	320958	83198.1	98547.1	77501.6	236583	131881	64257.9	78684.8	58567	100021	112237	70839.6	0.510828	0.0735061	none	-
neg-M292T552	49498.8	18804.7	12444.2	14743.7	15677.7	20774	5951.31	10226.7	5934.52	11787.6	18298	15207.4	0.510868	0.0432557	none	-
neg-M350T269	263337	475830	697327	1.49611e+06	934090	387060	584151	344905	184065	270874	513237	277231	0.511187	0.0944554	none	-
pos-M217T553	3.51326e+06	2.92323e+06	2.80254e+06	2.33e+06	1.94129e+06	1.22139e+06	1.21705e+06	2.075e+06	25388.3	773585	1.65719e+06	1.78388e+06	0.511284	0.152954	none	-
pos-M786T442	1.01602e+07	6.46416e+07	3.25051e+07	7.98919e+07	1.59599e+07	2.05643e+07	5.27815e+07	9.08404e+06	6.46106e+06	1.72988e+07	1.54458e+07	1.33272e+07	0.511339	0.169057	none	-
neg-M1028T189	263780	149814	106433	56934.2	67658.6	179490	16915.3	81622.9	81568.8	78682.3	125799	36847.8	0.511383	0.0940776	none	-
neg-M357T552	35650.9	15699.6	12213.2	8487.22	18741.7	8030.72	7949.62	5926.37	6104.71	9409.93	10420.2	10744.7	0.511575	0.0601709	none	-
neg-M122T50	29667.7	30962.5	48129	27503.8	32604.3	21110.9	23739.9	24161.7	11284.9	12123.5	21326	4580.72	0.511726	0.0298697	none	-
neg-M349T538	128010	62742.9	51881.4	38500.2	69945.3	36482.9	30608.8	38673.2	32098.6	22176.3	36185.5	38671.3	0.511953	0.0244206	none	-
neg-M165T42	4.77789e+06	1.28571e+06	871070	800696	2.4266e+06	1.48908e+06	1.233e+06	1.06124e+06	1.29603e+06	539068	995408	843272	0.512231	0.143375	none	-
neg-M359T344	2.80018e+06	4.7643e+07	6.81207e+06	6.01801e+07	1.09118e+08	1.83946e+07	6.48218e+07	5.33583e+06	1.20225e+07	2.48403e+07	1.2388e+07	6.11795e+06	0.512461	0.538316	none	-
neg-M162T37_2	438359	431275	299260	479105	516302	320003	261333	236412	126100	241890	190765	217027	0.512629	0.000799819	none	-
neg-M172T28_1	17793.9	24624.4	14769.3	10584	43598.4	20072.8	8393.33	11825.4	5073.26	14169.4	14807.6	13130.7	0.512768	0.0363568	none	-
neg-M209T531	8.60125e+06	3.87569e+06	2.02709e+06	2.16893e+06	5.07198e+06	2.56867e+06	2.32372e+06	1.72608e+06	1.98479e+06	1.92342e+06	2.53299e+06	1.9785e+06	0.512861	0.0670112	none	-
pos-M188T259	172078	237674	79170.3	202558	227837	128407	208075	59585.7	89776.4	71701.3	46866	61551.5	0.513071	0.0237758	none	-
neg-M195T40	100077	57929.9	37533.1	31383.5	68654.4	31808.6	23267.6	27952.1	24698.3	22457.7	27861.1	41740.8	0.513086	0.026081	none	-
neg-M330T552	62662.5	30787.4	22524.2	25586.3	50831.4	28144.7	22468.2	15157.3	11887.2	15902.3	24909.7	22858.1	0.513215	0.0132985	none	-
neg-M491T547	62537.9	24970.1	22606	14472.3	37061.4	17306.6	9710.11	17393.3	13618.7	8504.73	19801.7	22825.3	0.513281	0.0530246	none	-
neg-M183T40	194636	114866	70558.1	67383.4	130384	68632.6	63934.3	67930.9	52062.3	33287.6	58317	56312.7	0.513326	0.0183005	none	-
neg-M554T189	531806	425843	235100	252837	304857	259061	132858	76012.6	193883	101922	424414	102520	0.513365	0.0240958	none	-
neg-M327T547	183808	91769.4	74813.4	51690.5	104503	52499.1	41441.3	55205.5	40684.3	33125.7	52643.9	63923.2	0.513383	0.0289663	none	-
pos-M148T80	4.00662e+06	322881	400219	734348	6.66691e+06	539161	532438	4.80215e+06	100480	390288	517688	162830	0.513481	0.287298	none	-
neg-M321T516	9.83041e+06	1.94145e+06	5.95715e+06	5.12363e+06	1.17978e+07	2.32432e+06	4.26558e+06	4.16433e+06	1.43167e+06	2.81765e+06	3.97945e+06	2.33355e+06	0.513653	0.166089	none	-
pos-M194T38	411799	377091	194129	135375	253400	198810	135563	100352	81606.4	129153	208971	151178	0.513703	0.0167982	none	-
neg-M255T588	182906	57088.3	76215.3	62078.8	151910	71256.6	28910.1	60648.2	49637.6	52520.4	81465.8	35814.6	0.513749	0.0358671	none	-
neg-M116T452	2.31033e+07	2.28073e+07	9.05332e+06	7.11713e+06	1.97047e+07	1.13747e+07	8.30953e+06	7.4029e+06	6.25997e+06	9.37477e+06	7.09002e+06	9.4424e+06	0.513948	0.0387861	none	-
pos-M154T546_1	5.48092e+06	4.01857e+06	4.1429e+06	7.63099e+06	6.81524e+06	6.31026e+06	2.87328e+06	2.66678e+06	2.56709e+06	3.00491e+06	3.54907e+06	3.02249e+06	0.514075	0.00103959	none	-
neg-M395T534	195467	117070	78695.7	69337	151189	82643.7	77220.6	60691.5	24929.6	79087.8	76190.3	38890.5	0.514126	0.0249553	none	-
neg-M293T546_2	72099.6	26095.4	22882.7	16910.1	34410.9	16522.3	11925	18375.6	12240.5	11771	17114	25712	0.514173	0.0603426	none	-
neg-M158T554	150705	59552.2	29854.5	65635.7	98136.9	56089.2	41698.7	29635.4	28102.8	26478.1	67343.7	43323	0.514337	0.0532352	none	-
neg-M426T552	67124.4	35105.6	6232.91	33757.4	54277.1	38591.5	22169.2	22199.6	14134.6	7071.65	26339	29006.7	0.514362	0.208268	none	-
neg-M151T545_2	976955	6.7735e+06	410946	571358	713613	94221.6	354412	2.89401e+06	331831	428785	489383	409159	0.514389	0.754957	none	-
pos-M443T300	275263	319752	411272	537614	610851	473161	331130	285405	28144.9	266092	170815	270700	0.514586	0.0756035	none	-
neg-M457T381	2.17513e+06	2.00677e+06	4.44232e+06	2.73429e+06	3.17624e+06	4.71045e+06	1.70616e+06	1.57601e+06	1.46683e+06	1.14851e+06	2.04132e+06	1.9646e+06	0.514592	0.00565513	none	-
neg-M591T44_1	261360	82412.1	99661.3	63509.5	118619	174254	45060.7	92962.9	36014.5	91632.9	54992.7	91377.5	0.51517	0.0468002	none	-
neg-M437T546	117029	67583.4	51286.3	37036.6	65381.7	43202.8	32899.9	34384.7	30315.8	22865.1	36881.9	39292.6	0.515413	0.0132079	none	-
neg-M316T278	995734	2.36793e+06	2.42312e+07	1648562	4.66902e+06	2.08402e+07	8.05755e+06	1.87205e+06	3.40514e+06	2.61716e+06	4.43307e+06	7.8493e+06	0.51567	0.855956	none	-
pos-M339T357	5.39092e+06	1.49759e+07	8.00358e+06	5.51835e+06	4.13282e+06	1.95014e+06	574603	4.82396e+06	4.34248e+06	4.29298e+06	1.84524e+06	4.73702e+06	0.515771	0.152081	none	-
neg-M285T549	147819	64910.8	56318.4	53558.6	113952	66620	50780	35604.5	28973.2	37284.6	46450.1	60529.1	0.515963	0.0145598	none	-
neg-M447T47	134821	430371	194440	20448.7	96440.9	20349.6	95326.8	86641.7	18612.9	20530.3	166345	75571.8	0.516271	0.529684	none	-
neg-M357T78	443858	382346	100843	598052	56594.4	558120	162390	528180	105053	101923	60797.1	146614	0.51638	0.253823	none	-
neg-M419T545	46961	19844.9	19498.7	16421.8	33414.4	20356.8	13070.8	12100.3	10730.1	17645.7	17357.5	9918.58	0.516449	0.0123307	none	-
neg-M445T548	136438	63654.9	40739.9	33535.8	74725	39329.8	24779	43008.3	25886.1	23070.5	38052.1	45947.4	0.516816	0.0491537	none	-
neg-M299T489	1.24921e+08	6.89452e+07	4.69315e+07	1.08082e+07	8.71442e+07	1.06e+07	1.45395e+07	3.92953e+07	2.21473e+07	8.30803e+06	4.83589e+07	4.79542e+07	0.516968	0.39725	none	-
neg-M283T55_3	2.72917e+06	1.36525e+06	501051	12432.1	88402.1	154780	369101	495388	261431	318340	750645	313021	0.516982	0.641676	none	-
neg-M505T44	150523	84050	124866	260858	177182	238488	104431	45220	138761	85942.9	90742.2	70569.2	0.517069	0.0192605	none	-
neg-M396T47	132158	224817	31996	72832.9	94396.6	34270.9	127071	45859.9	13010.1	15422.8	39449.3	64513.6	0.517091	0.157465	none	-
neg-M131T54	6.25075e+06	1.00033e+07	6.70165e+06	1.25722e+07	5.4485e+06	4.69653e+06	4.2604e+06	3.73122e+06	4.02811e+06	2.62732e+06	5.91057e+06	3.07177e+06	0.517361	0.00887859	none	-
neg-M328T347	7.03305e+06	3.86157e+06	4.08177e+06	6.00136e+06	4.84488e+06	6.97058e+06	5.63682e+06	2.4722e+06	3.26766e+06	1.87287e+06	1.81173e+06	1.91823e+06	0.517775	0.00879522	none	-
neg-M261T546	117639	54447.9	50311	40553.1	71080.5	43184.1	25109.1	37527.8	32361.7	21523.9	37109.3	41748.5	0.517954	0.0118467	none	-
neg-M557T237	283432	533065	244136	763428	370022	296190	388652	209302	189511	140118	207189	155138	0.517979	0.0210543	none	-
neg-M191T28_2	182691	113568	88173.4	84382.8	299026	85608.2	59481.5	52305.2	58554.2	80523.5	100509	90829.7	0.518136	0.0468532	none	-
pos-M410T93	509457	1.1869e+06	213788	1.11038e+06	369430	1.77089e+06	240352	693339	551629	365351	405570	418633	0.518301	0.237757	none	-
neg-M223T547_2	150985	69220.6	62713.3	63189.5	99850	53238.2	31101.6	46164.5	39463.1	35810.7	56442.4	49757.2	0.518312	0.0102262	none	-
neg-M200T552_2	46077.9	21156.8	17845.6	13651.4	29356.1	14124.7	9598.18	9472.57	9731.24	14301.9	12264.7	18364.4	0.51847	0.0280614	none	-
neg-M169T549	114531	63800.1	48227.5	38822.2	66627.3	44797	33606	34063.2	18039.7	27977.6	45359.2	36378.1	0.518634	0.0122636	none	-
neg-M151T348	3.2406e+06	3.61268e+06	2.37317e+06	3.74487e+06	3.91587e+06	2.96679e+06	2.04588e+06	2.20104e+06	933731	1.85129e+06	1.68663e+06	1.58783e+06	0.519111	0.00156129	none	-
pos-M86T42	1.07184e+06	295277	447120	231129	366582	572671	207333	181807	266218	444784	141392	307926	0.519148	0.0595597	none	-
neg-M249T30	43538.2	13056.2	21086	15712.4	39399.5	14231.7	9277.31	18865.4	3919.42	17582.7	21378.5	5317.99	0.519244	0.0763908	none	-
neg-M877T508	3.26342e+06	3.21859e+06	382284	1.3327e+06	1.23833e+06	1.25354e+06	571878	864542	649443	602366	1.0193e+06	1.84358e+06	0.519335	0.196798	none	-
neg-M92T536	202702	173172	93098.5	134910	175754	95401.6	82485.4	90750.3	58144.1	70399.5	75230.6	77507.3	0.519426	0.00417239	none	-
neg-M246T545	54392.2	23183	23001.5	13314.7	28838.4	13531.3	9446.43	15421.2	12725	10391.6	14419.1	18771.5	0.519481	0.0494029	none	-
neg-M255T220_2	2.59016e+06	2.8799e+06	2.29646e+06	3.67509e+06	846405	1.17491e+06	1.12542e+06	1.35616e+06	1.32567e+06	985725	987912	1.21296e+06	0.519489	0.0658483	none	-
neg-M287T546	22454.2	21466.4	11057.3	13669.9	20269.3	13131.6	10074.5	7772.01	6600.74	4265.16	11129.5	13178.2	0.519557	0.00913558	none	-
neg-M475T399	386067	4.24509e+06	3.19301e+06	309383	4.47032e+06	680005	1.2822e+06	776505	966941	393717	1.09987e+06	2.38273e+06	0.519575	0.648706	none	-
neg-M589T45	792338	162665	226762	211867	261082	428139	112958	193044	102813	251619	132326	289529	0.519619	0.0802144	none	-
pos-M251T535	439178	320584	204300	183182	177807	147323	137923	177069	114791	78641.1	110995	145701	0.51965	0.0157134	none	-
neg-M227T201	2.09686e+06	2.22858e+06	969928	2.1417e+06	1.47691e+06	1.00441e+06	597517	715734	833214	655720	1.465e+06	887463	0.519706	0.0107211	none	-
neg-M197T346	1.18869e+06	930193	274661	606817	636968	262624	225836	275522	245452	162025	467112	651819	0.519947	0.090005	none	-
pos-M711T232	383281	234149	113903	161949	147167	264231	45727.9	148820	79940.2	241009	84525.1	78720.6	0.520238	0.0383561	none	-
neg-M288T51_2	34865.3	441504	225510	171634	66255.6	59435.5	68717.4	60930.6	48756.6	187611	94599.4	59380.7	0.52041	0.392328	none	-
pos-M71T543	183859	139062	87640	84179.2	134092	91370.6	73279	26200.2	20765.6	87121.3	64497.3	102989	0.520482	0.0370872	none	-
neg-M200T530	6.63593e+06	1.9172e+06	1.54965e+06	1.17605e+06	3.50423e+06	1.25537e+06	1.23568e+06	1.16395e+06	1.08409e+06	678255	1.36667e+06	2.81941e+06	0.520504	0.143374	none	-
neg-M201T28_2	311729	151664	126791	142015	356536	145255	91228.2	77470	85568.2	82079	222832	83218.6	0.520584	0.026027	none	-
pos-M998T546	188155	267711	145954	115372	657225	219141	356342	148873	96219.4	58166.6	56808.1	113207	0.520607	0.0933568	none	-
neg-M323T41	65813.5	49401	36622.6	51817.1	75934.4	32491.5	26367.6	28808.1	31655.7	19178.4	19423.8	37248.8	0.521284	0.00441051	none	-
neg-M388T53_2	78789.5	124095	47641.9	166604	86464.7	151371	30592	43499.8	51307	66389.6	102592	47145.1	0.52144	0.0314184	none	-
neg-M357T546	128805	67091	49126	39414.9	83251.5	53159	32262.3	38898.1	30993.1	29769.5	36905.9	50636.6	0.521485	0.0174994	none	-
neg-M386T536	285997	152616	123584	108106	184265	106179	88859.9	120393	67266.3	41895.6	96199.7	86469.9	0.521557	0.0144022	none	-
neg-M165T29	251347	69323.2	202826	274721	229305	245092	96530.3	158919	86750	120677	110803	90212.2	0.521674	0.0385124	none	-
neg-M265T537	621424	325011	248612	225090	398726	243590	171297	187216	138818	150306	204453	223917	0.521713	0.0110009	none	-
neg-M135T399	3.52355e+06	2.74345e+06	5.59573e+06	3.32182e+06	4.60323e+06	3.87818e+06	3.49757e+06	1.79587e+06	1.59326e+06	2.23511e+06	2.15325e+06	1.07272e+06	0.521753	0.00622128	none	-
neg-M773T284	231509	188483	585102	453253	201704	215246	357706	67862	137592	153041	189140	73221.9	0.521818	0.0522036	none	-
neg-M460T540	73475.9	37519.7	15534.4	14166.4	38154.4	12724.1	9887.51	20974.5	10221.6	14903.7	25866.2	18116	0.52183	0.170113	none	-
neg-M113T27	740086	387192	295662	1.14477e+06	1.84658e+06	413248	263244	248154	565415	178161	605648	659174	0.521963	0.164273	none	-
pos-M249T35	372858	224834	164751	310325	246440	238660	233098	85771.7	112082	104454	141884	136339	0.522271	0.00444262	none	-
neg-M393T534	9.05429e+06	5.0568e+06	3.23289e+06	3.33867e+06	6.28836e+06	3.404e+06	2.51697e+06	2.56769e+06	1.88916e+06	2.01645e+06	3.37277e+06	3.50598e+06	0.522437	0.016828	none	-
neg-M315T531	1.0005e+06	1.09573e+06	241818	455929	1.4615e+06	383540	293735	323285	578748	801157	116089	310829	0.522491	0.145218	none	-
neg-M192T212	129098	172334	72650.8	133190	114215	72283.1	117889	46460	11615	31315.6	63188.7	92130	0.522648	0.0596826	none	-
neg-M437T535	214503	90061.7	76180.7	42307.7	127601	42791.2	41428.9	59689.5	40894.2	53851.9	46579.2	67761.1	0.522718	0.11571	none	-
neg-M445T495	7.99546e+06	3.92467e+06	2.66888e+06	2.60203e+06	4.65606e+06	2.76152e+06	1.91917e+06	2.14317e+06	1.7463e+06	1.94111e+06	2.36326e+06	2.75261e+06	0.52281	0.0227394	none	-
neg-M263T541	184813	95001.9	73586.3	55557.6	106370	58965.5	49736.5	49384.3	42548.1	32027.9	58291.6	68355.4	0.522978	0.0238166	none	-
neg-M525T46_2	101312	246460	123796	178307	168927	83308.1	171846	35145.2	80000.7	26702.2	107518	50628.1	0.523041	0.045279	none	-
neg-M785T475	1.07718e+06	667730	473039	602786	715938	179994	489485	301301	169913	267303	286368	429822	0.5231	0.0809121	none	-
neg-M324T546	112535	47397.2	40373.5	30492.3	53823.1	45014.6	25065.4	30212.3	28994.3	15294.8	28115.8	44787.5	0.523215	0.0256782	none	-
pos-M347T44_2	606785	169223	291609	157980	206124	496515	80893.1	198656	110006	268270	152059	199051	0.523242	0.0746498	none	-
neg-M502T378	251490	615599	480936	4.27452e+06	1.16802e+06	937443	2.99511e+06	139007	552149	48866.5	10270.9	298279	0.523251	0.127951	none	-
neg-M571T45_2	124841	166034	153925	206141	229195	131259	110988	38607.2	124828	67246.3	129640	58000.8	0.523347	0.0141478	none	-
neg-M491T534	561379	303167	273094	198489	191872	255162	138888	189586	130108	112045	177475	185293	0.523449	0.0116627	none	-
neg-M182T574	464157	99221.7	205594	48887.7	139738	87058.9	32491.6	69479.1	53586.3	158364	174955	58380.4	0.523862	0.208244	none	-
neg-M232T28_2	67209.5	10604.3	32256.4	48232.2	14576.8	8033	8600.51	4469.94	5344.86	31816.7	10905.6	33640.3	0.523889	0.212295	none	-
pos-M628T313	1.32948e+06	3.2628e+06	7.36158e+06	1.10763e+06	4.62925e+06	4.49339e+06	2.62515e+06	234413	726705	3.33894e+06	2.84401e+06	1.85901e+06	0.524168	0.181177	none	-
neg-M145T528	2.57496e+06	3.07629e+06	1.03762e+06	1.01062e+06	2.28451e+06	976880	732011	1.32702e+06	751717	575984	1.46668e+06	892487	0.524219	0.0538001	none	-
neg-M557T547	61014.1	21099.4	16337.8	14371.4	31201.1	15871.1	10617.5	14094	14442.7	7661.3	20496.5	16522.8	0.524312	0.072189	none	-
neg-M130T31	192846	89249.4	38193.2	46333.9	65892.3	64357.6	26803.5	40959.7	48628.9	19596.9	76760.6	47784.9	0.524349	0.0847016	none	-
neg-M112T540_1	694985	1.04766e+06	167464	261355	368680	124375	244195	245767	197225	209336	280620	221589	0.524946	0.316838	none	-
neg-M442T79	24775.1	266139	34215.6	201645	215539	76148.6	62923.5	124424	42825.6	37580.3	102480	59424.9	0.524957	0.435397	none	-
neg-M113T28	4.69919e+06	2.48323e+06	1.19539e+06	1.52346e+06	2.06324e+06	1.37904e+06	999935	782096	740487	1.34081e+06	2.07639e+06	1.06683e+06	0.525088	0.0452918	none	Norfuraneol
neg-M248T553	227091	100820	87020.9	71591.7	115570	75710.8	42238	59323.1	47554.3	40824.6	88106.7	77908.7	0.525159	0.0207476	none	-
neg-M113T39	30131.5	26648.2	14172.2	9669.53	16128.2	9261.88	7323.64	3994.97	6064.44	11662.2	17171.2	9472.75	0.525313	0.0500435	none	-
neg-M661T421	118859	413907	360144	621339	61946.6	421642	82529.7	524563	22609	15513.1	383395	21031.7	0.525389	0.11402	none	-
neg-M514T535	7.55997e+06	3.80971e+06	2.93768e+06	2.38672e+06	5.18565e+06	2.72555e+06	2.01358e+06	2.40028e+06	1.72858e+06	1.67558e+06	2.45804e+06	2.65304e+06	0.52546	0.022447	none	-
neg-M229T28	257572	148634	94486.4	60425.8	301748	150577	114542	86535.8	68027.2	85190.5	103743	74613.3	0.525586	0.0920579	none	-
neg-M425T548	198443	103581	72872.9	61540.3	118706	72344.3	56526.4	53580.2	44113.7	48775.3	62933.1	64065.5	0.525898	0.0219019	none	-
neg-M212T535	570941	391368	261547	271421	478262	288530	137812	219390	167133	157734	260720	246996	0.525973	0.00469587	none	-
neg-M282T49	307670	465996	294648	276775	538091	138022	257286	117554	177054	58659.1	314314	138651	0.526181	0.0531915	none	-
neg-M617T349	570426	620078	144606	201674	242890	151489	624215	177417	42335.7	46049.9	56364.2	69785.5	0.526195	0.0758104	none	-
pos-M229T226	609948	50780.1	947606	94109.6	660306	94829.2	189520	259542	260447	210234	197597	175851	0.526205	0.851027	none	-
neg-M715T538	240409	60302.7	46999.4	43525.4	85341.7	85953.5	61489.4	45621.4	38236.1	32825.1	58351.3	59511.2	0.526254	0.127978	none	-
neg-M176T55	256394	482770	493070	774156	266504	303090	330392	138590	149944	49638.6	364394	322739	0.526283	0.0691609	none	-
pos-M207T47_2	254500	1.18505e+06	316374	595562	305890	219998	648914	144177	226084	93835.5	260027	141608	0.526398	0.111865	none	-
neg-M215T542	465254	221906	285754	209646	281821	168238	140224	170269	130551	302723	13514.3	102267	0.526484	0.0959621	none	-
neg-M259T47	1.35977e+06	931670	185284	529207	609243	561663	714549	306615	221029	289890	220926	446301	0.52655	0.119934	none	-
pos-M130T43_3	4.40544e+07	3.54118e+07	3.38035e+07	4.79172e+07	4.46104e+07	5.83193e+07	2.77467e+07	1.59378e+07	2.61602e+07	2.14159e+07	2.83875e+07	1.94764e+07	0.526754	0.000432009	none	D-Pipecolinic acid
pos-M248T27_2	47022.4	30928.9	24445.1	7659.79	27353.7	27253.2	23115.3	8952.4	9116.96	13989.6	17717.2	13846.2	0.526758	0.0828251	none	-
neg-M182T536	189731	97668.5	50582.3	64597.1	117749	73427.6	53575.5	47793.4	42772.7	37224.9	61832	69568.1	0.52676	0.0326986	none	-
neg-M329T540	557763	280557	194704	164925	351133	182641	145133	149956	122855	128421	162825	203331	0.526944	0.0320588	none	-
neg-M523T473	1.46576e+06	1.90141e+06	934712	1.06388e+06	1.94463e+06	931481	813319	656602	442438	506031	861465	1.0645e+06	0.527108	0.00846939	none	-
neg-M157T40_1	99913.7	83740.1	73023.9	67701.4	127981	71772.4	42724.6	44001.3	31660.4	34183.7	68979.9	54726.2	0.527111	0.00195513	none	-
neg-M381T440	320125	33755.2	551284	283912	1.24292e+06	354163	404288	458610	65367.6	29847.5	178183	332381	0.527133	0.395841	none	-
neg-M165T37	3.04818e+06	2.71279e+06	2.63683e+06	2.691e+06	4.0081e+06	1.87282e+06	2.22299e+06	1.64049e+06	934715	1.54117e+06	1.14988e+06	1.45641e+06	0.527155	0.00222863	none	-
neg-M363T544	217857	98007.9	93796.8	71230.6	126151	82313.8	68245.4	55616.1	48858	49674.9	70245.5	70766.4	0.527167	0.0141658	none	-
neg-M80T527	1.12075e+06	294596	220397	251934	894906	516447	350925	230586	218913	191075	370064	379308	0.527692	0.161544	none	-
neg-M571T547	236427	120745	78554.9	59878.4	139504	78056	68836.5	65150.8	49239.5	48926.2	61900.7	82293	0.527713	0.0438057	none	-
neg-M453T547	758121	351092	282376	199034	430386	236114	176162	211189	174641	149485	237053	242589	0.527716	0.0371505	none	-
neg-M393T524	6.75724e+06	2.38058e+06	766642	1.60321e+06	2.8983e+06	978940	877914	978155	1.10171e+06	546236	1.7685e+06	2.84752e+06	0.527792	0.231641	none	-
pos-M278T26	49729.7	30059.1	34028.6	42253.8	65175.4	29427.4	30450.4	14805.1	15895	24674	36155.4	10388.9	0.528052	0.0170306	none	-
neg-M326T551	54038.9	20409.3	22095.6	16782	30012.4	17927.2	12972.5	15616.6	12619.2	12797.6	12413	18775	0.528284	0.0239602	none	-
neg-M924T535	279716	170711	121661	115442	218138	150852	100374	106393	44289	81342.3	121698	104128	0.528362	0.0110287	none	-
neg-M147T547	2.39572e+07	9.53536e+06	6.92289e+06	6.37045e+06	1.19389e+07	6.85512e+06	5.53314e+06	5.97725e+06	4.80101e+06	4.90017e+06	6.67401e+06	6.77204e+06	0.528479	0.0507778	none	-
neg-M118T476	3.8975e+07	2.79333e+07	1.89068e+07	2.30796e+07	1.04221e+08	5.50017e+07	9.44883e+06	4.539e+07	1.61443e+07	1.32166e+07	2.73078e+07	3.0198e+07	0.528521	0.119695	none	-
neg-M534T199	91476	51870.2	14431.7	37304.4	25661.7	133542	23544.9	9164.31	26612.4	83957.2	10264.8	33726.8	0.528586	0.19248	none	-
neg-M95T545	428033	258537	164644	145650	373649	160278	120317	131867	115672	123418	167857	150675	0.529012	0.0322002	none	-
neg-M404T319	2.92637e+06	1.38683e+06	1.46089e+07	2.86072e+06	4.48391e+06	4.51285e+07	3.74594e+06	3.61866e+06	12088763	6.10467e+06	7.90552e+06	4.32811e+06	0.529331	0.99938	none	-
neg-M261T50	93106.4	363020	163545	182840	191928	245630	112424	52817.2	163756	98374.3	87195.8	142115	0.529553	0.0317835	none	-
neg-M215T594	495099	268311	220419	146350	312458	341457	85471	144341	147741	151992	177111	238150	0.529571	0.0190968	none	-
neg-M147T30	1.47562e+06	981656	734517	695739	1.06451e+06	695660	582200	593856	464500	515998	172503	661834	0.529576	0.0205839	none	-
pos-M795T364	4.19249e+06	1.83735e+06	4.34389e+06	1.94217e+06	2.13704e+06	1.99909e+06	1.30967e+06	1.33575e+06	1.3532e+06	1.56298e+06	1.65718e+06	1.49407e+06	0.529592	0.0166504	none	-
neg-M502T408	84421.4	411659	302055	1.51959e+06	511239	706105	1.24644e+06	209587	22076	31530.9	252494	110261	0.529662	0.13993	none	-
neg-M241T29	43383.9	27744.1	14901.3	11656.4	28618.8	6263.65	8763.05	14700.4	13319.1	11504.3	11130.5	10806.9	0.529722	0.177574	none	-
neg-M401T503	7.08897e+06	5.07513e+06	3.09942e+06	2.76596e+06	6.58676e+06	2.87675e+06	2.90626e+06	2.06719e+06	1.6462e+06	2.66853e+06	2.73741e+06	2.53996e+06	0.529792	0.020457	none	-
neg-M655T531	64831	17132.5	49931.1	377032	993208	189889	18086.8	224456	3882.21	74830.8	280807	294374	0.529801	0.526653	none	-
neg-M708T494	1.11642e+06	577214	370268	342733	584943	391304	278768	312029	266217	237528	346090	351869	0.529874	0.0262454	none	-
neg-M452T552	124976	71965.6	45555.9	49595.6	82586.9	53818.4	36515.5	29934.8	28585.3	35001.3	50342	46772.7	0.530111	0.0110248	none	-
neg-M339T437	8.14828e+07	3.77564e+07	1.06747e+07	3.09231e+07	4.22707e+07	2.11335e+07	2.39242e+07	9.29077e+06	2.68788e+07	2.30799e+07	1.205e+07	2.3676e+07	0.530231	0.152505	none	-
neg-M128T31	1.46137e+06	752420	464581	386567	888912	462357	366471	332285	410145	276827	349159	607053	0.530305	0.0464223	none	-
neg-M149T537	69616.9	70838.8	52531.9	29454.3	47618.2	18852.1	16946.1	21780.8	24602.9	24853.3	38034.4	27053.6	0.530511	0.047895	none	-
neg-M677T47	196219	300159	56150.2	39565	102948	46841.2	153381	77121.6	9321.17	19444.2	53177.5	81247.1	0.530667	0.223237	none	-
neg-M391T546	448401	210563	151275	122736	239127	130756	106090	128255	105837	88419.3	121329	141464	0.530675	0.0418186	none	-
neg-M473T543	112056	48311.6	50063.4	30402.9	71173.7	26887.3	24718.3	40957.9	28687.6	19929.4	28452.1	37158	0.530853	0.0586195	none	-
neg-M243T48_2	7476.76	59545.4	14635.7	30329.3	27518.9	46820	41601.9	10384	1955.69	8615.46	7054.4	29315.4	0.530934	0.151134	none	-
neg-M217T65	645829	156406	536695	349965	184453	564738	207519	151377	142580	138813	432346	222124	0.531055	0.0873639	none	-
neg-M181T535	6.5822e+06	3.74345e+06	2.6702e+06	2.58473e+06	4.7355e+06	2.77002e+06	2.06123e+06	2.01123e+06	1.53659e+06	1.73384e+06	2.45984e+06	2.46122e+06	0.531227	0.0105832	none	-
pos-M175T60	325339	1.42158e+06	182738	1.72315e+06	136704	257303	68709.1	901935	251694	593300	200797	133420	0.531247	0.408181	none	-
neg-M94T545	64914.6	27637.3	11997.2	24572.8	49879.4	29538.7	14974.2	19969.6	18012.3	12394.9	23331.4	22123.1	0.53134	0.0883227	none	-
neg-M634T547	29957.6	25076.4	9059.95	16864	23722.4	14167.9	11265.9	8263.66	4447.14	8081.43	14662.4	16448.1	0.531506	0.0357349	none	-
neg-M298T491	6.02158e+08	155671798	2.24494e+08	5.72047e+07	4.28321e+08	6.03566e+07	4.78345e+07	1.85036e+08	1.62987e+08	1.1763e+08	2.2802e+08	7.08626e+07	0.531584	0.412315	none	-
neg-M707T495	2.68842e+06	1.37758e+06	854012	864950	1.41648e+06	848072	608067	507344	734379	689544	922564	817411	0.531624	0.0302624	none	-
neg-M150T55_1	458782	94855.1	227288	300403	375632	258250	124662	151054	93021.7	217746	125270	200417	0.531813	0.0603494	none	-
neg-M210T553	1.91667e+06	897812	708785	646969	962319	678123	377518	494975	416675	443852	654022	703531	0.531878	0.0168673	none	-
pos-M89T546_2	292826	312991	234840	239178	418366	149293	114777	130304	134869	144770	147694	203930	0.531925	0.00622293	none	-
pos-M171T27_1	169605	271162	40036.7	91741.9	343911	107838	90821.3	154113	158729	9414.31	38569.2	93239.2	0.531961	0.207987	none	-
neg-M504T273	1.41753e+06	2.07866e+06	1.63847e+06	1.13324e+06	2.02788e+06	1.35228e+06	980713	1.00742e+06	673937	942680	663751	865160	0.532093	0.000619877	none	-
neg-M139T242	1.99115e+06	851933	831315	405271	1.64609e+06	715042	527787	588874	468897	553115	510509	778931	0.532249	0.0870971	none	-
neg-M441T547_2	219566	88688.4	80743.3	59070.3	113461	69132.2	47258.1	64117.4	56351	38661.7	54853.6	74494.9	0.532357	0.0350044	none	-
neg-M619T45	254161	67874	66725.9	78655.5	81041.5	193523	24899.5	91295.4	20447.9	118022	48905.9	91495.5	0.532448	0.110113	none	-
neg-M392T57	608261	314265	237303	209892	429313	175051	157699	292345	115175	120992	174705	190290	0.532503	0.0351114	none	-
neg-M323T517	6.98664e+07	3.95925e+07	2.46409e+07	2.81267e+07	4.90923e+07	1.13011e+07	21271711	2.0779e+07	1.39001e+07	1.17525e+07	2.47642e+07	2.60805e+07	0.532513	0.1131	none	-
neg-M426T527	1.66335e+07	1.00654e+07	5.20234e+06	5.46776e+06	1.12123e+07	5.96778e+06	4.3653e+06	4.49386e+06	4.0449e+06	4.81048e+06	6.03019e+06	5.30882e+06	0.532612	0.0360299	none	-
neg-M378T533	519037	103347	99644.9	75140.8	120280	101290	114384	66266.1	65968.5	64564.7	86348.8	145192	0.532741	0.227909	none	-
neg-M227T91	3.21022e+06	1.73277e+06	2.67645e+06	2.58301e+06	4.07168e+06	1.21124e+06	2.84527e+06	1.85404e+06	782526	1.48148e+06	522152	765590	0.53283	0.0481914	none	-
neg-M230T538_2	73078.3	41947.2	26302.1	31645.9	48523.4	27613.6	16056.5	19663.2	14045.2	26508.3	27184.5	29283.7	0.532861	0.0152161	none	-
neg-M341T545_1	173503	72135.8	64614.5	44660.2	93725.7	42474.5	38092	53162.4	36948.4	31085.2	41706.1	60730.8	0.532921	0.0577534	none	-
neg-M332T551	37048.7	22532.1	14793.6	12627	15961.3	8869.86	9191.42	10402.7	3507.02	5147.46	15975.9	15390.3	0.533073	0.0669019	none	-
neg-M203T199	1.90807e+06	370799	676590	1.14574e+06	1.06131e+06	284462	418119	397268	1.02771e+06	296923	419069	344665	0.533095	0.169213	none	-
pos-M779T368	463617	943873	1.05889e+06	1.2146e+06	2.7269e+06	2.6319e+06	903253	535707	201182	1.32015e+06	834828	1.02658e+06	0.533387	0.153146	none	-
neg-M279T43_2	4.62127e+06	1.00792e+06	1.28557e+06	1.01406e+06	2.0669e+06	1.87324e+06	950538	1.12203e+06	917733	355032	1.56119e+06	1.42501e+06	0.533454	0.106001	none	-
neg-M461T551	34037.5	30500.9	13287.5	21099.8	53552.9	17317.7	16960.2	10400.3	21763.9	17564.3	7179.3	16725.2	0.53354	0.0538326	none	-
neg-M489T44_1	165050	122741	107572	329245	264625	117229	137994	56569.5	39860.3	111749	150924	93424.2	0.533702	0.0510746	none	-
neg-M164T37	57624.9	53441	42848	49900.1	86601.2	42914.1	35588.7	37520.8	12354.1	37242.1	27170.2	28055.1	0.533799	0.0110978	none	-
neg-M877T533	3.5352e+06	1.60443e+06	1.56748e+06	1.51772e+06	1.73822e+06	1.28509e+06	835523	1.03681e+06	999192	1.08623e+06	1.03144e+06	1.01621e+06	0.533903	0.00988063	none	-
neg-M400T52	69151.7	101097	98669.1	92746.2	80335.2	57285.9	35334.7	34455	49488.9	32572	82203.2	32561	0.533993	0.00481074	none	-
pos-M438T544_1	916118	179179	104227	247676	231853	172658	108030	85476.5	60723.6	147198	106322	481316	0.534136	0.171597	none	-
neg-M132T27	101911	70895.8	21558.5	32510	62073.5	33165.5	34269.9	33380.7	22975.1	28241.1	29446.8	23763.5	0.534211	0.0922922	none	-
neg-M324T34	331681	301290	99018.6	356097	433909	337909	211093	158039	14984.8	282525	155262	171794	0.534274	0.132338	none	-
neg-M187T35	60612.5	77907.1	36612.5	35538.6	99095.8	44681	39318.5	20255.1	24739.7	13185.6	54289.3	37696.3	0.534591	0.0370531	none	-
neg-M197T81	1.7339e+06	1.46521e+06	1.76209e+06	2.30809e+06	1.67558e+06	1.74544e+06	1.55229e+06	666835	709893	535505	664094	1.58726e+06	0.534678	0.0123908	none	-
pos-M156T43	4.71954e+06	259391	633123	458894	310261	601205	409342	725567	521556	801473	645296	631411	0.534865	0.921333	none	-
neg-M313T548	664844	236611	260037	201264	400758	212707	187723	137913	176466	150721	159851	244441	0.534918	0.0343077	none	-
pos-M186T324	763033	620076	206872	397859	351461	243124	105692	261846	313591	325951	254603	119783	0.534949	0.0624061	none	-
pos-M263T54	380040	848718	959207	1.2665e+06	1.3941e+06	620235	750737	519569	390067	427790	485872	351724	0.534991	0.0360256	none	-
neg-M419T547	395396	195191	148264	126729	243061	142634	100930	118973	92153.6	95074.2	132441	129919	0.535047	0.0227137	none	-
neg-M823T400	586206	2.21696e+06	908614	665660	775988	81125.8	572398	376760	608647	638225	93708.3	511695	0.535181	0.456402	none	-
neg-M269T320	850209	1.1564e+06	393782	545983	895099	504320	307364	468448	616329	172309	342577	418789	0.535187	0.0279305	none	-
neg-M487T537	2.3144e+07	1.40973e+07	9.80413e+06	8.32361e+06	1.66862e+07	1.03613e+07	7.42805e+06	7.45237e+06	5.7638e+06	6.79342e+06	8.44131e+06	8.23007e+06	0.535196	0.0129135	none	-
neg-M583T550	26718.8	20636.7	7051.13	10962.4	16463.4	13253.5	7889.73	8533.04	5660.59	7503.07	9287.9	12046.9	0.535529	0.0345802	none	-
neg-M198T47	113199	79295	31700.5	118416	97267.3	29704.9	59785.5	39920.6	42437.3	15265.4	53442.2	40673.2	0.535634	0.116502	none	-
neg-M235T55_1	323709	138762	555625	499646	279201	287523	195559	214507	174034	115934	176895	239872	0.535773	0.0426881	none	-
neg-M204T28_2	149002	86030.2	54687.6	72315	120175	67168.5	51694.1	44603.3	33831.5	58529.3	42987.3	62747.3	0.535865	0.0112751	none	-
neg-M391T551	122571	72772.1	49703.9	46317.1	84772.7	49292.1	38672	33406.6	27970.4	36577	46483.9	44956.2	0.536085	0.0131398	none	-
neg-M186T556	149760	86862.5	70590.9	70525.8	119835	72755.9	48096.9	46330.5	35646.9	46428.1	65623.1	63624.2	0.536093	0.00443432	none	-
neg-M317T529	6.76637e+06	2.83528e+06	1.92606e+06	1.52812e+06	3.06933e+06	1.86961e+06	1.66927e+06	1.49655e+06	1.37691e+06	1.22582e+06	2.07032e+06	1.80928e+06	0.536163	0.0710382	none	-
neg-M341T525	8.01199e+06	4.83621e+06	3.14689e+06	2.75494e+06	6.16937e+06	2.57266e+06	2.80752e+06	2.46302e+06	2.38068e+06	2.07312e+06	2.22302e+06	2.79958e+06	0.536407	0.0360882	none	-
neg-M129T538	310913	150428	108868	120025	192708	98754.1	86763.6	89434.7	76598.2	76751.3	92236.7	104835	0.536438	0.0252466	none	-
neg-M123T540	706560	452750	301124	455951	665385	346348	208077	256559	197124	322282	314125	272973	0.53657	0.00626649	none	-
pos-M602T537	480255	418433	277589	307644	607782	499382	280224	225744	49931.5	302648	287017	245297	0.536788	0.0518873	none	-
pos-M204T50	388283	281363	252747	337153	333548	408495	222472	142482	240208	117646	194205	157536	0.536849	0.00117693	none	-
neg-M373T46	2.0396e+06	842105	677945	517981	812977	759041	654892	543777	379163	463710	370950	620602	0.536864	0.0367645	none	-
pos-M160T45	13703.6	403533	195297	685217	755975	448884	212187	351368	84084.4	294573	96666	304742	0.536887	0.713028	none	-
pos-M170T161	1.22184e+07	4.71248e+06	1.03293e+06	2.84388e+06	1.16747e+06	6.28411e+06	3.42556e+06	2.72287e+06	591322	2.16909e+06	2.90612e+06	3.35831e+06	0.536931	0.433947	none	-
neg-M380T47	170140	371249	114540	73438.8	114516	30401.8	148767	91675.5	19019.7	30348.5	122179	57499.2	0.536998	0.246715	none	-
neg-M535T43	1.47817e+06	238558	585452	310903	507624	1.11528e+06	167373	431296	290824	585333	312095	489072	0.537299	0.184601	none	-
pos-M708T375	499589	702020	712045	6.5575e+07	4.07385e+06	2.01437e+07	1.75833e+06	362382	217808	1.05211e+07	3.54947e+07	933214	0.537449	0.641713	none	-
pos-M312T522	756410	1.51322e+06	1.84174e+06	2.03159e+06	3.40442e+06	1.5976e+06	1.03522e+06	1.2619e+06	510299	1.66007e+06	205449	1.31736e+06	0.537489	0.0899435	none	-
neg-M237T90	164443	352318	192093	271287	196061	100863	15939	237801	144967	101126	147347	39243.8	0.537501	0.0938687	none	-
neg-M444T315	824619	2.34612e+06	9.77028e+06	6.54681e+06	9.5509e+06	1.54455e+06	4.33501e+06	2.58511e+06	1.24332e+06	3.88596e+06	872246	3.51966e+06	0.537592	0.447948	none	-
neg-M235T547	120340	47477.6	35983.6	29156.7	63482.9	36343.9	23554.2	35015.9	30153.3	23847.1	28270.4	38086.9	0.537668	0.060354	none	-
neg-M165T226	6.55901e+07	3.65277e+07	2.58767e+07	2.36778e+07	3.69146e+07	2.22054e+07	1.76432e+07	1.80157e+07	1.6401e+07	1.55104e+07	2.41561e+07	2.16477e+07	0.537847	0.0179826	none	Terephthalic acid
neg-M237T550	52853.8	27202.3	15336.5	21934.7	41636.7	17182.3	16739.6	14214	15000.4	10628.1	18814.3	19353.5	0.537905	0.0447903	none	-
pos-M107T590	1.08952e+07	2.26978e+06	1.7997e+06	8.24784e+06	9.54552e+06	2.46062e+06	3.61907e+06	2.13066e+06	6.62404e+06	1.88412e+06	2.65631e+06	2.03143e+06	0.537943	0.262525	none	-
neg-M142T49	51887.4	29792.2	35249.5	27273.9	40384.1	16368.2	18401.5	22233.3	7630.96	7818.64	31717.9	20337.8	0.53813	0.0411967	none	-
neg-M495T547	43988.5	28618.1	9448.53	9136.56	32678.9	10455	7743.26	10134.4	11031	7750.44	16282.4	19355.4	0.538221	0.187132	none	-
neg-M515T535_2	1.86077e+06	910917	743930	608710	1.16467e+06	688878	495067	580017	411721	419351	633243	678415	0.538287	0.0195676	none	-
neg-M387T489	690019	360659	288529	29848.1	486302	301864	232289	222079	108738	274288	273809	50148.1	0.538355	0.421024	none	-
pos-M554T550	83698.8	55626.3	59947.6	27652	43198.7	39223.4	12702.2	29882.2	31990	16581.8	42128	33304.6	0.538518	0.0269607	none	-
neg-M303T43	1.14403e+06	357894	220190	169388	503395	135243	154819	213719	159185	169210	249310	416635	0.538656	0.29622	none	-
neg-M274T50	35474.5	79519.4	19610.4	61602.9	25606.5	56919.8	37478.5	16598.7	21973.3	5871.03	48056.4	20190.7	0.538753	0.0963635	none	-
neg-M202T548	83192	38531.1	33554.5	14515.9	35652.5	18106.9	13118.3	22212.3	18139.8	10192	33770.7	23013.4	0.538783	0.118569	none	-
neg-M277T535	767727	407861	308137	279773	438719	292641	222883	234246	185056	198678	241469	262605	0.539084	0.01391	none	-
neg-M423T548	106821	44779.1	39032.1	27689.4	59586.4	26507	20088.7	31204.6	22201	24796.6	30026	35797.2	0.539112	0.0627484	none	-
neg-M159T37	536946	454659	361306	331773	543368	439843	273325	275232	179598	258842	198791	252661	0.53917	0.000252009	none	-
neg-M175T67	9.85852e+06	3.95473e+06	2.29165e+06	1.49618e+06	4.7103e+06	6.82275e+06	3.92543e+06	2.04885e+06	1.72952e+06	3.09135e+06	1.92092e+06	2.99404e+06	0.539234	0.171076	none	-
pos-M143T88	600066	68888.6	742809	56018.5	64451.4	40736.7	221671	144188	133044	98478	156581	94493.1	0.539396	0.925979	none	-
pos-M101T26_1	468922	210828	191455	287495	573721	216342	155039	180231	122626	124812	197192	271680	0.539613	0.0340768	none	-
neg-M146T27_2	343717	168114	93323.5	72954.2	292702	135174	101483	96098.5	93041.4	98617.5	118513	89121	0.539677	0.122567	none	-
neg-M181T41	828843	347384	295902	227751	520237	295107	227372	233198	200685	198144	236948	261464	0.539837	0.041256	none	-
pos-M160T56_1	1.23612e+06	1.02138e+06	886554	1.04611e+06	1.18203e+06	1.50889e+06	627301	511460	498325	623142	899749	554866	0.539862	0.000336784	none	-
neg-M587T473	2.17045e+06	440199	761664	966421	1.47933e+06	447378	591685	464743	342263	217459	810891	956059	0.539963	0.134616	none	-
neg-M311T144	77696.4	141610	46939.4	73979.3	173300	58090.1	34685	9912.11	33115	24921.9	171326	34823.3	0.540193	0.0690553	none	-
neg-M247T545	54377.1	30395.3	20705.2	19084.3	23474.1	19309.1	13078.4	16258.3	14013.9	9629.85	17917.3	19505.1	0.540218	0.0189559	none	-
neg-M131T72	1.71038e+06	1.58042e+06	982215	2.05593e+06	2.56773e+06	1.7904e+06	1.25461e+06	524343	1.02139e+06	681488	1.52925e+06	762903	0.540278	0.0126949	none	-
neg-M403T546	33874.5	19758.3	14991.9	12345.4	25658	8488.97	6296.6	13918.5	6948.8	9657.89	10664.4	14710.2	0.540289	0.0512536	none	-
pos-M297T545_1	300672	178629	114418	87604.1	133436	116738	81262.2	118253	74126.3	46888.1	65765.1	117229	0.540553	0.0301328	none	-
neg-M277T330	1.28203e+06	508044	263766	148118	829457	351712	378314	342377	111570	336742	147742	512047	0.540562	0.242802	none	-
neg-M85T536	177199	79571.7	57639.5	46730.3	96188.2	57280.3	40088	42580.8	35662.4	51980.4	49772.1	58272.1	0.540908	0.0458146	none	-
neg-M161T37	1.24923e+07	1.08655e+07	8.29436e+06	7.75853e+06	1.22925e+07	1.02591e+07	6.65203e+06	6.57153e+06	3.70111e+06	6.05814e+06	4.6143e+06	5.92722e+06	0.541044	0.000613035	none	-
neg-M233T547_1	328563	156613	123750	91246.4	189884	111376	85655.2	99344.5	84876.4	72890.4	95137.2	103980	0.541108	0.0359948	none	-
pos-M269T42_2	5.14842e+06	1.59885e+06	1.99327e+06	1.49953e+06	2.24228e+06	2.61231e+06	1.06134e+06	1.63457e+06	1.10513e+06	1.46442e+06	1.35858e+06	1.54528e+06	0.541206	0.0322717	none	-
neg-M114T536	468167	248377	178291	157818	330694	165337	127350	150815	110543	125987	159846	163839	0.541349	0.0277292	none	-
neg-M393T440	409501	34997.5	5.40889e+06	2.54968e+06	4.72053e+06	515181	4.03667e+06	361253	430793	644715	1.77856e+06	131876	0.541388	0.77828	none	-
neg-M296T268	190835	287754	103783	198389	197048	293738	129325	117653	156025	85096.2	78999.2	121341	0.541418	0.0122179	none	-
pos-M111T41_1	491072	128304	181201	95914.4	178622	229896	126891	159086	48676.6	82454	135761	153704	0.541432	0.0953898	none	-
neg-M166T550	169615	107980	61215.8	74601	118374	68746.3	52262.8	45952.4	44790.3	49862.8	63517.5	68834.9	0.541554	0.0147149	none	-
neg-M147T591_1	2.37366e+06	835180	508885	416092	968462	437638	424056	503446	370229	438210	727329	537095	0.54159	0.183197	none	-
neg-M243T558	667293	312612	327191	263767	386355	221641	185920	202004	203976	148502	216160	223496	0.541594	0.0141732	none	-
neg-M461T535	632574	431780	288013	311728	543482	336299	207791	251524	122703	198990	335364	261390	0.5416	0.00907732	none	-
neg-M373T80	231972	211025	195034	347253	264927	263714	149701	70724	130955	139759	229209	99737.5	0.541696	0.00759252	none	-
neg-M629T537	477650	226964	188665	95400.6	243817	133524	112784	131591	100555	100355	135234	159703	0.541882	0.0812957	none	-
pos-M218T42	2.69944e+07	9.17749e+06	1.07428e+07	9.77805e+06	1.20141e+07	1.63212e+07	5.8335e+06	8.27637e+06	5.88022e+06	9.64504e+06	8.34745e+06	8.10134e+06	0.541985	0.0196582	none	-
neg-M167T64	423114	87671.2	133245	106150	256465	125697	70283.2	100511	82038.9	115881	69805.2	175238	0.542025	0.1129	none	-
neg-M521T547	323754	145724	115474	84489	169409	89479.4	75283.6	102044	73259.9	58530.1	92263.9	101812	0.542041	0.0522295	none	-
pos-M223T47_1	174625	1.24687e+06	117948	989198	322484	301390	935299	131239	216261	78877.3	164516	183466	0.542316	0.260268	none	-
neg-M344T546	113218	66269	33668.1	40162.4	93027.1	43437.3	35463.4	28271.9	33538.2	44829.6	40972.1	28367.6	0.542464	0.0469981	none	-
neg-M275T216	339584	26124.6	383337	389423	311830	304438	184367	116538	394567	121238	55473.5	79913.6	0.542587	0.311318	none	-
pos-M170T351	608704	286082	283069	201016	306421	191253	233419	240546	223055	65333.1	177616	78434.9	0.542702	0.0522144	none	-
neg-M473T495	2.11051e+06	556129	527040	503605	1.07599e+06	631363	333252	461590	378243	451339	594299	716431	0.543081	0.0972961	none	-
neg-M317T535_2	167514	68896.5	57143.6	77374.1	96926.2	81216.6	56870.3	59505.1	44802.4	11505.8	55479.3	70083.5	0.543184	0.0614195	none	-
neg-M341T545_2	198366	90260.3	74939.8	38638.6	117651	50225.2	42645.2	61073.9	61151.3	28187.8	51222.9	65547	0.54348	0.105146	none	-
neg-M167T28	83162.6	85733.5	53059	38316.9	78836.7	43709.4	32845.8	32583.2	30017.1	36341.4	43394.5	32908.5	0.543575	0.00933948	none	-
neg-M165T594	1.61156e+06	2.60287e+06	849663	1.04425e+06	1.27688e+06	415375	785662	1.19944e+06	540643	662671	642181	409839	0.543604	0.115823	none	-
pos-M387T536_2	69601.7	94241.3	86766.5	229391	156652	196584	57257.9	49010.5	19276.7	149002	111894	66585.4	0.543695	0.0787878	none	-
neg-M489T318	7.36876e+06	3.81336e+06	1.36347e+07	2.40415e+07	5.25309e+06	7.26339e+06	7.80194e+06	8.77269e+06	2.90755e+06	3.76719e+06	4.70261e+06	5.42493e+06	0.543821	0.168523	none	-
neg-M76T499	858874	96423.8	266224	275064	764006	322786	243702	233551	190821	182566	238925	315492	0.543884	0.300768	none	-
pos-M864T541	198930	135442	133776	25758.5	87306.7	29458.4	70547.5	82710.7	50471	4982.9	29021.8	94499.9	0.544048	0.261656	none	-
neg-M508T370	873091	523425	1.10351e+06	598325	1.3628e+06	490863	303796	166839	862629	531624	420259	409349	0.544121	0.0451675	none	-
neg-M142T57	2.20179e+06	3.834e+06	2.0975e+06	2.81586e+06	2.90477e+06	1.81492e+06	2.26453e+06	1.53419e+06	1.27764e+06	898052	1.25458e+06	1.30109e+06	0.544397	0.00410725	none	-
pos-M123T583	4.82854e+06	3.04881e+06	151367	596329	824735	2.90288e+06	392353	569311	1.08923e+06	387994	3.42335e+06	863297	0.544461	0.53608	none	-
neg-M374T307	728897	1.0575e+07	2.58484e+06	7.94164e+06	1.1083e+07	3.16044e+06	7.41204e+06	2.15579e+06	1.92613e+06	4.06153e+06	2.83429e+06	1.25197e+06	0.544488	0.424797	none	-
neg-M483T301	3.57615e+06	6.88288e+06	1.98373e+07	6.37679e+06	2.33807e+06	4.21711e+06	4.94641e+06	4.57048e+06	4.01663e+06	1.98238e+06	3.18068e+06	4.84476e+06	0.544582	0.26685	none	-
pos-M812T392	1.75641e+07	5.17232e+07	3.85128e+07	5.53262e+07	2.12212e+08	7.92152e+07	7.21295e+07	9.65363e+06	1.233e+07	5.37775e+07	7.47202e+07	2.49674e+07	0.544663	0.252147	none	-
pos-M131T56_2	2.6161e+06	2.92548e+06	1.60471e+06	2.57819e+06	2.85733e+06	2.2292e+06	1.61831e+06	1.40412e+06	964020	1.07401e+06	1.62345e+06	1.3867e+06	0.544906	0.000736806	none	-
neg-M584T275	559003	564562	716563	1.34371e+06	173469	454640	355741	357847	705391	233080	197659	227979	0.545049	0.140039	none	-
neg-M231T29	33544.9	29282.5	9650.97	25918.2	37703.5	15915.1	4326.92	16846.7	14789.4	13612	20431.3	12856.8	0.545097	0.076769	none	-
pos-M328T346	797774	834499	9.45243e+06	1.9933e+06	1.64214e+06	1.6068e+06	991274	1.46213e+06	1.76535e+06	1.27302e+06	2.01024e+06	1.40118e+06	0.545307	0.595304	none	-
neg-M221T547	267959	121785	101261	69799.8	149052	88645.6	66717.6	84244.9	68405.9	50275.5	72978.5	92838.2	0.545347	0.0418694	none	-
pos-M119T66	3.89272e+06	6.12079e+06	3.39476e+06	7.56881e+06	4.00398e+06	4.56397e+06	2.67667e+06	3.07477e+06	2.1576e+06	2.65771e+06	1.81197e+06	3.73369e+06	0.545351	0.00467021	none	D-Erythronic acid .gamma.-lactone
neg-M337T461	1.24856e+06	1.05961e+06	692394	618313	1.51626e+06	935604	575956	646181	394131	454668	758779	481193	0.545388	0.00790967	none	-
pos-M133T436	3.72317e+06	1.74758e+06	1.56321e+06	5.41427e+06	2.76839e+06	2.14548e+06	1.74293e+06	1.83959e+06	1.73923e+06	1.13969e+06	1.61464e+06	1.39301e+06	0.545389	0.0428346	none	-
neg-M241T41	170434	111886	82281.1	72768.2	139299	69580.7	70513.8	56001.9	50616.7	31058.2	62865.3	81491.9	0.545529	0.0157066	none	-
neg-M203T547	115534	56509.5	42730.9	31485.4	64872	33326.6	36360.6	26836.5	25393.6	25922.9	37895.5	35547.2	0.545657	0.0489779	none	-
pos-M131T43_2	2.06032e+06	1.97203e+06	1.92797e+06	2.68582e+06	2.52563e+06	3.52649e+06	1.6063e+06	981206	1.52812e+06	1.11556e+06	1.60385e+06	1.18537e+06	0.54567	0.000920712	none	-
neg-M445T315	302748	6.47073e+06	5.04594e+06	6.65388e+06	9.8672e+06	3.05286e+06	3.37967e+06	3.02843e+06	2.3155e+06	3.97029e+06	2.30748e+06	2.13152e+06	0.545749	0.663294	none	-
neg-M450T548	74105	33479.8	28485.2	20352.6	52522.6	24659.6	18563	22671.4	19175.3	13263.1	26084	27745.2	0.545802	0.0489321	none	-
neg-M531T376	1.16696e+06	149232	2.07559e+06	1.27603e+06	740092	365304	551293	798651	330114	863018	250973	357067	0.545818	0.393226	none	-
neg-M519T547	143863	69425.4	51275.8	26952.2	78529.2	40849.1	33668	40755.1	32057.1	31847.3	43580.8	42379	0.545851	0.102942	none	-
neg-M295T543	250339	132608	92752.5	87171.9	149292	91393.9	68644	70520.4	58578.6	61219.5	80767.6	98920.8	0.545886	0.0207163	none	-
neg-M137T27_2	22808.6	81029.7	43181.3	10103	118468	49606.2	6158.08	38560.9	9110.77	43529.8	34525.8	45690.3	0.546056	0.285288	none	-
neg-M526T304	455144	26525.9	1.97213e+06	72618	39820.3	109258	235441	142402	411708	157879	320060	193659	0.546122	0.510201	none	-
neg-M407T55	102508	143889	90189.8	146996	140811	59410.9	118877	116532	29797.6	25225.6	45573.3	37439	0.546128	0.0440213	none	-
neg-M355T537	275526	277843	124174	288323	354464	318270	119181	130624	122837	219638	196155	106758	0.546316	0.0130197	none	-
neg-M678T537	461594	218379	167410	137194	261755	158802	117930	124248	103546	106553	157192	158375	0.546456	0.0318739	none	-
neg-M627T536	6.88613e+06	3.33319e+06	2.66399e+06	1.97772e+06	3.48729e+06	1.95843e+06	1.62714e+06	1.99577e+06	1.60603e+06	1.41443e+06	2.0115e+06	2.44333e+06	0.546527	0.0413645	none	-
pos-M126T558	622586	1.39197e+07	79194	8.8244e+06	397101	7.48565e+06	21995.3	316133	5.89719e+06	287223	321264	1.02788e+07	0.546546	0.434856	none	-
neg-M187T538	141708	68317.6	57846.8	47555.6	84038.8	60230.3	44731.4	44716.3	22025.2	38653.3	45822.2	55368.7	0.546702	0.018819	none	-
neg-M221T552	384203	191526	141854	133044	242594	150457	98724.8	118799	94879.8	98202.8	129264	140473	0.547041	0.0206845	none	-
pos-M107T157	3.1601e+06	3.02319e+06	2.00832e+06	1.8522e+06	4.67819e+06	1.68226e+06	1.61145e+06	1.45315e+06	1.38269e+06	1.32868e+06	1.98811e+06	1.21307e+06	0.547245	0.0171304	none	-
neg-M111T39	28884.3	26410.4	10156.6	23204.1	29521.2	15691.5	10191	13743.6	9685.53	9527.27	14439.3	15693.5	0.547406	0.0223567	none	-
neg-M160T280	9.14909e+06	4.33891e+06	4.3943e+06	1.33254e+07	5.55937e+06	3.86976e+06	4.68368e+06	4.99948e+06	3.02143e+06	2.44665e+06	2.97595e+06	4.11835e+06	0.547423	0.0533378	none	-
neg-M279T547_2	785536	339957	274211	214613	432048	248697	185964	228873	181325	153318	240262	267183	0.547665	0.0443732	none	-
neg-M184T556	244572	139011	110907	116316	177910	113160	73894.5	74418.7	59738	73413.1	108386	104080	0.54767	0.00529804	none	-
pos-M107T42_1	1.95495e+06	553320	684533	654791	779597	1.05549e+06	292310	573399	447834	673047	484705	641205	0.547717	0.0408269	none	-
pos-M101T441	3.3557e+06	1.19452e+06	924201	1.44427e+06	3.25396e+06	1.05773e+06	1.02646e+06	848282	881208	1.16729e+06	1.34164e+06	888844	0.547954	0.0996348	none	-
neg-M147T66_2	180454	344177	189838	173814	120014	83837.4	130132	59058.9	96713.3	54200.9	187828	70584	0.548026	0.0528174	none	-
neg-M188T28_3	192800	135769	72944.2	87499.6	147884	88814.7	58812.3	57288.5	56079.8	62508.2	84246.9	78789.6	0.548049	0.0132697	none	-
pos-M123T26_4	894626	247345	217690	331658	275306	245478	234342	177291	154313	188442	217540	240530	0.548102	0.0794108	none	-
neg-M462T535_2	413887	454579	280433	442058	752564	502132	287419	158551	56378.1	331512	461631	264438	0.54818	0.0618617	none	-
neg-M218T27_2	139169	16673.6	8812.89	8405.5	35779.3	32568.6	10526.8	9952.38	19863.8	9897.01	41600.8	40511.1	0.548249	0.584784	none	-
neg-M239T547	122429	51297	41910.1	29019.8	59210.6	38114.4	27914.3	34428.3	22162.3	19304.3	40254.9	43441.8	0.548294	0.0580305	none	-
neg-M355T89	545394	724383	336086	561321	691320	223705	246350	211615	327242	392395	28860.5	483907	0.548428	0.123851	none	-
neg-M271T536	304237	158851	115698	92431.2	190611	101752	90100.4	90351.1	73897.8	58558.1	109060	106699	0.548647	0.0346666	none	-
pos-M330T58_2	310551	390855	432846	876332	258456	531417	389369	214105	194923	238992	214986	284134	0.548664	0.0275223	none	-
pos-M281T214	76039.8	595036	697893	155518	508295	102689	129043	330924	155295	174260	189046	193304	0.548765	0.499135	none	-
neg-M347T253	1.12871e+06	774173	553381	972437	327640	320646	466314	394149	384896	281780	261658	449575	0.549026	0.0741892	none	-
neg-M267T309	2.71495e+06	3.45103e+06	4.61197e+06	3.87627e+06	2.37527e+06	5.28417e+06	2.85338e+06	3.18435e+06	2.56634e+06	926828	1.8916e+06	830380	0.549121	0.0355227	none	-
neg-M345T551	187178	96648	100551	73257.7	116116	88455.4	59368.8	69386.7	42607.8	47266.4	77079.4	68009.9	0.549253	0.00601699	none	-
neg-M243T55_1	356459	261047	717126	504792	333090	322886	129155	334870	256561	144240	209634	296338	0.54933	0.0202964	none	-
neg-M197T551	41391.1	30577.5	20674	24486.3	23441.4	25133.5	10970.2	12934.3	22662.3	11382.9	18485.4	14597.7	0.54937	0.00287079	none	-
neg-M186T50	373070	771413	345054	742808	883344	428100	318680	253773	368323	198241	523610	284304	0.549392	0.0250001	none	-
neg-M186T543	281969	156892	145463	120497	254189	116337	106183	95000.1	87324.5	85692.1	99586.6	117061	0.549448	0.0151495	none	-
neg-M114T542	239920	194961	61167	464514	265542	104929	134756	67063.2	166790	70386.6	245166	47337.7	0.549573	0.177865	none	-
neg-M130T548	269372	170688	99819	111875	209374	115962	91019	80027.1	62341.1	86763.2	106965	109878	0.549584	0.0182283	none	-
neg-M433T462	1.03456e+06	8.19928e+06	469863	7.51099e+06	5.02276e+06	474624	221580	946551	115138	911436	401971	9.88669e+06	0.549636	0.214175	none	-
neg-M189T28_2	68581.9	47044	39743.1	39395	108012	46805.2	7661.56	39131.9	15580.1	25864.2	56853.2	47059.8	0.54966	0.0728149	none	-
neg-M297T522	9.24766e+08	5.68665e+08	3.20663e+08	487208759	764949140	4.63197e+08	3.15839e+08	2.98772e+08	3.08286e+08	266406607	4.00153e+08	3.50714e+08	0.549709	0.0145753	none	-
neg-M229T552	56054.2	25678.3	16331.1	14955.4	29224.5	19571.2	12717.1	12832.9	11344.7	14045.8	17786.4	20236.8	0.549787	0.0512221	none	-
neg-M147T46	2.33787e+07	8.36027e+06	8.06501e+06	6.48554e+06	1.09618e+07	1.105e+07	5.63394e+06	6.54671e+06	5.56752e+06	7.25925e+06	5.71977e+06	6.82502e+06	0.549803	0.0374212	none	-
neg-M179T528	1.47033e+06	1.18362e+06	536161	1.09926e+06	1.87427e+06	1.33348e+06	712900	528557	468685	580541	980244	851200	0.549828	0.0246712	none	-
pos-M513T522	2.12437e+06	1.08778e+06	520143	662436	1.27797e+06	532746	353404	1.11199e+06	376898	314125	358599	898156	0.550029	0.091284	none	-
neg-M154T552	235449	133803	105263	100879	201646	116666	75552.5	78466.8	63734.5	76789.8	97007.4	100065	0.550088	0.0101044	none	-
neg-M204T538	194535	150186	202336	119575	215123	166752	149340	68400.6	48598.2	172728	70609.6	67125.9	0.550119	0.0186175	none	-
neg-M618T43	38147.5	47098.4	78655.2	158203	120112	146187	37447.3	21652.5	101917	63227.3	64480.5	34978.4	0.550138	0.109777	none	-
neg-M125T28	141301	70591.5	65012	58825.2	99110.9	110154	48908.9	48596.9	48067.4	42986.6	55912	55450.6	0.550322	0.00969596	none	-
neg-M108T545	33966.2	22853.3	16562.8	8488.52	22272.4	9539.5	13460.6	17098.1	6027.85	7944.44	7628.4	10403.3	0.550327	0.074867	none	-
neg-M314T280	700481	1.53949e+06	589853	581003	1.30778e+06	1.42081e+06	547886	643663	386035	398233	853731	549361	0.550363	0.0378095	none	-
neg-M157T544	54664.5	34224.4	28014.4	29632	40506	20438.8	23374	18624	11298.8	20975.2	21007.7	18926.5	0.550444	0.00845312	none	-
neg-M464T535	536344	210284	178920	147565	242853	143527	94659.8	155651	166206	80928.1	147861	158105	0.550473	0.0571557	none	-
pos-M338T544	329698	164150	136910	192388	249674	170718	94166.6	125577	90920.9	123786	149824	100396	0.550582	0.00546588	none	-
neg-M803T408	16732.1	128062	695098	1.26776e+06	274221	660934	416567	198147	125272	306574	314258	314551	0.5506	0.98315	none	-
neg-M311T517_3	9.25945e+06	3.80213e+06	3.64264e+06	4.11329e+06	7.11465e+06	4.09567e+06	3.21821e+06	1.63708e+06	2.6744e+06	2.5984e+06	3.77909e+06	3.73008e+06	0.550686	0.0203425	none	-
neg-M132T548	80505.1	60897.2	37500.2	39347.8	84692.7	49413.8	31502.7	31773	29815.2	29379.7	34248.9	37357.5	0.550797	0.0108533	none	-
neg-M310T548	170775	77266.5	65105.6	42866.4	100930	56316.3	40067.4	53682.2	40739.5	40750.7	54586.1	52933.4	0.55091	0.0523058	none	-
neg-M379T47	1.1648e+06	2.81745e+06	941750	467004	835421	255965	997952	674151	267970	220794	938478	474429	0.551306	0.287717	none	-
neg-M456T495_2	1.90705e+06	4.46418e+06	8.9638e+06	6.78681e+06	2.00333e+06	7.98818e+06	2.64498e+06	1.99118e+06	2.41052e+06	4.751e+06	4.78892e+06	1.12191e+06	0.551437	0.165582	none	-
pos-M783T508	8.36158e+06	2.02889e+07	9.5155e+06	3.05641e+07	7.61206e+06	1.13097e+07	1.04176e+07	6.48366e+06	4.51801e+06	1.30547e+07	5.75769e+06	8.11616e+06	0.55159	0.0919467	none	-
neg-M295T519	1.29771e+07	7.07561e+06	3.93497e+06	4.79961e+06	8.44191e+06	4.88621e+06	3.39529e+06	3.35531e+06	3.56358e+06	3.60598e+06	4.90276e+06	4.41106e+06	0.551674	0.0336872	none	-
neg-M146T547	1.07642e+06	622493	431698	318521	762930	372964	302320	376025	280384	269034	371209	378940	0.551716	0.0420555	none	-
neg-M175T555	3.3739e+06	1.90424e+06	1.31007e+06	1.15078e+06	1.92976e+06	1.22181e+06	894493	935400	841148	819833	1.28017e+06	1.23762e+06	0.551731	0.0219671	none	-
neg-M308T40	140885	73164.7	54154.5	54204	116990	55118.8	26789	31746.8	46028.7	27965.9	74185.9	66227.6	0.551941	0.0381956	none	-
neg-M455T547_2	231194	104610	99365.2	80269.8	136628	80196.9	67989.2	77316.5	57750.7	55331.6	70559	75233.6	0.55196	0.0218959	none	-
neg-M284T216	1.11072e+06	2.50736e+06	336413	1.21744e+06	432090	358468	614727	429339	256763	718332	373885	898798	0.552093	0.331387	none	-
neg-M296T550	73676.7	45777.7	31737.4	28534.4	54476	21011.1	24885.7	24762.8	17811.5	20344.4	26826.6	26309	0.552244	0.0400943	none	-
neg-M247T548	601075	319554	224961	148100	396433	199592	160013	190344	149137	142156	188392	213945	0.552458	0.0633037	none	-
neg-M148T547_2	311751	128255	110334	101261	183732	97857.4	78536.3	89453.7	69801.1	80065.8	98702.8	99012	0.552483	0.0390161	none	-
neg-M306T539	42023.8	47859.2	16692.7	20267.4	41291.1	28723.2	17632.5	23026.2	12874.8	15937.1	16575.9	22734.9	0.552589	0.0275532	none	-
neg-M116T497	7.37884e+07	3.18236e+07	4.13564e+07	3.34051e+07	5.97052e+07	9.22924e+06	3.03146e+07	2.40392e+07	1.95675e+07	2.67019e+07	1.99949e+07	1.71841e+07	0.552739	0.210781	none	-
pos-M784T346	7.48235e+06	8.28969e+06	8.8574e+06	5.66867e+06	5.76552e+06	5.37718e+06	3.71618e+06	2.64979e+06	1.77755e+06	3.38226e+06	4.94475e+06	6.44661e+06	0.553009	0.0148276	none	-
pos-M364T206	47537.8	114960	153121	160803	119588	137689	29845.1	46058.8	123283	27250.7	114899	64469.8	0.553096	0.0598248	none	-
neg-M102T401	407399	2.90507e+06	836351	846920	1.29238e+06	631488	677510	491860	546695	542366	699998	869672	0.553225	0.208538	none	-
neg-M106T545	163493	81111.4	65135.5	42563.9	112288	49238.6	46927.9	59599.5	47514	28179.5	42296.6	59789.9	0.55331	0.0637036	none	-
neg-M382T309	383926	2.32295e+06	878330	507321	147539	975303	501737	744006	403241	354744	722868	159683	0.553418	0.430541	none	-
neg-M172T552	165470	78953.8	59395.4	55141.4	110047	63702.7	47929.1	52469.3	38417.9	40593.1	58618.7	56827.6	0.553501	0.0288065	none	-
neg-M279T547_1	185188	77048.9	66420.9	53925.8	97243.8	59509.7	46269.6	48204.5	47025.2	33693.2	57391.2	65947.6	0.553515	0.0392825	none	-
neg-M186T538	128221	65426.4	51644.6	51705.5	78590.7	56522.7	42913.6	37889.8	23768.2	42093.1	41193.6	51380.5	0.553652	0.0113213	none	-
neg-M519T293	8662.52	757522	363693	714097	2.52572e+06	103483	543286	132113	504532	767325	220410	309023	0.553676	0.787494	none	-
neg-M427T546	105049	63142.1	43133.1	29648.5	71497	33853.5	31530.7	34549.5	27479	25176.8	33832.3	39190	0.553697	0.0510732	none	-
neg-M201T548_1	929741	436917	337709	264055	583394	305099	269955	262300	226650	202473	303767	316999	0.553795	0.046394	none	-
pos-M221T27_2	155720	153310	103163	141368	189085	55371.4	58297.5	97431.6	11006.4	63747.3	104554	106917	0.553815	0.104594	none	-
neg-M488T537	5.86396e+06	3.37943e+06	2.39732e+06	2.03834e+06	3.91979e+06	2.26058e+06	1.75606e+06	1.78607e+06	1.54217e+06	1.66332e+06	2.21821e+06	2.03353e+06	0.553861	0.0222587	none	-
neg-M162T37_1	227436	187653	129353	120568	204135	130427	98128.7	109780	62779.2	92762.7	89228.3	101063	0.553979	0.00234932	none	-
neg-M157T77	899098	1.39442e+06	764625	2.70789e+06	710387	1.17957e+06	355579	1.00926e+06	698947	321211	1.30889e+06	547575	0.554006	0.076189	none	-
pos-M759T405	1.38636e+07	2.85641e+07	9.21987e+06	2.89562e+08	9.00133e+07	1.83929e+08	2.95584e+07	1.96352e+07	5.68303e+06	1.74811e+08	8.48828e+07	2.62292e+07	0.55401	0.576579	none	-
neg-M175T34	80429.9	39741.5	23060.8	50655.6	43453.3	27593.3	27193.1	24661.6	21703.1	12845	29958.3	30458	0.554171	0.0378861	none	-
neg-M503T44	699388	404433	521711	856501	787040	864631	375666	237891	526080	402781	400507	348134	0.554238	0.00557379	none	-
neg-M295T549	1.49605e+06	777653	590383	498880	1.02462e+06	550534	433647	495063	367064	368708	538452	534400	0.554328	0.0278026	none	-
neg-M325T547	1.09006e+06	512503	407672	299013	630541	349137	287002	353214	259185	243488	331740	349056	0.554493	0.0467504	none	-
neg-M173T555	9.5906e+06	5.19203e+06	3.90956e+06	3.27165e+06	5.64425e+06	3.71224e+06	2.68924e+06	2.84594e+06	2.37916e+06	2.40562e+06	3.4339e+06	3.61548e+06	0.554571	0.0188923	none	-
neg-M175T544	626178	266678	217625	149793	317474	175068	163038	172014	170576	78058.3	182192	206338	0.55466	0.0736305	none	-
neg-M271T531	6.43323e+06	6.97776e+06	9.07844e+06	6.97378e+06	5.41061e+06	3.38883e+06	4.44045e+06	5.11616e+06	2.51347e+06	2.33699e+06	3.20832e+06	3.61539e+06	0.55487	0.010286	none	16-Hydroxyhexadecanoic acid
neg-M373T307	6.26592e+06	4.21884e+07	1.7265e+07	6.87173e+07	3.93012e+07	1.6072e+07	2.30762e+07	1.03608e+07	1.27474e+07	39311427	7.71543e+06	1.21667e+07	0.555176	0.293672	none	-
neg-M367T51_2	39477.5	220225	31303.6	59793.5	52285.7	32264.2	76422.9	49538.4	29156.2	23559.7	48915.6	14104.6	0.555181	0.268688	none	-
neg-M219T28_2	88413.4	48664.7	39043.1	43441.3	64429.9	34865.6	29520.3	30070.3	21648.9	25562.5	34807.6	35511.9	0.555487	0.00971747	none	-
neg-M149T545_2	351957	168495	126119	96386.3	213810	140418	110247	98505.5	94376.2	76826.3	110969	118618	0.555551	0.0403501	none	-
neg-M137T63	2.5376e+06	519077	902507	726473	1.38656e+06	872079	525119	622523	416340	728262	380809	1.18499e+06	0.555571	0.0951059	none	-
neg-M394T304	5.11355e+06	1.97416e+07	1.0482e+07	1.283e+07	2.18187e+07	9.42268e+06	9.18579e+06	5.05776e+06	8.43299e+06	1.15629e+07	6.3514e+06	3.53222e+06	0.555646	0.0781242	none	-
neg-M462T535_1	235542	222189	131823	133044	236684	173942	114072	92811	47384.7	96849.3	164840	113778	0.555703	0.0138159	none	-
neg-M129T550	113831	54480.9	47671.1	45556.1	68855.1	46174.1	32244.5	32546.5	24329.5	31764.9	48641.4	39800.1	0.555881	0.0120412	none	-
pos-M785T301	652952	1.91174e+06	1.65216e+06	2.8738e+06	3.16851e+06	1.79758e+06	1.50635e+06	673333	290535	1.39052e+06	1.20711e+06	1.63522e+06	0.55596	0.11239	none	-
neg-M533T43	5.11157e+06	805030	1.95268e+06	983858	1.86242e+06	3.39515e+06	645556	1.51612e+06	1.04926e+06	1.97463e+06	1.06141e+06	1.59838e+06	0.555986	0.215099	none	-
pos-M812T502	1.33482e+07	4.58625e+07	2.64513e+07	9.09781e+07	6.53746e+07	1.51325e+08	5.88669e+07	1.08738e+07	6.3814e+06	6.74828e+07	5.81274e+07	1.69884e+07	0.556061	0.252993	none	-
neg-M693T47	132659	137020	34129.3	43045.7	27227.6	45217.7	89615.5	27790.1	15736.9	7927.14	55902.8	36204.2	0.556111	0.180075	none	-
pos-M175T51_1	4.31101e+06	698623	594419	622039	1.21413e+06	704341	382203	805252	727040	551410	1.20717e+06	856646	0.556166	0.369899	none	-
neg-M114T48	121701	251183	100810	45523.1	76335.9	35258.4	80428.5	75087.7	30030.7	33443.1	90131.1	41801.9	0.556305	0.215143	none	-
neg-M128T548	920247	430763	284056	288020	514298	302721	237120	227104	183563	239307	287310	349964	0.556317	0.0435455	none	-
neg-M261T541	539880	296958	213667	156110	354641	208078	158301	181435	131613	127466	168685	217002	0.556426	0.0354246	none	-
neg-M455T547_1	282957	134468	101954	68766.2	153317	92689.7	62310.1	92658.4	61481.4	63586.4	85442.2	98728.6	0.556502	0.0575499	none	-
pos-M375T81	360266	405210	667137	474538	534170	1.01534e+06	437670	271232	119081	281898	549566	264931	0.556716	0.0412233	none	-
neg-M389T547	173594	98245	75225.1	56407.4	122746	59402	55064.1	64571.1	46019.1	43778.6	53837.8	62867.5	0.556912	0.0339439	none	-
pos-M169T211	680065	612102	411085	562430	356629	270401	446940	231210	334868	184283	192571	221494	0.557043	0.0159313	none	-
neg-M478T406	1.14595e+06	551905	923263	3.49594e+06	8.68442e+06	2.1751e+06	467170	638616	1.47925e+06	4.00567e+06	2.25963e+06	606804	0.55707	0.410807	none	-
neg-M165T549	6.208e+06	3.44865e+06	2.68971e+06	2.3302e+06	4.18008e+06	2.43513e+06	1.83917e+06	2.13222e+06	1.48594e+06	1.67234e+06	2.24146e+06	2.49418e+06	0.557272	0.015969	none	-
neg-M534T43	1.77978e+06	206116	654087	338363	570585	1.10959e+06	212696	483892	334519	693818	377842	494081	0.557441	0.290706	none	-
pos-M608T507	2.67956e+06	865589	3.1278e+06	654366	1.10537e+06	854879	922841	854198	702997	645390	772795	1.27941e+06	0.55748	0.184364	none	-
neg-M271T545	166547	76775.9	65348.3	40198	72748.2	52302.2	45850.7	53515.1	41968.2	26654.5	38782.9	57492.4	0.557613	0.0556679	none	-
neg-M463T535_1	192042	188610	134986	182297	311938	235249	130828	69089.9	23124.3	138684	218151	114488	0.557669	0.0673377	none	-
neg-M311T39_1	261543	30007.5	53116.4	27282.7	55072.5	43200.3	15575.5	19007.8	51473.2	135916	19845.4	20426.5	0.557704	0.25451	none	-
neg-M464T265	108046	277831	152544	89364.3	202724	181812	66313.7	36149.4	56985.8	71082.2	214274	119794	0.557727	0.0527765	none	-
neg-M195T28_1	231279	73928.7	55715.4	65389.4	143829	49997.4	57471.9	47720.8	43580.6	50276.3	48721.2	98157	0.557823	0.137514	none	-
pos-M546T526	1.45548e+06	1.06805e+06	704268	671457	866645	683130	529202	704038	486690	384530	614238	321007	0.557844	0.00779772	none	-
pos-M188T53_1	1.26079e+06	1.64335e+06	1.22206e+06	1.59589e+06	1.2521e+06	1.64486e+06	867205	1.53933e+06	496319	152759	1.14849e+06	604209	0.557869	0.0622245	none	-
neg-M198T553_2	162482	69612.2	53801.3	50434.8	72962.2	58332.2	40084.4	51459.4	33234.3	38228.8	43137.2	54825.2	0.558075	0.0331809	none	-
pos-M202T38	513045	154787	163927	389887	193881	114814	85869.3	63042.9	94459.2	51913.5	476002	82896.7	0.558165	0.0831498	none	-
neg-M171T555	1.70769e+07	9.40545e+06	6.96435e+06	6.15215e+06	1.08411e+07	6.64032e+06	4.99591e+06	5.21212e+06	4.20637e+06	4.4783e+06	6.28662e+06	6.68658e+06	0.558264	0.0186556	none	-
pos-M191T26_4	407504	151009	136267	221446	269748	176199	121471	101185	216803	93881	134250	92917.5	0.558305	0.0263468	none	-
neg-M231T547	58453.6	20058.7	17973.2	28330.3	42381.5	19589	23349.2	16217.4	13340.1	9800.97	24347.5	17230.8	0.558317	0.0555126	none	-
neg-M165T40	179253	102768	76003.2	70620.1	152957	72859.6	52988.8	50619.6	56597.7	39542.5	82196.6	83545.3	0.55846	0.0246011	none	-
neg-M210T38	208122	146394	82148.3	75241.5	187471	87490.9	56249.7	51902.9	65199.9	48743.1	115089	102255	0.558466	0.0406767	none	-
pos-M149T42	5.09493e+07	1.58746e+07	1.8823e+07	1.39764e+07	2.08749e+07	2.62691e+07	1.04985e+07	1.4962e+07	1.05311e+07	1.62354e+07	1.42035e+07	15558709	0.558634	0.0478402	none	Dihydroxyfumaric acid
neg-M174T66_2	436833	532546	456633	97000.2	204943	124736	174263	146745	152570	80039.4	332971	148488	0.558688	0.21364	none	-
neg-M109T549_1	614608	308453	267395	211859	389087	218997	178173	209577	113014	179269	219057	224166	0.558723	0.0238363	none	-
neg-M390T552	57849.4	35457.6	23390.1	23139.4	49727.3	19781.4	19905.9	20286.2	16338.8	18183.9	23326.2	18930.2	0.558748	0.0382537	none	-
neg-M124T547	3.47333e+06	2.61418e+06	1.58293e+06	2.44539e+06	3.41749e+06	2.47462e+06	1.77478e+06	53021.9	1.24168e+06	1.90632e+06	2.25333e+06	1.71659e+06	0.558831	0.160822	none	-
neg-M275T33	185997	90045.1	97727.6	216206	222001	95058	104329	76548	31688.6	81274.9	156053	57016.5	0.558865	0.0560072	none	-
neg-M293T346	3.58348e+06	3.57012e+06	7.68984e+06	5.85641e+06	4.28405e+06	2.06853e+06	2.80519e+06	1.94149e+06	3.00049e+06	2.80112e+06	2.58329e+06	1.98873e+06	0.558927	0.0392062	none	-
neg-M169T555	1.03385e+07	5.7566e+06	4.25522e+06	3.59552e+06	6.77087e+06	3.95791e+06	3.02555e+06	3.1829e+06	2.51957e+06	2.75973e+06	3.81966e+06	4.07733e+06	0.559046	0.0219363	none	-
neg-M349T547	117057	52944.6	44539.4	29175.2	59637.5	31729.8	23548.9	37546.1	30325.7	17753.9	32051.9	46102.7	0.559053	0.0693332	none	-
neg-M525T46_1	922313	701119	245619	248818	416128	223165	439835	268611	126534	176970	217215	312398	0.559112	0.132225	none	-
neg-M195T75	1.7078e+06	2.47829e+06	1.60447e+06	2.51107e+06	1.24293e+06	3.94929e+06	994407	1.5305e+06	1.20048e+06	1.23672e+06	1.41913e+06	1.16423e+06	0.559178	0.0259815	none	-
neg-M435T548	1.82794e+06	840508	685443	499262	1.05028e+06	589336	475807	549355	445295	404423	565752	631457	0.559298	0.0489291	none	-
pos-M172T42	3.64493e+07	1.46827e+07	1.5185e+07	1.3557e+07	1.64509e+07	2.31203e+07	8.28177e+06	12042821	8.45552e+06	1.4876e+07	1.1216e+07	1.19434e+07	0.559382	0.0170464	none	-
neg-M323T547	2.90238e+06	1.29801e+06	1.08596e+06	814410	1.64374e+06	919393	745261	920354	690587	622040	890692	977547	0.559389	0.0469899	none	-
neg-M541T537	271110	140097	111761	108481	178018	94519.9	75669.2	94259.9	67286.5	55651.8	108902	103953	0.559436	0.0210814	none	-
pos-M213T42	872822	289116	412419	423302	445383	714626	251612	346543	170729	379478	336266	281908	0.559443	0.0250934	none	-
pos-M112T41_2	1.66771e+08	7.43763e+07	7.12939e+07	5.16476e+07	7.47545e+07	9.10259e+07	3.94564e+07	5.74134e+07	4.37304e+07	5.22741e+07	4.85958e+07	5.49819e+07	0.559482	0.0211711	none	-
neg-M216T50	217858	221498	110267	239803	435264	143651	199794	81001.8	146045	55354.7	165473	117902	0.559489	0.0632302	none	-
neg-M200T32	156924	75411	49554.2	51222.7	90367.8	57515.7	34345.4	33263.6	37541	35729.1	61917.3	66350.8	0.559563	0.0378654	none	-
neg-M130T555	1.13724e+06	648391	491445	186294	727707	298695	326683	325003	283213	235212	316930	466399	0.559761	0.167362	none	-
neg-M203T544	58400.4	14367.8	15062.8	11920.1	24226.6	11412.6	13993.7	11110.5	10052.2	7302.88	10441.7	22922.6	0.560038	0.16495	none	-
neg-M91T545	7.17751e+06	3.7573e+06	3.06986e+06	2.29913e+06	4.45264e+06	3.00587e+06	1.94669e+06	2.48312e+06	1.96326e+06	1.61459e+06	2.39856e+06	2.9039e+06	0.560136	0.0210215	none	-
neg-M503T548	618973	278657	223313	157734	353621	200362	161792	187803	145606	129641	192385	209358	0.560161	0.0580175	none	-
pos-M214T377	1.2344e+06	590685	306572	554003	955832	1.35024e+06	473591	388628	237937	450387	588485	657389	0.56021	0.0988904	none	-
neg-M356T552	22078	13413.4	16078	15986.4	34565	11095.8	7736.32	11165.6	8369.96	9363.05	12574.4	14223.7	0.560281	0.0237232	none	-
neg-M255T29	117765	74833.8	30973.5	43224.2	56490.4	34392.1	27102.6	25803.4	37176.9	44411.8	33782.6	32124.5	0.560284	0.0682162	none	-
neg-M118T547	1.05213e+06	655341	60389.7	223174	252397	468046	181885	195014	419308	169450	480147	73699.8	0.560397	0.420993	none	-
pos-M313T536	888502	983720	1.43986e+06	835804	1.37035e+06	844321	791907	566705	493393	777111	526141	410827	0.560479	0.00259622	none	-
neg-M184T50	443558	946391	157814	507680	606072	333546	565921	141934	197806	387628	210936	174984	0.56066	0.115506	none	-
pos-M195T41	2.47046e+07	7.90048e+06	9.10118e+06	6.98314e+06	1.05892e+07	1.2636e+07	5.20201e+06	7.80881e+06	5.48605e+06	7.05438e+06	6.54029e+06	8.22954e+06	0.56068	0.0439596	none	-
neg-M141T548	264828	130583	99442.2	88530.4	178099	108997	77325.1	78070.4	72015.5	67785.9	93730.4	99155.3	0.560705	0.0272909	none	-
neg-M516T535	252039	171159	109711	91157.4	186722	100406	75842.9	92905.1	57398.6	74151	97717.2	112946	0.560759	0.0240578	none	-
neg-M264T552	84089.4	38016.2	30163.8	19764.4	62644.1	29976.3	27375.2	22624.5	18769.7	18478.3	30956.5	30258.1	0.560967	0.0832856	none	-
neg-M352T556	260024	111857	113567	112107	204879	107274	75862.1	83527.9	48500.9	92868.9	85673.2	123893	0.560979	0.0221369	none	-
pos-M84T304	2.53696e+06	4.80205e+06	1.81862e+06	2.56419e+06	2.81617e+06	1.49922e+06	1.74248e+06	1.60494e+06	1.42904e+06	1.14729e+06	1.31625e+06	1.75845e+06	0.561099	0.0232016	none	-
neg-M478T152	264381	105259	313290	291976	108302	679271	299693	160885	131711	146265	98241.3	152229	0.561156	0.222535	none	-
neg-M145T552	122043	92137.4	46002.8	64212.2	75148.6	60291.4	45635.6	42493.6	30446.4	47591.9	47110.6	44762.2	0.561158	0.00986621	none	-
neg-M474T526	4.20672e+06	6.6831e+06	939351	1.07214e+06	2.079e+07	5.51229e+06	3.48447e+06	5.99399e+06	3.30941e+06	1.81617e+06	7.32605e+06	69371.3	0.561159	0.461098	none	-
neg-M373T547	798136	372829	298549	212217	466182	262401	225447	246344	191031	162586	255903	271261	0.56116	0.0519648	none	-
pos-M283T46	287172	138080	234802	57285.3	74768.2	75182.7	76259.4	88819	93131.1	85051.8	69806.3	73780.7	0.561344	0.206408	none	-
pos-M274T545	199804	93545.2	81705.6	57996.7	93972.6	73699.3	70409.1	50460.8	59648.4	58501.6	49550.9	48703.5	0.561447	0.0310031	none	-
neg-M196T411	1.64002e+07	1.25676e+07	5.96137e+06	5.14647e+06	8.84209e+06	1.64665e+07	4.95143e+06	4.22761e+06	1.22945e+07	3.58204e+06	5.70388e+06	5.9519e+06	0.561471	0.0640061	none	-
neg-M394T42	283972	46684.6	92837.1	66813.3	119609	155711	32579.6	46542.7	41063.3	129887	84884	94946.5	0.561505	0.156582	none	-
neg-M119T46	3.26471e+06	1.22722e+06	1.13017e+06	934654	1.58226e+06	1.51541e+06	814498	958888	831094	1.00666e+06	827439	983099	0.561575	0.0390172	none	-
neg-M171T593	784437	107020	157827	185360	337228	556201	136438	197973	144757	193166	351485	171293	0.561594	0.300616	none	-
pos-M205T448	2.88856e+06	1.80321e+06	1.33425e+06	1.81822e+06	4.4451e+06	1.54221e+06	1.26838e+06	1.31005e+06	1.31719e+06	1.05962e+06	1.54948e+06	1.26368e+06	0.561643	0.0431908	none	-
neg-M157T550	386857	175646	138599	149172	234645	177115	123355	100694	88961.2	111996	140407	143465	0.561695	0.0174254	none	-
neg-M520T206	178005	261897	63036.4	204213	671246	90261.8	142735	94278.9	95805.6	120583	120385	251244	0.561758	0.388817	none	-
neg-M120T552_1	105568	59648.7	39994.8	39111.6	72514.9	48056	30777.4	34524.6	25935.9	27127.2	38453.6	48171.7	0.561781	0.0186502	none	-
neg-M441T547_1	398830	183330	141368	112666	226461	133577	98158.4	122876	92721.5	82547.6	125783	150177	0.561984	0.0460484	none	-
neg-M363T543	86901.1	55171.1	39567.2	33106.3	63349.8	32027.6	29494.4	23267.6	20263.3	21480.4	38543	41254.7	0.562046	0.0241874	none	-
pos-M247T53	316330	401969	471504	555975	456871	49500.2	301167	142487	399733	128167	81949.1	212318	0.56205	0.289637	none	-
pos-M181T42_1	5.99333e+06	2.03725e+06	2.70261e+06	1.83125e+06	2.68264e+06	3.49756e+06	1.28151e+06	2.14623e+06	1.34865e+06	1.91565e+06	1.74714e+06	2.09725e+06	0.562103	0.0324456	none	-
neg-M305T43	1.17293e+06	357519	264231	192575	513617	133343	176521	247730	194714	223184	270786	368306	0.562307	0.344146	none	-
pos-M112T65	1.08244e+06	428904	1.01201e+06	428065	1.09021e+06	1.22554e+06	137439	345326	580119	374342	637754	886787	0.562308	0.0869997	none	-
neg-M194T543	131955	65703.2	12173.7	38332.9	73782.9	25826.4	25909	27802.3	27097.5	28228.4	48862.3	37658	0.562312	0.385374	none	-
neg-M509T548_1	63404.3	9989.16	9428.08	9799.61	27444	10594.2	11297.5	10398.2	7071.39	12017.8	12772	19917.2	0.562333	0.395291	none	-
neg-M506T188	49670	16334.4	18766.5	6134.43	25034.4	11791.7	10604.5	9771.07	10688.3	6287.13	21208.2	13286.2	0.562473	0.219609	none	-
pos-M143T586	3.35502e+06	68757.3	1.86581e+06	113549	2.45653e+06	1.84138e+06	1.64692e+06	1.71825e+06	30971.5	53654.6	81297.3	1.92612e+06	0.562538	0.391728	none	-
neg-M645T46	83238.2	292689	151651	30652.5	99969.5	10057	82618.1	74948	38242	20276.8	119420	40604.7	0.562822	0.648391	none	-
neg-M343T545_1	135199	56558.4	48681.8	32735.3	63226.3	30444.3	26411.9	44267.9	34949.4	20875.6	35674.1	44364	0.563025	0.0964206	none	-
pos-M369T462	2.34829e+06	1.79567e+06	1.45195e+06	810556	2.43421e+06	763762	665835	669082	812419	663038	1.63652e+06	960652	0.563026	0.0648055	none	-
neg-M305T547	2.09656e+07	9.88812e+06	7.75133e+06	5.54014e+06	1.18167e+07	6.65958e+06	5.4465e+06	6.58541e+06	5.27956e+06	4.39059e+06	6.44423e+06	7.11612e+06	0.563104	0.0555943	none	-
neg-M223T28_1	98311.3	84595.5	31933.6	53630.3	109687	55037.5	39253.4	3967.37	31145.7	63462.8	41628.8	64531.4	0.563232	0.140803	none	-
neg-M193T40	751524	456827	354880	321118	602054	335530	231901	244460	230429	212272	334172	336350	0.563296	0.0110475	none	-
neg-M191T548	84097.3	40042.6	29853.1	35180.2	51021.1	41050.5	19322.2	25860.1	19096.2	19205.9	45914.9	29025	0.563297	0.019547	none	-
neg-M443T548	207684	89268.4	73864.4	59267.1	105640	63715	51870.4	59495.5	42482.2	47202.6	66023.5	70610.5	0.563335	0.0486679	none	-
neg-M142T36	1.40026e+06	1.01564e+06	1.18688e+06	507856	1.04377e+06	569934	529136	1.00976e+06	385544	394080	346105	561480	0.563576	0.0316485	none	-
pos-M73T545	720548	598320	619974	647032	1.1939e+06	485453	437679	348272	321460	421630	486165	388812	0.563632	0.00534189	none	-
neg-M151T547	266872	139019	123001	104051	203205	108756	88904.3	98852.7	71416.9	66822.6	99125.3	107491	0.563669	0.0171472	none	-
neg-M311T546	288120	129909	101322	105278	149863	90993.8	81455.5	92369.6	70524.3	62377	84777.2	96364	0.563692	0.0323272	none	-
pos-M499T292	74025.3	113112	70610.7	131413	50091.9	31521.8	89066.5	53129.3	34968.5	36668.9	20252.7	31330.8	0.563787	0.0808673	none	-
neg-M449T536	132982	67813.3	35668.2	164734	121922	146824	54888.7	39248.1	35382.1	114484	119145	14607.3	0.563861	0.120607	none	-
neg-M318T87	162671	411311	502136	290250	117333	215551	57500.6	149974	101754	101128	445380	102484	0.563907	0.0884877	none	-
neg-M159T550_2	34943.8	22385.8	16914.3	16748.3	28646	16447.2	14008.6	16967.7	5559.57	12750	12392.2	15090.4	0.56412	0.0196326	none	-
neg-M249T547_1	109452	52630.1	40635.8	30331.4	60258.8	41979.5	28210.1	47728.2	20920.6	22724.3	28756	40890.9	0.564382	0.0415255	none	-
neg-M155T46	651279	388341	133499	179959	299635	67255.1	148211	167044	226297	32025.4	180784	216457	0.564439	0.311418	none	-
neg-M764T532	6.10238e+06	3.40612e+06	2.63773e+06	2.99385e+06	4.73277e+06	2.78057e+06	1.56302e+06	2.12633e+06	1.73916e+06	2.00899e+06	2.79112e+06	2.55791e+06	0.564442	0.00922048	none	-
pos-M470T543	105049	55548.6	57085.1	41498.1	86014.1	48805.8	33218.1	27091.8	29158.9	30574.6	35432	66916.7	0.564447	0.0160771	none	-
neg-M364T47	60273	293662	174419	15823.8	66500.7	10610.5	61621.1	77589	9083.04	10433.6	153782	38201.5	0.564488	0.557799	none	-
neg-M153T55_1	2.60181e+06	1.01381e+06	658548	980011	960527	736892	575156	653849	489985	910386	995593	299398	0.564528	0.0755275	none	-
pos-M193T75	647029	357824	298448	195622	455818	394879	220689	110955	152856	231535	211078	399432	0.564578	0.0358857	none	-
pos-M93T42	3.78583e+07	1.34286e+07	1.88982e+07	1.47906e+07	1.91407e+07	2.23027e+07	9.29969e+06	1.30682e+07	9.72998e+06	1.33705e+07	1.06125e+07	1.53176e+07	0.564776	0.0155649	none	-
pos-M759T301	555797	2.94348e+06	873693	1.11866e+07	6.30739e+06	1.14831e+07	4.57145e+06	475912	300658	6.13354e+06	6.22067e+06	1.13548e+06	0.564847	0.437053	none	-
neg-M270T48	63182.3	87411.1	75225.3	82955	74094.5	48598	69579.7	36414.3	34155.9	7124.63	63189.1	33298.9	0.564963	0.0722215	none	-
neg-M200T586	3.34736e+07	1.90596e+07	1.41611e+07	1.05694e+07	2.1336e+07	1.2031e+07	8.94545e+06	1.01963e+07	9.39758e+06	6.64429e+06	1.31532e+07	1.41676e+07	0.564982	0.033364	none	-
neg-M211T553	243500	107335	85782.4	76300.2	144146	87854.9	55402	58717.2	54226.5	58352.2	95691.6	98481.8	0.56499	0.0379607	none	-
pos-M501T522	908485	467573	111027	330829	490405	334505	456969	187282	456985	119700	135951	136428	0.565045	0.168748	none	-
neg-M196T553_1	1.07176e+06	557954	419930	325327	589541	380719	276772	303314	265833	245153	379683	419517	0.565065	0.0332207	none	-
neg-M343T545_2	166383	69300.1	63766.5	33131.9	84781.9	34167.9	41430.9	46139.9	51035	27493.9	40313.9	48733.1	0.56507	0.148576	none	-
pos-M274T44	1.06124e+06	207993	436255	278029	239017	835702	148371	317912	228966	518690	238485	275695	0.56507	0.206275	none	-
neg-M306T548	861742	415824	314681	242309	500267	264073	229186	254975	221711	193485	276462	292929	0.565143	0.0558192	none	-
neg-M267T41	335264	163886	131688	81676.1	177703	114032	77756.9	109907	72212.2	74937.8	91089.3	141850	0.565351	0.0563434	none	-
neg-M129T594_1	154119	72550.5	44645.6	46291.2	50635.7	43156.2	24413.1	25552.7	58372.8	35678.3	47249.1	41341.5	0.565407	0.0731505	none	-
neg-M215T32	1.87524e+06	491679	795776	658308	1.16264e+06	1.07882e+06	583768	634911	537679	337367	628236	706388	0.565504	0.0529928	none	-
neg-M925T536	53394.5	62362.2	35994.8	47629.4	66160.3	55212.3	30225	33576.6	6391.25	30078.6	28496.9	52623.1	0.565517	0.0601675	none	-
pos-M796T475	6.15017e+06	5.31576e+06	2.83886e+06	2.90674e+06	9.94801e+06	3.58706e+06	2.57098e+06	4.01378e+06	2.04274e+06	3.09012e+06	3.32766e+06	2.34376e+06	0.56556	0.0632855	none	-
pos-M115T41_1	3.36047e+06	1.05476e+06	1.72982e+06	1.06315e+06	2.05262e+06	1.98161e+06	775264	1.27505e+06	777287	1.23376e+06	1.03726e+06	1.26121e+06	0.565699	0.0381404	none	-
neg-M405T85	204057	334497	87948.2	457040	186500	464338	297206	198196	56752.8	134596	136914	157775	0.565873	0.153665	none	-
neg-M229T544	116514	49766.5	41845.8	31516	66237.3	41639.9	32747.9	35158.1	25705.4	25606	37784.8	39650.4	0.565876	0.0494696	none	-
neg-M611T217	407304	330935	300859	204560	176554	241242	330451	131904	67031.8	105262	150401	155304	0.565983	0.031132	none	-
neg-M490T537	1.6209e+06	931054	648457	560871	1.11419e+06	605393	511208	523826	440494	444473	619542	562578	0.565991	0.0302123	none	-
neg-M163T400	3.12708e+06	1.32774e+06	1.95229e+06	1.96868e+06	3.32946e+06	1.31877e+06	1.74392e+06	2.08088e+06	691502	895231	798256	1.16484e+06	0.566232	0.0372526	none	-
neg-M267T540	112157	76888.6	34997.3	77077	67423.1	35423.2	32206.7	39034.6	37132	34364.1	46499.6	39508.9	0.566249	0.0499697	none	-
neg-M393T546	150875	71300.9	49978.5	40671.8	77624	44948.8	32331.7	41856.9	38793.4	29966.7	42786.4	60852.8	0.566349	0.0622268	none	-
pos-M218T74	4.70962e+06	909008	762251	2.49403e+06	933950	1.61919e+06	1.7744e+06	844615	664943	1.40941e+06	920608	858451	0.566363	0.255068	none	-
neg-M322T552	1.35799e+06	783912	544286	525863	1.0052e+06	588729	445277	439128	329751	409036	547947	551800	0.566572	0.0192905	none	-
neg-M223T31	305272	94820.2	99140.2	94690.5	115440	111070	58064.5	61298.3	62894.8	72753.2	127634	82284.6	0.566689	0.0497406	none	-
neg-M505T43	2.3356e+06	326237	823465	435752	815708	1.37436e+06	283086	663861	497890	806059	473939	738350	0.566702	0.257931	none	-
neg-M218T535	142899	89880.3	45737.7	56198.7	102479	51216.1	48669.2	44718.7	25277.2	36914.8	56860.3	64381.5	0.566781	0.0472653	none	-
neg-M216T258	173340	397788	506883	518086	397267	225806	220046	229218	225418	187951	188924	206314	0.56682	0.0421137	none	-
neg-M174T552	89948.2	53505.2	33954.7	36037.9	65232.4	46119.9	28148.9	25833.4	21030.5	26838.5	39917.3	42355.5	0.566887	0.0175121	none	-
pos-M782T306	339124	971498	1.04241e+06	40771	193380	858778	219838	601112	397927	319443	76064.5	339415	0.566982	0.649337	none	-
neg-M320T547	602441	261992	229118	171156	354280	195859	159476	182202	161277	130080	183518	212438	0.566985	0.0500805	none	-
pos-M823T536	461212	645280	318128	584048	813709	789506	422136	269927	112255	336281	479943	427490	0.567026	0.045151	none	-
neg-M192T37	123573	102373	77140.4	67489.6	109372	58470.5	61030.3	79497	33435.4	48268.7	31932.6	51183.9	0.56712	0.0114111	none	-
neg-M459T312	1.66687e+06	1.62411e+06	742921	1.11918e+06	2.30618e+06	1.04933e+06	1.18728e+06	525834	743170	493389	988894	887813	0.567237	0.031056	none	-
neg-M261T28_2	65158.5	31059.4	21544.8	23755.6	52565.6	25235	19827.2	24010.7	9220.99	22817	22571	26004.8	0.567447	0.0571082	none	-
neg-M628T536	2.14454e+06	1.17003e+06	819205	552204	1.22232e+06	751195	652483	663257	568551	480787	642117	772044	0.567497	0.0561527	none	-
pos-M185T53	210304	955649	207338	999902	922378	158137	909169	177063	268520	328993	149205	127020	0.567497	0.294109	none	-
pos-M494T274	352801	543478	299432	221018	321333	309112	243418	265932	69268.1	71459.7	233264	278658	0.567612	0.0558845	none	-
pos-M178T42	1.28654e+07	4.03042e+06	5.20751e+06	3.6696e+06	5.66603e+06	7.33443e+06	2.73028e+06	4.39212e+06	3.01045e+06	4.04351e+06	3.54353e+06	4.29038e+06	0.567665	0.0486525	none	-
neg-M376T540	216464	117735	81923	63396.9	146722	74756.8	67160.8	72369	62988.8	50798.2	69024.7	75671.5	0.567781	0.0521347	none	-
neg-M220T28	172584	88482	61513.6	82939.4	126841	75017.9	56784.6	58596.4	42637.7	59787.9	76971.1	50188.3	0.567959	0.0183062	none	-
neg-M198T553_1	1.32339e+06	694773	526921	429307	786798	485142	351413	399473	352302	325049	473761	510047	0.568031	0.0295266	none	-
neg-M192T591	168785	79581.9	48161.1	173689	341394	47676.6	27524	79261.7	28442.2	136346	181521	35052.2	0.568083	0.238411	none	-
neg-M119T547_2	1.90556e+06	911822	833079	624829	1.12164e+06	663040	518450	659576	487534	478598	631150	667324	0.568093	0.0290794	none	-
neg-M339T536	214582	109415	80121.4	58695.7	122174	77131.7	64089.1	61210	56020	48511.4	72673.3	73676	0.568144	0.047598	none	-
pos-M748T365	7.41224e+06	1.04078e+07	7.7763e+06	2.76516e+07	6.89444e+06	2.51763e+07	1.00014e+07	8.6356e+06	7.91673e+06	8.68818e+06	7.29421e+06	5.94363e+06	0.56822	0.185503	none	-
neg-M312T552	233547	127725	94396.9	89682.9	168253	111724	73230.3	73474.8	59297.5	67156.8	97699.5	98113.7	0.568225	0.0161458	none	-
neg-M229T542	218910	105296	48951.5	42334.3	147459	95263.4	65068	87524.4	39620.2	61667	84547.5	35636.7	0.568301	0.161376	none	-
pos-M142T519	8.80549e+06	4.64012e+06	3.45173e+06	2.11685e+06	4.08075e+06	2.24307e+06	2.73979e+06	888154	4.07263e+06	2.14953e+06	1.45481e+06	3.09581e+06	0.568345	0.103568	none	-
neg-M205T223	426646	750024	552520	465363	1.16703e+06	452741	412277	285222	182991	349739	481639	456409	0.568456	0.0312535	none	-
neg-M126T31	2.23754e+06	1.14902e+06	696513	574745	1.32547e+06	689367	498619	484362	579436	384060	890824	955808	0.568456	0.0813394	none	-
neg-M322T515	3.7059e+06	1.78901e+06	1.60165e+06	2.16577e+06	1.23596e+06	2.16002e+06	875227	794708	1.56847e+06	1.36348e+06	2.02524e+06	568794	0.568474	0.0374887	none	-
pos-M253T57_1	260736	845471	133137	1.23612e+06	914994	825311	239693	964653	292844	205511	327441	366782	0.568561	0.299315	none	-
neg-M340T438	1.50425e+07	3.87728e+06	2.16367e+06	3.01324e+06	5.556e+06	3.56683e+06	3.03372e+06	5.02189e+06	1484635	3.11854e+06	3.06313e+06	3.16573e+06	0.56857	0.244156	none	-
pos-M411T426	518639	1.2457e+06	2.78201e+06	1.16826e+06	1.58021e+07	2.43325e+06	1.69904e+06	3.63336e+06	2.22793e+06	2.25603e+06	2.46468e+06	1.33662e+06	0.568587	0.939231	none	-
neg-M453T522	3.02437e+06	1.42006e+06	1.91677e+06	2.97964e+06	1.60815e+06	2.11329e+06	1.07749e+06	1.67657e+06	1.15987e+06	893567	481120	2.13857e+06	0.568598	0.0341702	none	-
neg-M365T32	19739.9	35176	25512.4	63949.5	73683.7	54553	11637.2	22742.5	12867.1	44603.7	51702.2	11494.6	0.568742	0.0958429	none	-
neg-M105T541	1.91929e+06	1.40461e+06	1.23296e+06	1.60146e+06	2.9687e+06	1.19781e+06	827289	1.15228e+06	771622	1.10043e+06	1.13714e+06	883540	0.568754	0.0111377	none	-
pos-M303T45	15110.3	58376	82122.5	203703	55670.7	92595.7	68665.3	17121.2	87767.3	45252.7	34145.1	35756.5	0.568796	0.332286	none	-
neg-M183T547_1	562844	333674	267524	238439	456758	210698	178762	177208	152697	142886	258157	267862	0.568893	0.0215552	none	-
neg-M135T494	2.24623e+08	1.1131e+08	2.36439e+08	8.39783e+07	1.64627e+08	7.17646e+07	163755581	5.21108e+07	1.36312e+07	6.95661e+07	9.12135e+07	1.17615e+08	0.568912	0.126439	none	-
pos-M849T459	3.41359e+06	4.77541e+06	4.52085e+06	8.28373e+06	3.44574e+06	1.68748e+06	2.75242e+06	1.78728e+06	1.27605e+06	1.94408e+06	3.99866e+06	3.1065e+06	0.568956	0.0843482	none	-
pos-M299T53	217937	210850	394106	62047.9	31015.4	38380.8	55151.5	64084.4	93141.6	276833	33604.6	20208.7	0.569006	0.386897	none	-
neg-M245T545	234743	131770	86664.1	72055.5	136510	81655.8	72366.4	69516.9	66489.8	57134.1	72293.8	85218.9	0.569036	0.042597	none	-
neg-M533T378	2.4309e+06	375086	306433	335096	473207	573242	402648	359956	248160	327713	800543	418277	0.569052	0.406364	none	-
neg-M703T44	344524	51338.6	158028	82135.1	138676	307265	55413.5	127878	75781.2	151519	61988.6	143308	0.56923	0.251728	none	-
neg-M172T548	140339	72665.6	51011.4	46352	85012.3	54910	38437.4	40645.1	35791	33158.1	57846.4	50529.7	0.569428	0.030254	none	-
neg-M622T42	175053	13472.2	67565	5013.05	77644.6	118519	10145.6	47026.3	33147.4	62768.6	33089.1	74215.7	0.569454	0.779368	none	-
neg-M311T279	5.11883e+06	4.33696e+06	3.45064e+06	2.46325e+06	4.91157e+06	2.42114e+06	1.90137e+06	1.90551e+06	1.81877e+06	2.99033e+06	1.97747e+06	2.33538e+06	0.569493	0.00941417	none	-
pos-M110T43_1	537221	223884	305823	322768	241195	573914	97854.7	141012	178930	269720	253459	314731	0.569532	0.041069	none	-
neg-M701T45	478606	161430	137409	96366.4	107878	216470	107322	146767	39923.7	131717	63373.8	193287	0.569533	0.149988	none	-
pos-M113T41_1	1.05996e+07	3.51273e+06	4.40974e+06	3.11819e+06	4.54367e+06	5.57894e+06	2.36851e+06	3.39156e+06	2.85048e+06	3.2265e+06	2.79773e+06	3.45685e+06	0.569585	0.0408698	none	-
neg-M152T552	70119.7	35975.6	25184.2	27841.9	43459	23754	20761.1	18315.2	12695.6	21090.1	30410.5	25696.7	0.569817	0.0324708	none	-
neg-M312T515	197936	259873	63735.4	101604	272247	92226.6	77582.6	71364.2	215500	41739.5	93369.7	63223.9	0.569834	0.125491	none	-
pos-M287T546	172452	103526	122760	62312.8	94916	68154.5	53562.1	77058.5	42130	37431	68223.1	77255.5	0.569857	0.0226339	none	-
neg-M214T50	1.74818e+06	2.72059e+06	1.25386e+06	2.08371e+06	3.13936e+06	1.3762e+06	1.57018e+06	809206	1.32163e+06	907076	1.48248e+06	932229	0.569945	0.018163	none	-
neg-M126T27	258235	205199	155792	150540	534547	151718	117282	133325	92704.6	221886	137977	126820	0.570039	0.0728108	none	-
neg-M201T32	155742	67822.7	79836.4	73202.7	148734	89394.4	61005.5	54224	36053.5	47827.6	77829.9	73506.8	0.570081	0.0181751	none	-
neg-M289T546	3.94436e+06	2.03047e+06	1.47555e+06	1.1673e+06	2.28215e+06	1.34473e+06	1.07502e+06	1.2904e+06	1.0586e+06	916085	1.27449e+06	1.36601e+06	0.5701	0.0447973	none	-
neg-M91T534	101529	36725.7	47967	29789.5	79890.4	56907.2	22395.9	24322.4	19509.7	19204.5	40206.4	75542.6	0.570228	0.0618243	none	-
neg-M93T545	2.50214e+06	1.27755e+06	990719	758064	1.67e+06	1.00869e+06	710077	873866	696437	570906	833634	995249	0.570254	0.0360633	none	-
neg-M170T548	196912	110360	76257.3	61912.1	126786	64552.5	56174.2	60766	51744.1	53046.6	70523.1	70894.1	0.570288	0.0469607	none	-
neg-M157T45	353555	225334	71127.8	95077.8	138463	32268.5	71858.7	87794	96231.4	26610.4	96471.3	143345	0.570317	0.369744	none	-
neg-M604T538	368384	222252	160423	149143	269402	161938	119236	134384	101292	100754	142532	161381	0.570449	0.014457	none	-
pos-M204T80	2.24361e+06	3.5124e+06	1.79905e+06	1.04298e+07	2.70998e+06	5.63502e+06	5.63922e+06	2.16554e+06	1.74162e+06	1.35565e+06	1.97349e+06	2.14705e+06	0.570551	0.176099	none	-
neg-M724T537	964951	398549	346074	224692	437534	259080	218035	246950	251965	197038	295031	292110	0.570581	0.0877259	none	-
neg-M281T547	284705	142505	114026	85169	161923	100772	78476.6	92348.6	71874.8	68092.2	92925.7	103693	0.570701	0.0376273	none	-
pos-M161T55	2.49353e+06	3.78975e+06	1.92431e+06	3.02239e+06	2.23867e+06	3.0975e+06	1.42442e+06	1.89155e+06	824541	1.12328e+06	2.9956e+06	1.19639e+06	0.570789	0.0182788	none	-
neg-M385T593	132270	84873.6	71609	70740.8	115026	80515	55715.8	54231.7	45338.5	38572.2	62067.4	60925.6	0.570868	0.00227407	none	-
neg-M377T532	3.3683e+06	2.11658e+06	1.01685e+06	1.4037e+06	2.17494e+06	1.24982e+06	916267	1.02936e+06	997471	997516	1.23318e+06	1.29525e+06	0.570957	0.0419117	none	-
neg-M489T537	6.68571e+06	3.28042e+06	2.70075e+06	2.35302e+06	4.16572e+06	2.91296e+06	2.24752e+06	2.06864e+06	1.64906e+06	1.76791e+06	2.57849e+06	2.30602e+06	0.570971	0.0199707	none	-
pos-M265T322	3.88654e+06	1.4991e+06	131199	103081	1.28333e+06	688140	735903	800981	541657	585663	868161	802153	0.570979	0.866536	none	-
neg-M836T327	1.2487e+06	3.53179e+06	1.46967e+07	1.15532e+07	1.59913e+07	1.71967e+07	1.2036e+07	2.43425e+06	5.57774e+06	2.73624e+06	3.51168e+06	1.03742e+07	0.571022	0.435286	none	-
neg-M174T51	2.6941e+06	4.34818e+06	2.2059e+06	3.04955e+06	3.53419e+06	3.00776e+06	2.90055e+06	1.09111e+06	1.96431e+06	1.14213e+06	2.05808e+06	1.60251e+06	0.571065	0.00998635	none	-
neg-M265T546	39546.2	18501.2	9702.4	12998.2	20841.1	17129.4	7444.88	13429.3	13316.2	11199.2	10283.2	12130.6	0.571126	0.0600071	none	-
neg-M243T546	1.75358e+06	906993	697216	518073	982553	600491	468821	570530	454311	418515	572869	633329	0.571245	0.0412846	none	-
neg-M219T552	1.24254e+06	675313	528635	444071	853842	516931	329198	415196	349338	324238	470282	546755	0.571419	0.0211631	none	-
neg-M199T55_1	547448	117930	238934	382589	301507	196374	99582.4	209098	212451	90373.6	178535	230016	0.57153	0.0962685	none	-
neg-M464T536	185013	42146.3	48953.7	34334.8	42096	47897.1	49913	29703.8	41558.8	9149.56	49849	48697.7	0.571549	0.210215	none	-
neg-M412T48	55950.2	18075.9	41056.2	58597.5	81405.5	37141.1	37289	16674.5	22854.8	19502.4	58077	12659.2	0.571669	0.083851	none	-
neg-M452T520	1.20663e+07	6.53957e+06	1.38356e+07	1.8134e+07	8.62444e+06	1.01257e+07	8.47568e+06	8.29476e+06	3.15e+06	4.38011e+06	5.41876e+06	9.91424e+06	0.571702	0.0329077	none	-
neg-M194T585	2.83707e+06	1.54685e+06	354087	823167	219547	1.02216e+06	302171	830524	742206	582941	248191	1.18327e+06	0.571715	0.444845	none	-
neg-M279T546	39609.1	21799.2	16612.1	6648.52	12495.4	8574.22	6561.45	13878.8	8045.19	8483.83	10394.6	13092.5	0.571753	0.19591	none	-
neg-M196T52_1	585366	915569	610393	940606	349053	813139	52862.1	728574	487804	71638.8	715655	353300	0.571847	0.113251	none	-
pos-M113T576	306225	863709	394474	315110	260456	286941	135623	146666	666856	152303	142788	143754	0.571915	0.0577074	none	-
neg-M852T327	139985	821768	648098	512604	888969	887646	494440	118098	279803	317692	191916	828039	0.571928	0.167779	none	-
neg-M203T28	69602.5	57405.2	49158.7	62787.9	75695	42569.2	39972.4	38509.1	36059.1	29530.9	30398.2	29851.8	0.571979	0.000650239	none	-
pos-M256T44	3.67136e+06	868108	1.81382e+06	1.13614e+06	1.04554e+06	3.24569e+06	630931	1.4125e+06	830253	1.70587e+06	903390	1.25547e+06	0.57199	0.15446	none	-
pos-M177T42	3.2789e+08	1.07253e+08	1.40835e+08	1.02917e+08	149839604	1.89224e+08	7.27717e+07	1.13264e+08	7.91809e+07	1.06208e+08	9.69367e+07	1.14014e+08	0.572101	0.0378889	none	-
neg-M235T31	166862	99097.5	73720.9	62703.9	103927	70847.3	59764.6	10648	51641.8	55830.7	71620.9	80701.4	0.572126	0.0892444	none	-
neg-M105T536	394671	233767	181692	165273	281429	171893	142691	136775	96705	96589	183446	161219	0.572136	0.0132932	none	-
neg-M167T549	1.8239e+06	857848	689725	656237	1.15736e+06	679148	623100	519681	429934	461998	630465	691086	0.572329	0.0286343	none	-
neg-M101T402	4.07691e+07	3.43619e+07	4.87108e+07	4.99762e+06	1.44481e+07	2.88181e+07	6.49304e+06	2.01857e+07	3.70122e+07	6.20802e+06	5.50923e+06	2.30934e+07	0.572333	0.241799	none	-
neg-M261T79_3	784741	228455	94427	1.32953e+06	264183	813931	361408	261305	1.02366e+06	47978.5	157344	160295	0.572359	0.310952	none	-
neg-M160T550	303323	169092	143697	115000	234173	136152	101174	88796.8	83097.3	105392	126785	125270	0.572448	0.0167355	none	-
neg-M237T544	59547.9	30516.3	27768.5	12968.5	26980.8	21517.8	17745.6	14614.3	15514.7	10730.5	19418.2	24620.6	0.572471	0.0709351	none	-
pos-M261T52	344976	903825	405469	2.58668e+06	264711	394493	685416	383356	553834	224044	586095	372665	0.572514	0.517606	none	-
neg-M195T544	1.26983e+06	663187	512537	435164	915270	457318	373829	412999	398944	314746	428868	506599	0.572727	0.0370134	none	-
pos-M124T75	2.97829e+06	1.18132e+06	3.50344e+06	1.95818e+06	1.58309e+06	3.87126e+06	1.75665e+06	2.21204e+06	676956	1.32701e+06	1.27084e+06	1.391e+06	0.572747	0.0635524	none	-
neg-M811T336	347760	45443.9	2.76617e+06	700620	743197	1.89208e+07	3.60665e+06	957083	1.20523e+06	3.48472e+06	2.38994e+06	1.83036e+06	0.572775	0.369909	none	-
pos-M215T44	5.22159e+06	1.16601e+06	2.57426e+06	1.26022e+06	1.37048e+06	4.49613e+06	792362	1.9044e+06	1.18839e+06	2.34873e+06	1.25538e+06	1.72627e+06	0.572796	0.207783	none	-
neg-M232T537	191829	125571	86465.1	136092	153921	63110.3	59634.4	70218.7	75928.5	79727.5	71000.2	77136	0.572856	0.0285826	none	-
neg-M341T578	1.20401e+06	379906	615898	462493	1.7512e+06	1.66319e+06	845568	263274	205397	1.51531e+06	287099	364843	0.572925	0.146182	none	-
neg-M463T535_2	1.0215e+06	521413	426386	296765	666854	365779	306767	370619	269783	238267	331455	373023	0.572927	0.0450034	none	-
neg-M90T545	742459	525278	441034	333263	637377	408489	361375	382237	258050	192396	283128	292309	0.573041	0.00643993	none	-
neg-M222T32	13918.8	7130.6	3818.74	18530.4	21676.7	20909.9	6029.64	9425.76	9508.15	5481.01	13203.5	5639.62	0.573212	0.206134	none	-
neg-M353T468	6.65965e+06	2.6174e+06	1.74727e+06	1.62752e+06	4.72763e+06	2.86054e+06	1.29813e+06	1.40868e+06	1.06863e+06	5.02906e+06	1.35543e+06	1.44195e+06	0.573215	0.0952345	none	-
neg-M228T544	88193.5	52062.4	39129.4	27691.2	68238	35523.5	26128.6	31751.1	24738	24681.3	33555.9	37329.6	0.573239	0.0386117	none	-
neg-M277T547_1	492446	233429	207609	132722	268620	158175	134556	150276	133374	113685	158326	165700	0.573286	0.054199	none	-
neg-M340T53	59449.3	55910.8	84514.3	42108.1	98140.1	116657	33926.6	58327.4	33220.1	38129.6	47057.7	51206.8	0.573293	0.021846	none	-
pos-M187T272	200826	591459	172704	269176	112227	528847	137269	165939	214378	148647	138128	270740	0.573314	0.194959	none	-
neg-M184T552	352465	202678	128123	128916	235470	150995	112182	114962	95334.5	102676	125889	136228	0.573373	0.0271594	none	-
neg-M502T544	94151.6	68050.8	55828.6	48780.8	75791.9	50422.2	37570.9	37594.2	24758.5	39368.9	44473.5	41618.6	0.57346	0.00258591	none	-
neg-M217T552	2.22522e+06	1.17618e+06	883374	778177	1.40352e+06	923817	614266	741431	572152	550609	821159	940899	0.573796	0.0232175	none	-
neg-M491T379	59956.6	1.47271e+06	672938	720714	1.44918e+06	840469	591745	333935	604526	558829	621542	282740	0.573876	0.640265	none	-
neg-M118T379	2.19504e+07	1.25979e+07	8.25613e+06	8.81438e+06	2.08596e+07	1.01821e+07	7.98121e+06	6.14967e+06	4.14113e+06	6.78146e+06	1.22709e+07	1.01127e+07	0.573879	0.0455572	none	-
neg-M227T27	83055.4	115185	73364.2	33779.9	109228	58836.7	38613.1	31616	14960	72104.7	36759.1	77712.3	0.574012	0.0752081	none	-
neg-M218T31	2.3548e+06	1.10402e+06	732483	559470	708219	674297	452526	484969	630499	351326	575934	1.02644e+06	0.574194	0.0997593	none	-
neg-M451T548	393858	167539	144612	106559	230255	125418	100587	119846	94994.4	90995.7	136487	127975	0.574269	0.0635822	none	-
neg-M388T52	690349	284793	397408	83212.6	511125	19547.3	248297	122822	165376	244355	187288	172684	0.574306	0.890453	none	-
neg-M156T552_2	52697.4	35537.6	26590.9	26608.1	49264.2	29688.1	20789.8	18982.3	17046.9	17940.8	26320.8	25498.9	0.574353	0.00618258	none	-
neg-M436T548	117519	54716.4	41662.7	22809.7	65112.9	37036.8	31818.8	36604.1	29086.5	24440.8	29532.4	43167.6	0.574431	0.116194	none	-
neg-M451T521	6.8306e+07	2.47252e+07	5.07555e+07	6.78213e+07	3.16333e+07	3.66678e+07	3.13849e+07	3.94289e+07	1.20633e+07	2.11809e+07	2.01326e+07	3.66353e+07	0.574564	0.0493829	none	-
neg-M313T517	2.60885e+08	8.14782e+07	9.79091e+07	108689211	1.86239e+08	8.42648e+07	8.40199e+07	4.07449e+07	6.47791e+07	8.18159e+07	1.00237e+08	9.94015e+07	0.574763	0.0661668	none	-
neg-M328T47_3	36914.6	102302	63895.5	84513.6	80402.1	56787.2	71662.5	23824.6	38249.2	29927.4	57122.9	23388.3	0.574779	0.0337147	none	-
neg-M309T547_2	703937	338867	271719	195655	411726	230033	187100	229841	182069	164430	228222	245443	0.574879	0.0556536	none	-
neg-M428T51	71045.4	242172	80548.4	230320	168627	103791	38207	217273	88989.5	23454.5	102886	44610.5	0.574924	0.106625	none	-
pos-M314T264	471134	1.13219e+06	1.43161e+06	1.25055e+06	817014	894467	897718	639222	27476.1	441590	838620	603208	0.57493	0.170298	none	-
neg-M437T425	396316	228052	225314	297541	331484	281508	77831	128619	114189	181975	262186	247210	0.574936	0.0221106	none	-
neg-M188T74	217393	425274	226709	631505	792812	190402	367005	226079	219406	209982	195650	210980	0.575301	0.15798	none	-
neg-M207T590	110044	142208	63832.8	56265.7	347036	58827.9	48162.7	113928	96526.1	101070	52391.6	35673.2	0.575358	0.2738	none	-
pos-M150T448	1.68376e+06	743524	776422	633803	2.2883e+06	877057	611624	567977	503727	760168	838214	747548	0.575373	0.0896422	none	-
neg-M249T548	190036	83950.8	93734	85130	104708	63741.8	59549.5	77822.6	43402.7	65350	46407.2	65106	0.575628	0.0188905	none	-
neg-M149T539	1.88687e+06	1.07472e+06	743093	963615	1.36772e+06	888985	391706	611230	421390	763442	895508	903059	0.575643	0.0207356	none	-
neg-M273T545	446793	249358	170800	130561	245027	149006	129199	143667	127416	100371	143547	156862	0.575664	0.0498655	none	-
pos-M434T79_2	364473	709736	290567	1.8694e+06	279720	343435	207778	342385	455788	468093	378559	367967	0.575675	0.375155	none	-
neg-M183T38	79666.6	62377.7	38657.7	44361.5	68765.5	35303.9	31688.6	21661.7	25736.1	12282.4	55035.2	43077.6	0.5757	0.0413245	none	-
pos-M722T531_1	1.1536e+06	3.93588e+06	1.59856e+06	3.79523e+06	2.85635e+06	3.13862e+06	1.9829e+06	625262	122086	1.63448e+06	3.01516e+06	2.10754e+06	0.575755	0.155863	none	-
pos-M389T478	6.26067e+06	5.17697e+06	5.23035e+06	3.59978e+06	1.85306e+07	3.92657e+06	3.82332e+06	5.8839e+06	3.93073e+06	2.95689e+06	3.72014e+06	4.28446e+06	0.575763	0.175068	none	-
neg-M311T39_2	42763.5	24720.4	13844.3	10743.6	27605.6	11086.9	20199.8	6152.12	11775.8	7099.39	10146.1	19967.4	0.576156	0.121439	none	-
neg-M499T551	1.0984e+06	459258	356366	335258	633083	405919	314093	295049	249189	283394	389762	363139	0.576175	0.0502482	none	-
neg-M76T33	161618	51724.1	67007.4	71304.8	119562	70682.1	62391.2	51672	40072	44946.2	42065.7	71134.2	0.576273	0.0370858	none	-
neg-M194T552_2	46776.7	26461.2	23070.7	16958.6	25205.5	17442.3	10613.8	14236.5	7306.76	15861.2	18991.5	22841.7	0.576285	0.0338281	none	-
pos-M600T489	1.95659e+06	810421	2.10053e+06	1.43491e+06	2.85391e+06	1.77665e+06	553041	1.17024e+06	1.77077e+06	448294	632221	1.72694e+06	0.576374	0.0663003	none	-
pos-M273T56	44142.4	791688	526986	52776.2	424452	538207	164347	66837	224028	150510	629422	135976	0.576525	0.604963	none	-
pos-M732T475	3.14332e+06	9.36467e+06	6.44588e+06	6.40715e+06	7.43224e+06	5.1561e+06	3.6164e+06	3.3794e+06	1.35291e+06	3.29403e+06	5.14132e+06	5.09866e+06	0.57663	0.0445367	none	-
pos-M456T219	458895	594375	273497	429168	676602	219055	184714	383788	220890	168762	276403	294439	0.576633	0.0430474	none	-
neg-M838T314	1.97233e+06	2.68133e+07	2.55953e+07	1.91661e+07	1.68848e+07	1.08037e+07	1.48596e+07	3.86908e+06	1.40548e+07	5.47195e+06	6.43444e+06	1.36935e+07	0.576709	0.396114	none	-
neg-M160T32_1	102576	94147.8	58358.1	49450.9	112949	59485.4	27829.6	40676.1	59488.6	28075.6	74279.5	44753.2	0.576774	0.0254216	none	-
pos-M196T50	363855	418209	224051	321113	53969.3	146660	198534	43041.7	47500.1	243391	318744	30236.7	0.576917	0.184303	none	-
pos-M175T39	3.62913e+06	330134	5.74279e+06	251158	2.93103e+06	7.36131e+06	267853	242385	344255	246662	1.02944e+07	284826	0.576934	0.161249	none	-
neg-M246T49	117730	252774	111427	443662	174110	143741	190363	75382.7	113739	63156.1	198068	76773.2	0.577011	0.105241	none	-
neg-M177T555	924274	490416	393573	315829	559731	346371	273686	267112	269060	243792	336424	359322	0.577321	0.0270911	none	-
[truncated: 10,913 more rows]
