# Supplementary material for: Microplastics dampen the self-renewal of hematopoietic stem cells by disrupting the gut microbiota-hypoxanthine-Wnt axis
Source: Cell Discov. 2024 Mar 29;10:35. doi: 10.1038/s41421-024-00665-0 (PMC10978833; doi:10.1038/s41421-024-00665-0)
Supplement: Supplementary file 3 — Supplementary Table S3: High-throughput RNA-seq revealed the FPKMs of all transcripts in LT-HSCs sorted from ctrl and MPs-treated mice. [file 41421_2024_665_MOESM3_ESM.xlsx]

## Sheet: PS001_deseq2_allresults
Supplementary Table S3: High-throughput RNA-seq revealed the FPKMs of all transcripts in LT-HSCs sorted from ctrl and MPs-treated mice.
Gene	BaseMean	Log2 (Fold Change)	LfcSE	Stat	P value	Padj
Sox17	0.499788	-2.46161	3.99495	-0.61618	0.537776	NA
Gm37323	0.48341	0.828237	3.62971	0.228183	0.819504	NA
Gm6085	8.88644	0.0699244	0.658137	0.106246	0.915387	0.955967264550975
Gm2053	0.353219	1.92212	4.0301	0.47694	0.633405	NA
Gm6123	0.66408	-1.50614	2.83697	-0.530898	0.595489	NA
Mrpl15	629.163	0.166515	0.0753062	2.21118	0.0270236	0.0846117998657755
Gm37144	6.87401	-0.219964	0.775892	-0.283498	0.776795	0.883695648374005
Lypla1	666.998	0.00753788	0.0762035	0.0989178	0.921204	0.958982441908416
Tcea1	1380.09	-0.0211371	0.0509256	-0.415059	0.678099	0.822536569474826
Gm6104	35.4302	0.105088	0.304054	0.345623	0.729626	0.854181251843377
Gm37277	1.66383	-3.08751	1.87818	-1.64388	0.1002	NA
Rgs20	2.51679	-0.60189	1.26811	-0.474637	0.635046	NA
Atp6v1h	721.662	0.00786721	0.0690396	0.113952	0.909276	0.951599205734495
Gm37429	0.512971	-0.926722	3.51467	-0.263672	0.792033	NA
Rb1cc1	1286.95	-0.0648693	0.051023	-1.27137	0.203596	0.383769343423732
4732440D04Rik	17.7919	-0.755582	0.470185	-1.60699	0.108056	0.24364171979641
Alkal1	0.311382	1.76385	4.04416	0.436148	0.662729	NA
Gm19026	1.66741	0.547065	1.73813	0.314744	0.752956	NA
St18	3.13573	-0.810678	1.14504	-0.707994	0.478949	NA
Gm37108	1.01112	0.00510175	2.14743	0.00237574	0.998104	NA
Pcmtd1	864.656	-0.0908781	0.0637441	-1.42567	0.153963	0.316065066663226
Gm38372	123.694	-0.114331	0.168221	-0.679647	0.496728	0.686657526628499
Gm9826	73.7227	0.149069	0.210687	0.707539	0.479232	0.67138862377338
Gm26901	22.0026	-0.555065	0.404857	-1.37101	0.17037	0.338748563641076
Gm18984	0.323745	1.81253	4.03967	0.448682	0.653661	NA
Gm15452	195.545	0.232944	0.14973	1.55576	0.119766	0.262837030931724
Rrs1	1200.39	0.194274	0.0537441	3.61479	0.000300589	0.00183570774468683
Adhfe1	10.4568	-0.0675954	0.676933	-0.0998554	0.920459	0.958663367967285
2610203C22Rik	1.42594	3.95539	2.19258	1.80399	0.0712328	NA
Gm6161	7.94554	-0.0265363	0.716402	-0.037041	0.970452	0.984276553896528
Mybl1	80.9536	-0.264801	0.225525	-1.17415	0.240334	0.429404152043753
Vcpip1	1261.36	0.365981	0.0597797	6.12215	9.23192e-10	1.46730628766853e-08
1700034P13Rik	4.97293	-0.426308	0.891797	-0.478032	0.632627	0.790309501148611
Sgk3	874.534	-0.0437064	0.0631776	-0.691802	0.489062	0.680104270515357
Gm6195	1.31947	-0.766568	1.96867	-0.389383	0.696993	NA
Gm22607	0.664136	-2.87243	3.23835	-0.887002	0.375078	NA
Mcmdc2	13.2	-1.26496	0.577988	-2.18856	0.0286289	0.0885928515437049
Snhg6	479.845	0.0449495	0.0909721	0.494102	0.621234	0.782349663154328
Snord87	5.47823	0.594564	0.825927	0.719874	0.471602	0.664156486064301
Tcf24	0.987825	-0.0421123	2.30816	-0.018245	0.985443	NA
Ppp1r42	0.984813	-0.06233	2.29124	-0.0272037	0.978297	NA
Cops5	1009.65	0.122064	0.0619506	1.97034	0.0487997	0.133363402849308
Cspp1	911.955	0.0400054	0.0661264	0.604984	0.54519	0.724287117508807
Arfgef1	2732.17	0.150582	0.0394209	3.81986	0.000133529	0.000892315748262553
Gm26348	4.16234	0.0884583	1.0239	0.0863931	0.931154	NA
Gm37569	3.7523	0.0678069	1.11012	0.0610808	0.951295	NA
Cpa6	0.998588	0.977617	2.32027	0.421338	0.673508	NA
Gm28659	0.814086	1.85078	2.96521	0.624166	0.532519	NA
Prex2	201.456	-0.394803	0.128568	-3.07077	0.00213506	0.0101508173726155
Gm37410	0.655478	-1.50013	3.3195	-0.451916	0.651329	NA
Gm2383	1.20204	-1.29353	2.43484	-0.531257	0.595241	NA
Sulf1	1.1507	-1.4009	2.27988	-0.614462	0.53891	NA
Slco5a1	11.1559	-1.05627	0.581201	-1.8174	0.0691558	0.174491670073425
Prdm14	0.799373	3.11765	2.93245	1.06315	0.287712	NA
Ncoa2	2411.86	-0.173777	0.0406096	-4.27921	1.8756e-05	0.000151737440500931
Gm38376	15.0406	-0.530036	0.499821	-1.06045	0.28894	0.485535852789325
Gm37409	5.32131	-1.62016	0.869695	-1.8629	0.0624758	0.161729786818429
Gm27881	2.22482	-1.1362	1.6557	-0.686236	0.492564	NA
Gm38223	1.50198	2.88729	1.96314	1.47075	0.141357	NA
Gm37702	6.38511	0.310206	0.848187	0.365728	0.714568	0.845366805048024
Gm23169	1.65096	1.17467	1.81181	0.64834	0.516765	NA
Gm38120	29.8006	-0.16217	0.340059	-0.476889	0.633441	0.790717840799048
Gm38380	12.7151	0.139935	0.539494	0.259381	0.795341	0.894510770779309
Gm7593	0.353219	1.92212	4.0301	0.47694	0.633405	NA
Tram1	2523.97	0.0537433	0.0389202	1.38086	0.167323	0.334702446030293
Lactb2	362	0.148915	0.116936	1.27347	0.202852	0.382638096685663
Gm38319	10.0901	0.700268	0.590818	1.18525	0.235918	0.424371074897142
Eya1	428.843	-0.462399	0.0953515	-4.84942	1.23824e-06	1.24499641763891e-05
Gm22616	1.19254	-1.28499	2.2388	-0.573963	0.565993	NA
Gm37444	5.79458	0.0525423	0.792385	0.0663091	0.947132	0.973419370270276
Msc	0.342456	-0.0252238	4.08047	-0.00618159	0.995068	NA
Smt3h2-ps4	1.6737	-0.591434	1.66126	-0.356016	0.721829	NA
Rpl5-ps1	4.14431	-0.143865	0.943684	-0.15245	0.878832	NA
Trpa1	0.851752	-1.93111	2.68319	-0.719707	0.471706	NA
Gm10566	0.817311	0.550968	2.93814	0.187523	0.851251	NA
Kcnb2	1.66363	-0.616539	1.57739	-0.39086	0.695901	NA
Terf1	445.281	0.271443	0.0923446	2.93946	0.00328788	0.0146049387678884
Gm37509	8.37218	-1.52901	0.693369	-2.20518	0.0274412	0.0856894211347376
Sbspon	8.12942	-0.328638	0.666589	-0.493015	0.622002	0.783058740131578
Rpl7	16413.4	-0.142909	0.0253841	-5.62985	1.80368e-08	2.45085182347227e-07
Rdh10	258.774	0.041748	0.120731	0.345793	0.729498	0.854088566031736
Gm28095	0.825204	-0.625094	2.70494	-0.231093	0.817242	NA
Stau2	291.461	-0.338565	0.110129	-3.07425	0.00211031	0.0100522310806815
Gm7568	0.821285	-0.616549	2.93121	-0.210339	0.833403	NA
Ube2w	350.191	0.414045	0.0978409	4.23181	2.31813e-05	0.000184303588507023
Gm38342	11.0489	0.0856393	0.604069	0.141771	0.887261	0.941855542574549
Eloc	674.787	0.00636295	0.0767311	0.0829253	0.933911	0.967552924335774
Tmem70	602.986	0.119524	0.0780974	1.53045	0.125904	0.27251560860309
Ly96	16.3062	-0.306238	0.482346	-0.634893	0.525498	0.709043840192185
Jph1	21.0645	-0.562169	0.423353	-1.3279	0.184212	0.35809915462076
Gdap1	8.60622	-0.491333	0.68141	-0.721053	0.470877	0.663348016940594
Rbm6-ps1	5.8761	-0.380775	0.854321	-0.445704	0.655811	0.807047597791339
Gm25166	0.529829	2.51102	3.9892	0.629456	0.529051	NA
Pi15	1.51999	-2.94066	3.93948	-0.746459	0.45539	NA
Gm28154	38.2443	-0.503393	0.313509	-1.60567	0.108346	0.243965835182618
Gm16070	34.5736	0.232717	0.312973	0.743569	0.457137	0.651513176191105
Crispld1	318.598	-0.393095	0.104669	-3.75561	0.000172922	0.00112091943481788
Gm28153	8.53797	-0.0784463	0.699442	-0.112155	0.9107	0.952805271016421
Gm10075	10.01	-0.582943	0.670588	-0.8693	0.384683	0.584161565456786
Tfap2b	0.83223	-3.19759	2.87404	-1.11258	0.265889	NA
Pkhd1	1.49315	-0.375918	2.00438	-0.187549	0.851231	NA
Il17f	8.36121	-1.68265	0.687165	-2.44869	0.0143378	0.0504777634070844
Mcm3	5405.64	0.0375629	0.0308867	1.21615	0.223928	0.409446739516615
6720483E21Rik	3.5416	0.139271	1.06741	0.130476	0.89619	NA
Paqr8	275.253	-0.0407575	0.111648	-0.365055	0.71507	0.845618645288419
Gm24171	0.529829	2.51102	3.9892	0.629456	0.529051	NA
Gm28064	1.49935	-1.00653	1.8959	-0.530901	0.595487	NA
Efhc1	23.0931	-0.289745	0.411482	-0.704149	0.48134	0.673376182718417
Tram2	481.711	-0.207708	0.0882244	-2.35431	0.0185569	0.0622413638480586
Gm2693	1.96797	-0.0473246	1.62866	-0.0290573	0.976819	NA
Tmem14a	35.283	-0.256518	0.338676	-0.757414	0.448802	0.643730154513737
Gm38224	0.832979	-3.1986	3.13455	-1.02043	0.307524	NA
Gsta3	9.56289	-1.01424	0.639135	-1.58689	0.112537	0.250710385354916
Gm4956	6.36326	1.30266	0.830431	1.56866	0.116728	0.25752573534247
Gm16329	0.479436	2.3799	3.90753	0.609053	0.542489	NA
Khdc1c	0.467072	2.34559	3.9991	0.58653	0.557519	NA
Khdc1b	0.832655	3.16945	2.63245	1.20399	0.228592	NA
Kcnq5	206.834	0.0554461	0.126695	0.437634	0.661651	0.810463861016878
Gm36949	2.15236	-0.704962	1.40646	-0.501231	0.616209	NA
Gm7658	37.212	-0.207211	0.306187	-0.676748	0.498566	0.688076873896357
Gm38243	1.17219	1.2982	2.12	0.612358	0.540301	NA
Rims1	1.15237	-1.4032	2.27856	-0.615829	0.538007	NA
Gm29506	0.333192	-1.87693	4.03829	-0.464784	0.642086	NA
Gm6420	0.695676	1.54406	3.21976	0.479558	0.631542	NA
Gm27028	0.332301	1.84459	4.0368	0.456943	0.647712	NA
Ogfrl1	2180.38	0.145332	0.0470827	3.08673	0.00202371	0.00968714619895248
B3gat2	42.0701	0.0618246	0.276269	0.223784	0.822925	0.909141970406901
Smap1	372.888	0.111806	0.0970956	1.15151	0.249524	0.439723433206966
Sdhaf4	144.93	-0.336369	0.150833	-2.23008	0.0257424	0.081497320349155
Fam135a	105.819	-0.278972	0.182192	-1.5312	0.125719	0.272150972023504
Col9a1	0.331693	-1.87128	4.0388	-0.463327	0.64313	NA
Col19a1	2.32464	-0.46229	1.365	-0.338673	0.734856	NA
Gm28439	60.7854	-0.11772	0.233509	-0.504135	0.614166	0.776911808887031
Gm10222	11.2078	0.304059	0.559878	0.54308	0.587075	0.757578738810888
Gm28438	7.36045	0.822608	0.769454	1.06908	0.285034	0.481018595332155
Gm28437	58.1698	-0.149187	0.25034	-0.59594	0.551215	0.729362663404627
Gm10925	159.89	0.0666953	0.143109	0.466047	0.641182	0.796492845966515
Gm28661	67.9676	0.328136	0.217603	1.50796	0.131565	0.281913736528553
Gm29216	22.1546	-0.250525	0.406938	-0.615634	0.538136	0.718519240149164
Lmbrd1	465.085	-0.0589387	0.0867248	-0.679607	0.496753	0.686657526628499
Gm38198	0.499788	-2.46161	3.99495	-0.61618	0.537776	NA
4931408C20Rik	0.668804	-2.88146	2.96672	-0.971262	0.331418	NA
Gm7846	33.4039	0.0197784	0.322759	0.0612792	0.951137	0.975246559114284
Gm5525	0.831481	-3.19647	2.84684	-1.12281	0.261516	NA
Gm9898	0.78861	1.80183	3.01104	0.598408	0.549568	NA
Gm6473	4.11705	0.0745129	1.03256	0.072163	0.942472	NA
Phf3	2588.77	-0.00579927	0.0403626	-0.143679	0.885754	0.94144458202863
Gm37522	8.74982	0.0203898	0.646955	0.0315165	0.974858	0.986573704743284
Gm37906	37.9125	-0.328728	0.346973	-0.947415	0.343427	0.542081669273946
Ptp4a1	1587.75	-0.50496	0.0491945	-10.2646	1.01788e-24	4.31674389875202e-23
Gm19680	30.4225	-0.293247	0.341188	-0.859489	0.390071	0.589713695533806
Khdrbs2	0.33953	-1.90058	4.03618	-0.470886	0.637722	NA
Gm37792	0.848826	-3.2232	3.10458	-1.03821	0.299173	NA
Gm5415	2.00252	-2.33929	1.74848	-1.3379	0.18093	NA
Gm37724	1.32874	-0.00702668	1.95469	-0.00359477	0.997132	NA
Prim2	708.301	0.16048	0.0715747	2.24214	0.0249524	0.0794908814638404
Gm29228	0.784636	3.09401	2.95958	1.04542	0.295828	NA
Gm37618	7.28683	-0.706095	0.727544	-0.970519	0.331788	0.530639158130236
Gm17813	1.01821	-0.00739251	2.41915	-0.00305583	0.997562	NA
1700001G17Rik	16.0138	-0.134518	0.515927	-0.26073	0.794301	0.893869066201764
Gm38173	0.67415	-1.49457	3.27058	-0.456974	0.64769	NA
Rab23	171.344	0.00841747	0.145024	0.0580418	0.953715	0.976518433911498
Bag2	402.323	0.170297	0.0961019	1.77205	0.0763868	0.188495517763798
Gm37905	2.14605	1.12857	1.48321	0.760897	0.446719	NA
Zfp451	1390.09	0.117824	0.0506318	2.32708	0.0199611	0.0662657472070492
Gm15455	0.333192	-1.87693	4.03829	-0.464784	0.642086	NA
Bend6	2.20724	0.692494	1.44635	0.478787	0.63209	NA
Dst	2728.87	-0.107748	0.0401905	-2.68093	0.00734181	0.0288581120638761
Gm38157	1.63261	-0.651254	1.66726	-0.390613	0.696083	NA
Gm26788	5.90118	0.612376	0.837563	0.731141	0.464693	0.657758462925101
A930005N03Rik	0.99508	-3.45579	2.86295	-1.20707	0.227404	NA
Gm3052	14.6467	0.716401	0.509924	1.40492	0.160046	0.324519585745794
Gm37233	74.5462	0.445798	0.225803	1.97428	0.0483502	0.132683934195176
Ccdc115	652.103	0.14996	0.072707	2.06252	0.0391578	0.11271606473921
Gm28306	4.65161	-0.882471	0.90396	-0.976227	0.328952	NA
Imp4	1199.87	0.0637336	0.0606651	1.05058	0.293451	0.490718513200499
Ptpn18	851.298	-0.269489	0.0658183	-4.09444	4.23191e-05	0.000316085178451447
Gm28417	214.394	-0.225943	0.132856	-1.70066	0.0890072	0.211384473501396
4930568A12Rik	61.2518	-0.0933766	0.238731	-0.391138	0.695695	0.834196279998117
Prss39	2.83921	-2.23806	1.34066	-1.66937	0.0950443	NA
Cfc1	7.35496	-0.37844	0.809502	-0.467497	0.640144	0.795976513625474
Prss40	2.34515	-1.91871	1.50505	-1.27484	0.202365	NA
Amer3	1.67397	-1.28795	3.8566	-0.33396	0.73841	NA
Arhgef4	126.246	0.0496761	0.168793	0.294302	0.768527	0.877837281442228
Gm38336	14.8398	-0.116656	0.498762	-0.23389	0.81507	0.9050305346776
Fam168b	4488.83	-0.146678	0.0309584	-4.73789	2.15955e-06	2.07941293375458e-05
Gm37127	49.7704	-0.584878	0.277598	-2.10692	0.0351243	0.103586775171794
Plekhb2	885.672	-0.178898	0.0635851	-2.81353	0.00490013	0.0205587537322975
Gm37068	0.323745	1.81253	4.03967	0.448682	0.653661	NA
Hs6st1	915.919	0.183036	0.062658	2.92119	0.00348693	0.0154070791914726
Gm33280	35.5458	0.468506	0.310791	1.50746	0.131692	0.282047601410912
Uggt1	2701.61	0.353413	0.0395211	8.94237	3.80923e-19	1.26122387018417e-17
Mir6897	0.845656	-3.21801	2.85196	-1.12835	0.259171	NA
Neurl3	1728.73	-0.619408	0.0525076	-11.7965	4.0673e-32	2.34338183561587e-30
Arid5a	807.118	-0.42084	0.0758601	-5.54758	2.89651e-08	3.81733441543568e-07
4930403P22Rik	2.7052	-1.57655	1.32543	-1.18947	0.234256	NA
Kansl3	1842.31	-0.121066	0.0485258	-2.49488	0.0126	0.0454561803265092
Fer1l5	121.713	-0.0121958	0.170187	-0.0716612	0.942872	0.971720835424461
Lman2l	707.017	0.090652	0.0724948	1.25046	0.211131	0.39273115361491
Cnnm4	334.185	-0.11311	0.0996327	-1.13527	0.256262	0.447293732411323
Gm37909	5.1032	0.822016	0.867677	0.947376	0.343447	0.542081669273946
Cnnm3	916.311	0.135928	0.0615166	2.20962	0.0271314	0.084843242006751
Ankrd23	31.7426	-0.130288	0.325139	-0.400714	0.68863	0.829255700061709
Gm42417	0.827522	0.531449	2.7002	0.196818	0.84397	NA
Ankrd39	194.412	-0.0786769	0.135041	-0.582616	0.560152	0.736962207113242
Sema4c	128.179	-0.381947	0.163089	-2.34196	0.0191827	0.064021380922115
D430040D24Rik	5.32699	-0.575803	0.833804	-0.690573	0.489834	0.680322858318486
Fam178b	1.96753	2.29608	1.70627	1.34567	0.178407	NA
Cox5b	1458.45	0.193682	0.0491622	3.93965	8.16021e-05	0.000568068651123594
Actr1b	1613.49	-0.0783688	0.0529267	-1.4807	0.138685	0.292941634711812
4933424G06Rik	0.331693	-1.87128	4.0388	-0.463327	0.64313	NA
Zap70	13.9785	-0.0138334	0.51669	-0.0267732	0.978641	0.988859511730502
Tmem131	1809.2	0.237118	0.0468818	5.05779	4.24139e-07	4.60843844534411e-06
Gm37506	3.6126	0.761349	1.08881	0.699251	0.484395	NA
Gm38115	3.63246	0.785374	1.13122	0.694274	0.48751	NA
F830112A20Rik	4.78147	-0.539325	0.901524	-0.598237	0.549682	0.728376182015544
Rpl12-ps1	0.338482	1.86809	4.03473	0.463003	0.643362	NA
Vwa3b	1.17026	-3.68871	2.21488	-1.66542	0.0958287	NA
Inpp4a	502.091	0.188176	0.0806372	2.33361	0.0196161	0.0652813533204252
4930439A04Rik	0.497484	-0.924073	3.57312	-0.258618	0.79593	NA
Gm37135	0.331638	-0.0252238	4.08047	-0.00618159	0.995068	NA
Coa5	1976.25	0.224631	0.0420167	5.34622	8.98107e-08	1.08038111022431e-06
Unc50	486.253	0.0424085	0.0837552	0.506339	0.612619	0.776023746472403
Mgat4a	606.257	-0.176264	0.0759343	-2.32127	0.0202725	0.0670459211175087
4930594C11Rik	6.12286	-0.601369	0.853161	-0.704871	0.48089	0.672945372176431
Gm43213	2.18751	-1.17573	1.4278	-0.82346	0.410247	NA
2010300C02Rik	11.5734	0.808611	1.1381	0.710491	0.477399	0.670004138476505
Tsga10	134.92	-0.175344	0.16353	-1.07225	0.283609	0.479444472870144
Gm26805	2.68837	0.0065708	1.30501	0.00503506	0.995983	NA
Lipt1	33.2149	0.758051	0.349884	2.16658	0.030267	0.0925162046047821
Mitd1	226	0.407926	0.130812	3.11842	0.00181821	0.00884609794260983
Mrpl30	670.871	0.138353	0.0795447	1.73931	0.08198	0.198580791678347
Txndc9	724.425	0.0295699	0.0720733	0.410276	0.681603	0.824422155904223
Eif5b	2461.77	0.0605163	0.0413382	1.46393	0.143212	0.29969763296854
Rev1	734.233	0.176766	0.0788808	2.24093	0.0250307	0.079725964127205
Gm37062	13.7615	-0.0823028	0.531943	-0.154721	0.877041	0.937355176381568
Gm5099	1.33997	-2.73478	2.05426	-1.33128	0.183098	NA
Aff3	1791.74	-0.10841	0.0462891	-2.34202	0.0191799	0.064021380922115
Gm16150	15.7882	-0.612747	0.461311	-1.32827	0.184088	0.357897356170131
Gm16151	5.14279	-0.328674	0.945781	-0.347516	0.728204	0.853478628351428
Gm16152	12.2307	-0.35165	0.589186	-0.596841	0.550614	0.728893989613252
Gm34727	6.1965	-1.87788	0.862367	-2.17759	0.0294364	0.090563488548989
Gm38135	0.331638	-0.0252238	4.08047	-0.00618159	0.995068	NA
Lonrf2	23.7956	0.248511	0.373277	0.665755	0.505568	0.694947319501192
Chst10	105.747	-0.0701089	0.181341	-0.386613	0.699043	0.836241766367531
Gm6621	0.467072	2.34559	3.9991	0.58653	0.557519	NA
Pdcl3	412.121	-0.139273	0.0896388	-1.55371	0.120254	0.263690869440386
Gm37309	15.6933	-0.449504	0.464989	-0.966697	0.333696	0.532496302120314
Npas2	26.2059	-0.395462	0.358071	-1.10442	0.26941	0.462038609005821
Rpl31	8003.58	-0.0830469	0.0784929	-1.05802	0.290047	0.48669984926946
Tbc1d8	614.127	0.308298	0.0855117	3.60533	0.000311755	0.00189333923215704
Gm37265	2.15789	-0.260078	1.3965	-0.186235	0.85226	NA
Cnot11	895.133	0.0572192	0.0609457	0.938856	0.347805	0.547184184093586
Gm15832	26.8984	-1.15374	0.37715	-3.05911	0.00221996	0.0104974610994918
Snord89	6.83453	0.782876	0.754726	1.0373	0.299597	0.497094708998489
Rnf149	544.452	-0.224245	0.0841816	-2.66382	0.00772595	0.030064437281571
Gm23722	1.59978	0.502373	1.9488	0.257786	0.796572	NA
Creg2	1.44474	1.73443	1.95206	0.888514	0.374264	NA
D930019O06Rik	1.34234	-1.64252	2.32567	-0.706257	0.480028	NA
Rfx8	18.094	-0.882248	0.464714	-1.89848	0.0576334	0.152002531155017
1700066B17Rik	0.663387	-2.87071	3.55042	-0.808554	0.418772	NA
Map4k4	2591.32	-0.526687	0.0389551	-13.5204	1.18604e-41	9.52915225931661e-40
4930456G14Rik	0.346375	-0.0252238	4.08047	-0.00618159	0.995068	NA
Il1r2	36.6044	-2.51962	0.361083	-6.97794	2.99538e-12	6.12897605617014e-11
Gm16894	4.58257	-0.316413	0.997329	-0.31726	0.751046	NA
Gm37347	14.21	-3.295	0.655048	-5.03017	4.90054e-07	5.2593756887955e-06
Il1r1	541.076	-0.775387	0.0803801	-9.6465	5.086e-22	1.92400179085511e-20
Gm38070	2.83667	-3.92233	1.6994	-2.30807	0.0209953	NA
Il1rl2	206.308	-0.0146032	0.132737	-0.110016	0.912397	0.953896448554311
Gm17970	7.28278	-1.28909	0.751392	-1.7156	0.0862351	0.206493004181562
Il1rl1	318.212	1.23019	0.114032	10.7881	3.91681e-27	1.81489261556178e-25
Il18r1	116.13	-0.574746	0.170578	-3.3694	0.000753321	0.0041284173187821
Il18rap	622.508	-0.416622	0.0727613	-5.72588	1.02898e-08	1.45108882027662e-07
Slc9a2	15.4513	-1.50671	0.525327	-2.86813	0.00412907	0.0178374298732875
Gm37915	3.57133	1.02961	1.18711	0.867325	0.385764	NA
Mfsd9	19.8522	0.771103	0.428888	1.79791	0.0721912	0.180478069829686
Pou3f3	0.338482	1.86809	4.03473	0.463003	0.643362	NA
Mrps9	907.37	-0.084282	0.059825	-1.40881	0.158891	0.322889436629286
Gm23126	1.48668	0.298114	1.97819	0.1507	0.880212	NA
Gpr45	40.1793	-0.821168	0.299513	-2.74168	0.00611263	0.0247486620241171
Tgfbrap1	804.876	0.0260326	0.0697913	0.373006	0.709144	0.842447382325408
Gm28782	2.02463	-0.987685	1.62962	-0.606083	0.544459	NA
8430432A02Rik	5.79196	-0.622038	0.78268	-0.794753	0.426757	0.62351107173956
AI597479	416.626	0.194807	0.0977573	1.99277	0.046287	0.128306322322656
Fhl2	8.18057	-0.314429	0.662592	-0.474544	0.635112	0.79208072524591
Gm8210	3.74952	0.858918	1.06213	0.808675	0.418702	NA
Nck2	426.311	0.101289	0.0887845	1.14084	0.253937	0.444592412089875
Gm37536	1.51172	0.29524	1.84547	0.159981	0.872896	NA
Gm38228	34.3073	0.44549	0.319083	1.39616	0.162668	0.328126833753822
Ecrg4	2.81242	-0.197255	1.2907	-0.152827	0.878535	NA
Gm29155	2.88378	-2.2046	1.43256	-1.53892	0.123823	NA
Gm29157	1.49964	-2.92526	1.94482	-1.50413	0.132547	NA
Gm29156	6.53379	-1.74595	0.845211	-2.0657	0.0388572	0.112122537203773
Uxs1	557.477	-0.174528	0.0891052	-1.95868	0.0501508	0.136269122697014
Gm16103	5.78373	0.37745	0.793811	0.47549	0.634438	0.791597560362511
Tpp2	1566.77	0.022816	0.0591326	0.385845	0.699611	0.83654382437302
Mettl21c	5.72731	-1.69852	0.917564	-1.85111	0.0641531	0.164780919964074
Gm8251	14.4721	0.486226	0.521873	0.931695	0.351494	0.551255790776068
Tex30	315.464	0.0661286	0.107075	0.617594	0.536843	0.717771251202937
Poglut2	453.585	0.0594382	0.0889335	0.668344	0.503914	0.693282565187842
Bivm	301.625	-0.187562	0.108236	-1.7329	0.0831135	0.200680103514798
Ercc5	399.963	0.116933	0.0951378	1.22909	0.219037	0.403409596337625
Txn-ps1	0.505078	0.904659	3.54402	0.255264	0.798519	NA
Gulp1	101.88	-0.0614957	0.181941	-0.337998	0.735364	0.857744137791946
Gm37626	3.80747	0.0876346	1.03518	0.0846566	0.932534	NA
Gm16102	1.99644	0.477557	1.4742	0.323942	0.745982	NA
4930521E06Rik	2.15223	0.209761	1.47775	0.141946	0.887122	NA
Gm38110	0.492052	-0.926775	3.59441	-0.257838	0.796532	NA
Col3a1	9.75981	0.506204	0.709195	0.713773	0.475368	0.667794824121461
Col5a2	5.51342	-1.90006	0.943769	-2.01327	0.0440864	0.123763099436537
Gm7063	0.331638	-0.0252238	4.08047	-0.00618159	0.995068	NA
Wdr75	1065.91	-0.0180241	0.0606261	-0.2973	0.766238	0.876365082129933
Gm5526	7.24729	0.225802	0.697955	0.323519	0.746302	0.865031011422613
Gm18303	0.311382	1.76385	4.04416	0.436148	0.662729	NA
Slc40a1	386.195	1.11074	0.105002	10.5783	3.75797e-26	1.69205393331065e-24
Stk-ps2	0.999575	-3.46166	2.85684	-1.21171	0.225625	NA
Gm18849	0.509295	-2.48633	3.99346	-0.6226	0.533548	NA
Dnah7b	7.31579	-0.687113	0.703718	-0.976405	0.328864	0.527767249937965
Dnah7c	3.73661	0.0697114	1.10799	0.0629169	0.949833	NA
Slc39a10	647.957	-0.0702801	0.0786676	-0.893381	0.371653	0.571259683538332
Gm28151	14.7422	-0.339034	0.524426	-0.646487	0.517964	0.703673480629504
Gm28527	0.335612	-1.88599	4.03748	-0.46712	0.640414	NA
Gm4852	1.51975	-1.82162	1.85527	-0.981862	0.326168	NA
Gm8354	0.331693	-1.87128	4.0388	-0.463327	0.64313	NA
Gm27330	0.331693	-1.87128	4.0388	-0.463327	0.64313	NA
Gm28321	0.69275	0.0412213	3.2233	0.0127885	0.989797	NA
Cavin2	676.615	0.206171	0.0826753	2.49374	0.0126404	0.04558302497858
Gm5253	0.848826	-3.2232	3.10458	-1.03821	0.299173	NA
Nabp1	203.379	-0.0115835	0.129233	-0.0896326	0.928579	0.963739324115291
Gm17767	1.94606	1.52461	1.5735	0.968926	0.332582	NA
Myo1b	31.1299	0.396332	0.354836	1.11694	0.264018	0.455728843111479
Gm27607	0.323745	1.81253	4.03967	0.448682	0.653661	NA
Stat4	351.863	0.00826112	0.100556	0.0821548	0.934524	0.967813194106334
Gm28177	2.82733	2.21217	1.40862	1.57045	0.116311	NA
Gm3940	12.4203	-0.140797	0.576611	-0.24418	0.807091	0.901382394072241
Gm31812	29.9105	-0.888585	0.339034	-2.62093	0.00876906	0.0335203188470901
Stat1	419.587	0.212657	0.089106	2.38657	0.0170065	0.057939968870468
Gm18301	0.965306	0.919148	2.35183	0.390822	0.695929	NA
Gls	3627.03	-0.0645624	0.0379099	-1.70305	0.0885594	0.210612852192182
Nab1	1033.1	-0.258836	0.0585929	-4.41752	9.98379e-06	8.55090444685856e-05
Gm5976	24.1307	0.28903	0.383028	0.754592	0.450494	0.645220311805091
Rps27a-ps1	12.0202	-0.673442	0.543328	-1.23948	0.215169	0.398052933630874
Gm553	10.4936	-0.335447	0.621776	-0.539498	0.589543	0.759948204681786
Gm28178	0.332443	-1.87411	4.03854	-0.464056	0.642608	NA
Gm5527	144.658	-0.135897	0.163376	-0.831805	0.405519	0.604019553859161
Nemp2	482.406	-0.123717	0.0829331	-1.49177	0.135759	0.288884575865249
Gm37242	5.31645	-1.60819	0.900999	-1.7849	0.074278	0.184379082600646
Mfsd6	542.927	-0.418922	0.0831247	-5.03968	4.66312e-07	5.02303475136931e-06
Gm29670	0.837015	-1.93114	2.70508	-0.713894	0.475293	NA
Inpp1	641.25	-0.132125	0.0799986	-1.6516	0.0986169	0.228808460687428
Hibch	480.41	0.258276	0.08639	2.98965	0.00279294	0.012761692935963
Gm16107	0.67906	-2.90137	3.50476	-0.827835	0.407764	NA
1700019D03Rik	13.2917	-0.83898	0.529916	-1.58323	0.113369	0.252082167201894
Mstn	0.323745	1.81253	4.03967	0.448682	0.653661	NA
1700019A02Rik	2.02373	0.00464492	1.58195	0.00293619	0.997657	NA
Pms1	220.483	0.0937184	0.125523	0.746626	0.455289	0.64985974513355
Gm28777	4.98321	-0.236112	0.943448	-0.250265	0.802382	0.89880231258814
Ormdl1	265.508	-0.153463	0.115224	-1.33187	0.182904	0.355955770318395
Gm28778	0.529829	2.51102	3.9892	0.629456	0.529051	NA
Osgepl1	181.633	-0.247021	0.141407	-1.74688	0.0806586	0.196295010863901
Gm28551	5.26744	-0.797503	0.943752	-0.845034	0.398092	0.597015462494953
Gm18800	0.485618	2.39652	3.99593	0.59974	0.54868	NA
Asnsd1	127.158	-0.0105108	0.167061	-0.0629163	0.949833	0.974366191970931
Dnah7a	2.54375	0.194011	1.3131	0.147751	0.88254	NA
Stk17b	2427.11	-1.47079	0.042226	-34.8313	8.18635e-266	5.73535919371309e-263
Hecw2	4.25982	1.13357	1.0729	1.05654	0.29072	NA
Gm37633	0.33953	-1.90058	4.03618	-0.470886	0.637722	NA
Ccdc150	13.4135	-0.350091	0.506212	-0.691591	0.489194	0.680180998276336
Gtf3c3	436.578	0.0259689	0.0874264	0.297038	0.766438	0.876479127454352
Pgap1	26.1212	-0.256226	0.375994	-0.681462	0.495579	0.685791694582004
Gm36955	0.331638	-0.0252238	4.08047	-0.00618159	0.995068	NA
Ankrd44	806.248	0.35839	0.0671094	5.34038	9.27505e-08	1.11421455291528e-06
4930444A19Rik	4.0115	-1.01977	1.04115	-0.979463	0.327351	NA
Gm37370	7.35584	0.676929	0.736574	0.919024	0.358083	0.557888905553404
Gm24053	0.961245	3.38442	2.47658	1.36657	0.17176	NA
A130048G24Rik	6.22323	1.06927	0.815661	1.31092	0.189884	0.36595679944243
Sf3b1	8825.07	-0.207765	0.0307818	-6.74961	1.48243e-11	2.83457428755049e-10
E330011M16Rik	3.75933	-0.690528	1.10505	-0.624883	0.532048	NA
Coq10b	340.792	-1.82863	0.119861	-15.2563	1.49521e-52	1.51379037055944e-50
Gm17971	62.179	-2.32734	0.520405	-4.47216	7.74323e-06	6.74069321467582e-05
Hspd1	8238.4	0.207557	0.0269052	7.71438	1.21574e-14	3.07267171109197e-13
Hspe1	2095.62	0.334669	0.0450731	7.42503	1.12757e-13	2.63677307276271e-12
Gm16581	5.81644	-0.11151	0.788284	-0.141459	0.887507	0.941988185600552
Mob4	485.533	-0.264747	0.0945908	-2.79886	0.00512833	0.0214067641317211
Gm6822	0.858596	-0.543015	2.65204	-0.204754	0.837764	NA
Rftn2	27.2688	0.0890542	0.354522	0.251195	0.801663	0.898460193221239
Mars2	534.098	0.442662	0.0844414	5.24224	1.58636e-07	1.846185735767e-06
Boll	9.44822	-0.590445	0.609821	-0.968226	0.332932	0.531554210543691
Gm8292	26.7255	-0.778328	0.359998	-2.16203	0.0306156	0.0933877066157492
Plcl1	106.871	-0.124645	0.193055	-0.645646	0.518509	0.703673480629504
Gm38056	9.13539	0.34196	0.620863	0.550783	0.581783	0.753859924597107
Gm37382	1.16968	2.47411	2.16462	1.14297	0.253049	NA
9130227L01Rik	0.529829	2.51102	3.9892	0.629456	0.529051	NA
Satb2	19.9338	0.463645	0.41586	1.11491	0.264891	0.456874261704897
9130024F11Rik	3.85686	0.131925	1.14224	0.115497	0.908051	NA
4930558J18Rik	16.9461	0.101069	0.46298	0.218302	0.827194	0.911253343173879
1700066M21Rik	195.842	0.441939	0.146809	3.01031	0.00260985	0.0120451930444724
Tyw5	112.119	-0.160263	0.182487	-0.878217	0.379826	0.578944697500331
Maip1	172.885	-0.18968	0.146581	-1.29403	0.195653	0.373297264580646
Spats2l	5.17051	-0.685979	0.865122	-0.792927	0.42782	0.624647391921779
Gm17234	0.467072	2.34559	3.9991	0.58653	0.557519	NA
Kctd18	462.625	-0.0605422	0.0915057	-0.661622	0.508213	0.696749823684125
Sgo2a	183.668	0.491586	0.138982	3.53706	0.000404612	0.00238933969039387
Aox1	2.43138	-0.264536	1.40456	-0.188341	0.850609	NA
Aox3	0.333192	-1.87693	4.03829	-0.464784	0.642086	NA
Aox4	5.30529	-1.16081	0.951564	-1.2199	0.222504	0.407951231605733
Aox2	2.30304	-2.63747	1.76496	-1.49435	0.135084	NA
Gm37607	20.39	0.0910376	0.401122	0.226957	0.820457	0.907767593960435
Bzw1	4641.54	-0.0857254	0.0323722	-2.64812	0.00809413	0.0312816948146756
Clk1	5111.44	-0.383725	0.032513	-11.8022	3.80155e-32	2.19749719243023e-30
Ppil3	236.02	0.349372	0.136867	2.55264	0.010691	0.0396807342259616
Nif3l1	340.395	0.0368032	0.0985068	0.373611	0.708694	0.842343394873095
Orc2	910.538	0.251766	0.0647968	3.88547	0.000102133	0.000697137427845363
Gm23966	8.94777	1.2372	0.670963	1.84391	0.0651962	0.166751008427686
Gm15834	11.9105	-0.516878	0.535375	-0.96545	0.334319	0.532908755973588
Fam126b	587.129	-0.15532	0.0795198	-1.95322	0.0507934	0.137652214234413
Ndufb3	474.308	0.185156	0.0874304	2.11775	0.0341959	0.10137795239106
Cbx3-ps7	5.1599	0.268252	0.877833	0.305585	0.759921	0.873219029760043
Flacc1	0.98867	-2.23708	2.70215	-0.827887	0.407735	NA
Gm20257	40.9456	0.000437509	0.296249	0.00147683	0.998822	0.999654860418629
Cflar	1674.52	0.201481	0.0452358	4.45402	8.42777e-06	7.31116398649469e-05
Casp8	1247.96	-0.0862151	0.0555237	-1.55276	0.120479	0.264104897508915
Gm37760	29.2438	-0.0306502	0.349665	-0.0876561	0.93015	0.964797909562284
Gm28802	8.02526	-1.29463	0.712901	-1.816	0.06937	0.174897969504485
Trak2	1617.49	0.117298	0.04927	2.38071	0.0172794	0.0587097558559054
Stradb	340.255	0.380516	0.108352	3.51186	0.000444977	0.00259963164314352
Tmem237	239.66	-0.234018	0.126005	-1.8572	0.0632824	0.163286962715272
G730003C15Rik	14.5459	-0.431192	0.493976	-0.872901	0.382717	0.58198416315378
Mpp4	28.7231	-0.732905	0.405797	-1.80609	0.0709045	0.177984693435472
Gm29017	12.3789	-0.090605	0.576037	-0.15729	0.875016	0.93671265402357
Gm19125	0.500355	2.43533	3.81113	0.639004	0.522821	NA
Als2	727	-0.214204	0.0785865	-2.72571	0.00641633	0.0257579681436634
Fzd7	318.786	0.651991	0.102864	6.33841	2.32149e-10	3.93239319539408e-09
Gm26813	9.05513	-0.536828	0.687462	-0.780883	0.434871	0.630997133394127
Gm973	109.721	-0.114025	0.197083	-0.578563	0.562884	0.738495477182292
Sumo1	1156.44	-0.176256	0.0545167	-3.23307	0.00122467	0.00629406196552849
D430013B06Rik	97.6052	-1.33105	0.218813	-6.08306	1.17913e-09	1.8456139817262e-08
Gm29596	0.98863	-1.03253	2.45076	-0.42131	0.673528	NA
Nop58	4057.05	-0.284801	0.0333096	-8.55013	1.22952e-17	3.70019201977607e-16
Snord70	19.5575	-1.22313	0.438349	-2.79031	0.00526572	0.0218603931223983
Gm26287	22.3908	-1.18131	0.404184	-2.9227	0.00347006	0.0153402453605491
Snord11	5.85426	-0.255359	0.808848	-0.315707	0.752225	0.868576305038408
Bmpr2	944.759	-0.0251802	0.0661226	-0.38081	0.703344	0.839269744463039
Gm38125	4.4714	-1.58256	1.08595	-1.4573	0.145034	NA
Gm37977	0.823603	0.544184	2.53992	0.214253	0.83035	NA
Fam117b	933.568	0.0832561	0.0605986	1.37389	0.169475	0.337388848625321
Gm37531	12.8785	-1.52312	0.555526	-2.74177	0.006111	0.0247477752258171
Gm18829	5.32091	-1.84749	1.02737	-1.79827	0.0721342	0.180361277278839
Ica1l	41.191	0.624543	0.293053	2.13116	0.033076	0.0989285104317904
Wdr12	1235.2	0.204775	0.0523473	3.91186	9.15889e-05	0.0006318153100664
Carf	226.569	-0.15087	0.120971	-1.24715	0.212341	0.394551466495109
Gm15464	0.66166	-1.50014	3.30285	-0.454198	0.649687	NA
Nbeal1	531.145	0.00380259	0.0784167	0.048492	0.961324	0.980525970956275
Cyp20a1	472.328	0.0879561	0.0841046	1.04579	0.295656	0.492990568454364
6030460B20Rik	3.73584	-0.799459	1.11043	-0.719952	0.471554	NA
Abi2	591.133	-0.221147	0.076692	-2.88357	0.00393198	0.0170932101165663
Raph1	96.1191	-0.0734783	0.206141	-0.356446	0.721507	0.849517718511179
Gm11575	0.322287	-0.0252238	4.08047	-0.00618159	0.995068	NA
Gm11576	0.311382	1.76385	4.04416	0.436148	0.662729	NA
Eif4a-ps4	1617.37	0.16428	0.0511381	3.21248	0.00131593	0.00668071899638142
Cd28	215.516	-1.71952	0.145537	-11.815	3.26508e-32	1.89993050102965e-30
Gm37198	2.17707	0.224354	1.45977	0.153691	0.877853	NA
Ctla4	103.825	-2.3941	0.206405	-11.599	4.16699e-31	2.27367277915855e-29
Rpl18-ps1	1.48377	-0.355646	1.67694	-0.21208	0.832044	NA
Icos	14.502	-0.59227	0.494934	-1.19666	0.231437	0.418892725819047
Gm37039	0.676397	-1.50017	3.26496	-0.459476	0.645893	NA
Pard3b	440.416	-0.201994	0.0912352	-2.21399	0.0268295	0.084139562862719
Gm37205	1.32037	-0.0690555	2.12153	-0.0325499	0.974034	NA
Gm38012	3.0945	0.680812	1.30942	0.519935	0.603109	NA
Gm38278	1.10074	2.38658	2.57346	0.927379	0.35373	NA
Pard3bos1	1.79269	0.769127	1.6901	0.455079	0.649053	NA
Gm38075	1.51049	-2.92962	2.07408	-1.41249	0.157806	NA
Gm29641	1.18545	-1.27403	2.2728	-0.560553	0.575102	NA
Pard3bos2	2.87857	-0.843569	1.29893	-0.649436	0.516057	NA
Pard3bos3	0.643824	-0.0789697	3.10627	-0.0254226	0.979718	NA
Gm29084	1.48783	-1.85595	1.81676	-1.02157	0.306985	NA
Gm11599	1.65101	0.54959	1.66903	0.329288	0.741938	NA
Nrp2	51.4996	-0.266499	0.251824	-1.05828	0.289929	0.486548309543756
Ino80d	2775.92	-0.003975	0.039913	-0.0995917	0.920668	0.958824389738287
Rps27-ps1	2.67878	1.5798	1.31178	1.20432	0.228468	NA
Ino80dos	73.7165	0.281414	0.214711	1.31066	0.189971	0.365964651586891
Gm20342	243.268	0.708525	0.125547	5.64352	1.66605e-08	2.27441913908145e-07
Ndufs1	1396.6	0.203868	0.051456	3.96199	7.43265e-05	0.000523242752000342
Gm24557	1.17203	1.3241	2.26035	0.585796	0.558013	NA
Eef1b2	8951.22	-0.0792895	0.0270929	-2.92657	0.00342718	0.0151583596364481
Gm26457	8.49849	0.74764	0.74536	1.00306	0.315832	0.514442936897126
Snora41	16.6423	-0.0953464	0.520153	-0.183305	0.854559	0.925957905502689
Gpr1	1.0005	-3.46313	2.40522	-1.43984	0.149914	NA
1700039I01Rik	1.67298	-3.0829	1.99255	-1.54721	0.121812	NA
Zdbf2	7.68847	-1.06773	0.700154	-1.525	0.12726	0.274670529221976
Gm11605	2.21301	-0.657919	1.45549	-0.452025	0.651251	NA
Adam23	4.49439	0.305005	0.951485	0.320557	0.748546	NA
Fastkd2	430.49	0.00365702	0.0885182	0.0413138	0.967046	0.983116996746396
4933402D24Rik	2.50951	0.563659	1.31907	0.427314	0.66915	NA
Klf7	282.923	-0.167839	0.114089	-1.47112	0.141258	0.297085210690548
Creb1	2067.69	0.144951	0.0459058	3.15757	0.00159092	0.00788034271053308
Mettl21a	184.079	-0.0301049	0.155406	-0.193717	0.846397	0.921014507846948
Gm28982	1.82147	-0.82988	1.64091	-0.505744	0.613036	NA
2810408I11Rik	47.043	0.972444	0.553807	1.75593	0.0791009	0.193309933951849
Ccnyl1	148.002	-0.259547	0.156167	-1.66198	0.0965169	0.225039008882413
Fzd5	127.444	-0.281582	0.162902	-1.72854	0.0838916	0.201974082941211
Plekhm3	318.489	-0.17038	0.106358	-1.60195	0.109166	0.245102690625557
Rpl10a-ps1	285.67	-0.0460348	0.114672	-0.401446	0.688092	0.828864963623406
D630023F18Rik	2.11632	2.40414	1.68257	1.42885	0.153048	NA
Idh1	575.645	0.390141	0.0772133	5.05278	4.35433e-07	4.71943493523246e-06
Pikfyve	779.232	0.0589907	0.0637084	0.925948	0.354473	0.55443009863442
Pth2r	0.522985	0.958478	3.77541	0.253874	0.799593	NA
Map2	18.9599	0.589806	0.465301	1.26758	0.204949	0.385132605692396
Rpe	559.176	0.191462	0.0775391	2.46923	0.0135405	0.0482640955310221
Kansl1l	741.62	-0.287628	0.07295	-3.94281	8.05315e-05	0.000561732211760974
Gm37570	28.5479	-0.370767	0.352377	-1.05219	0.292712	0.489772143539118
Gm38387	26.1668	0.150846	0.379302	0.397695	0.690855	0.83089496336791
Gm38162	20.6615	0.307023	0.418479	0.733664	0.463154	0.656534023242665
Gm15789	11.1153	-0.883335	0.649409	-1.36021	0.173762	0.343464949729447
6820402A03Rik	14.7305	0.323714	0.506864	0.638661	0.523043	0.707148212093545
Gm37285	16.5979	-0.25845	0.461206	-0.560379	0.575221	0.747864977769371
Gm37755	26.913	0.0454644	0.350671	0.12965	0.896844	0.945771655734236
Gm38218	11.4603	-0.765523	0.615111	-1.24453	0.213305	0.395699610223401
Acadl	1397.55	0.0832616	0.0493093	1.68856	0.0913043	0.215692700319388
Gm15793	7.5356	0.326112	0.79107	0.412242	0.680162	0.823921660838837
Gm27934	0.848826	-3.2232	3.10458	-1.03821	0.299173	NA
Rpl31-ps14	0.676397	-1.50017	3.26496	-0.459476	0.645893	NA
Lancl1	878.284	-0.106869	0.0684779	-1.56064	0.118609	0.26073324127955
Kif22-ps	0.33953	-1.90058	4.03618	-0.470886	0.637722	NA
Pced1c-ps	1.63853	-0.0427546	1.79796	-0.0237795	0.981028	NA
Gm29113	0.492052	-0.926775	3.59441	-0.257838	0.796532	NA
Gm29114	9.98063	-1.0328	0.613963	-1.68218	0.092533	0.2179553908672
Ikzf2	1067.87	-0.48075	0.0604352	-7.95481	1.79407e-15	4.82690414267785e-14
Gm29112	6.20324	-0.393554	0.804174	-0.489389	0.624566	0.784627240659795
Gm28112	3.33966	-0.918741	1.10725	-0.829753	0.406679	NA
Spag16	6.07808	-0.121975	0.798205	-0.152812	0.878547	0.938162598502942
Gm28580	0.99508	-3.45579	2.86295	-1.20707	0.227404	NA
Bard1	561.307	0.196002	0.0752101	2.60606	0.00915904	0.0347531677708896
Gm16236	7.29519	-0.977482	0.718755	-1.35997	0.173841	0.343543250586014
Atic	3519.03	0.0864879	0.0334862	2.58279	0.00980041	0.0368277581428332
Fn1	91.2079	-0.313653	0.190229	-1.64882	0.0991848	0.229731934237048
Mreg	12.6212	1.37	0.547996	2.50001	0.0124189	0.0449229218331667
Gm25360	7.66299	0.239304	0.70765	0.338166	0.735238	0.857712089099385
Gm23472	0.487384	-0.909602	3.92997	-0.231452	0.816963	NA
Gm24497	3.04208	2.34344	1.36834	1.71262	0.0867817	NA
Gm25939	2.40004	0.492354	2.90185	0.169669	0.865271	NA
Pecr	224.301	0.217429	0.130307	1.66859	0.0951983	0.222765225234883
Xrcc5	588.594	-0.132881	0.0777243	-1.70965	0.0873305	0.208427857013196
Smarcal1	849.033	0.101765	0.0714201	1.42488	0.154191	0.316313199093883
Rpl37a	5922.16	-0.0533946	0.0294179	-1.81504	0.0695179	0.175220322315806
Igfbp2	1.00753	-2.25558	2.48669	-0.907063	0.364374	NA
Igfbp5	20.4414	-0.427156	0.40838	-1.04597	0.295573	0.492990568454364
Tns1	2672.14	0.10835	0.0377807	2.86788	0.00413235	0.017844695742859
Rufy4	45.2228	-0.47993	0.278033	-1.72617	0.0843176	0.202832517202342
Cxcr2	20.9754	0.264999	0.422514	0.627196	0.530531	0.712978239295006
Cxcr1	8.56571	-0.746908	0.740019	-1.00931	0.312826	0.510923860323965
Mir1928	0.311382	1.76385	4.04416	0.436148	0.662729	NA
Arpc2	4785.09	-0.150009	0.0306286	-4.89766	9.69841e-07	1.00157774862263e-05
Gpbar1	2.18664	-1.72939	1.53299	-1.12812	0.25927	NA
Aamp	2060.32	-0.159851	0.0442028	-3.6163	0.000298839	0.00182693078868415
Pnkd	327.614	-0.204494	0.106055	-1.92819	0.0538313	0.144035215999357
Gm37503	2.28482	-0.0557801	1.36894	-0.0407468	0.967498	NA
Tmbim1	689.749	-0.34327	0.0787778	-4.35745	1.31588e-05	0.000110170520262859
Gm37931	1.17622	-0.406239	2.10273	-0.193196	0.846805	NA
Catip	3.01339	-0.0210671	1.20904	-0.0174247	0.986098	NA
Slc11a1	9.16212	0.583342	0.630501	0.925203	0.35486	0.554743240790723
Ctdsp1	2168.21	0.0525934	0.0454585	1.15695	0.247291	0.437352950052741
Mir26b	2.86947	0.890406	1.27343	0.699219	0.484415	NA
Vil1	6.75749	0.442579	0.770137	0.574676	0.565511	0.740610216841412
Usp37	922.746	-0.0726381	0.0643709	-1.12843	0.259139	0.450105659739868
Gm37733	8.61938	-0.243822	0.65766	-0.370741	0.71083	0.843394410043969
Cnot9	1532.03	0.220162	0.0495843	4.44016	8.98927e-06	7.75219395330822e-05
Plcd4	12.1827	-0.619768	0.544795	-1.13762	0.255281	0.446276543151438
Zfp142	553.139	0.403432	0.0825264	4.88852	1.01597e-06	1.04367392950507e-05
Gm25035	1.79263	1.36994	1.62297	0.844093	0.398617	NA
Bcs1l	447.605	0.214247	0.0842703	2.54238	0.0110102	0.0406670812590683
Rnf25	400.977	0.105172	0.0895163	1.1749	0.240037	0.429091666274728
Stk36	29.164	-0.823535	0.363169	-2.26764	0.0233514	0.075336128302266
Ttll4	1702.92	0.0917459	0.0488538	1.87797	0.0603856	0.157693977465948
Cyp27a1	61.9849	0.117452	0.246835	0.475831	0.634195	0.791444459016833
Prkag3	1.83509	-3.24256	1.79539	-1.80604	0.0709113	NA
Wnt6	5.14592	-0.112098	0.868781	-0.129029	0.897335	0.945864226662509
Wnt10a	39.3078	-1.43944	0.321316	-4.47982	7.47069e-06	6.53265349026461e-05
Cdk5r2	0.498289	-2.45777	3.81951	-0.643479	0.519913	NA
Fev	0.509295	-2.48633	3.99346	-0.6226	0.533548	NA
Ihh	6.7804	-0.387591	0.721209	-0.537419	0.590978	0.760933654478423
Gm37744	1.45263	0.920556	1.88414	0.488581	0.625138	NA
Nhej1	56.0655	-0.0878031	0.273015	-0.321605	0.747752	0.866023203683783
Slc23a3	3.96183	0.706989	1.05726	0.668698	0.503688	NA
Cnppd1	1446.76	0.0898829	0.05018	1.79121	0.0732597	0.182446048300728
Retreg2	1994.02	0.185828	0.0476929	3.89634	9.76564e-05	0.000669714744453753
Zfand2b	323.311	0.0119387	0.107617	0.110938	0.911666	0.953416954529773
Abcb6	12.2268	-0.135746	0.557431	-0.243522	0.807601	0.901382394072241
Atg9a	373.579	0.329925	0.106319	3.10317	0.00191458	0.00923798304316274
Ankzf1	596.146	0.106213	0.0776887	1.36716	0.171577	0.340412607785922
Glb1l	363.735	-0.0880025	0.098337	-0.894907	0.370837	0.570564971793992
Stk16	1572.01	0.207735	0.0492329	4.21942	2.44928e-05	0.000193065168032986
Tuba4a	4236.72	0.385001	0.0328224	11.7298	8.96774e-32	5.06677113119752e-30
A630095N17Rik	5.17035	-0.681316	0.868211	-0.784735	0.432609	0.629017271091761
Dnajb2	361.77	-0.273847	0.0999736	-2.73919	0.00615904	0.0249135340019746
Ptprn	12.1403	-0.547519	0.546323	-1.00219	0.316252	0.514947785971405
Resp18	0.331693	-1.87128	4.0388	-0.463327	0.64313	NA
Dnpep	740.277	-0.100016	0.082813	-1.20773	0.22715	0.413611418487582
Speg	41.2392	-0.0363302	0.303003	-0.1199	0.904562	0.949589892261898
Gmppa	856.893	0.0470198	0.0637175	0.737941	0.46055	0.654358002093489
Asic4	1.28442	0.662124	2.15191	0.307691	0.758317	NA
Chpf	148.287	-0.154509	0.154056	-1.00294	0.315888	0.514485519927892
Obsl1	964.409	-0.195206	0.060517	-3.22565	0.00125688	0.00642004672324124
Tmem198	7.11805	-0.359541	0.733978	-0.489852	0.624239	0.784431608402351
Inha	111.709	-0.120089	0.173732	-0.691231	0.489421	0.680225616562423
Stk11ip	1095.49	-0.31418	0.0571576	-5.49674	3.86872e-08	4.98239406349497e-07
Slc4a3	80.3022	-0.0182334	0.223236	-0.0816774	0.934903	0.96791165839389
Mir6343	0.311382	1.76385	4.04416	0.436148	0.662729	NA
Epha4	14.4279	0.361273	0.575142	0.628145	0.529909	0.712470495411857
Gm28387	0.346375	-0.0252238	4.08047	-0.00618159	0.995068	NA
Sgpp2	9.10025	-0.190562	0.626246	-0.304293	0.760904	0.873688289378719
Farsb	1060.93	0.249267	0.0579146	4.30405	1.67704e-05	0.000137515915327493
Gm28995	8.84496	0.166353	0.664259	0.250434	0.802252	0.898769636042566
4833412K13Rik	9.14707	0.906961	0.737761	1.22934	0.218943	0.403322695664733
BC035947	0.529829	2.51102	3.9892	0.629456	0.529051	NA
Mogat1	0.333192	-1.87693	4.03829	-0.464784	0.642086	NA
5730419F03Rik	0.663331	-1.50434	3.04012	-0.494829	0.620721	NA
Acsl3	506.615	-0.43092	0.0812026	-5.30673	1.11608e-07	1.32529968821774e-06
Utp14b	420.642	-1.03011	0.0908942	-11.333	9.00276e-30	4.70696706592087e-28
Gm6159	1.90065	0.313187	1.78681	0.175277	0.860862	NA
Gm5830	0.656046	2.82863	2.99648	0.943984	0.345178	NA
Ap1s3	261.083	-0.313658	0.114598	-2.73702	0.0061998	0.0250437169390115
Gm37886	14.4406	0.137097	0.489423	0.28012	0.779386	0.884782963865475
Wdfy1	531.987	-0.1514	0.0792116	-1.91134	0.0559606	0.148260426602827
Gm10555	0.691702	2.89656	3.17124	0.913382	0.361042	NA
Mrpl44	518.147	0.463797	0.0826546	5.61126	2.00856e-08	2.71450050507802e-07
Serpine2	406.224	1.42618	0.103345	13.8001	2.54472e-43	2.14282905854817e-41
Gm5529	85.697	0.0777664	0.2341	0.332193	0.739744	0.860626337642382
Gm28071	0.33953	-1.90058	4.03618	-0.470886	0.637722	NA
Gm38339	1.0107	-2.26064	2.67592	-0.84481	0.398217	NA
Fam124b	4.94858	-0.235957	0.918927	-0.256775	0.797353	0.895692350079302
Cul3	2134.59	-0.082993	0.0412923	-2.00989	0.0444425	0.124545735572568
Gm37902	32.333	-0.251689	0.37147	-0.67755	0.498057	0.687754046523611
Gm37262	4.80184	0.683214	0.866136	0.788807	0.430225	0.626695968998785
Gm29125	1.31998	2.67649	2.03776	1.31345	0.189032	NA
Dock10	3114.47	0.189258	0.0368588	5.13469	2.82609e-07	3.16287144811223e-06
Gm37645	7.13575	0.443548	0.717206	0.618439	0.536286	0.717287725043437
Gm38062	4.27987	0.187162	0.948586	0.197306	0.843588	NA
A630081D01Rik	5.10045	1.26148	0.882806	1.42894	0.153021	0.314683420216045
Nyap2	0.817311	0.550968	2.93814	0.187523	0.851251	NA
Gm5530	1.96988	-1.08267	1.63758	-0.661136	0.508525	NA
Irs1	3.24808	1.54353	1.26406	1.22109	0.222054	NA
Rhbdd1	330.382	0.146556	0.113308	1.29344	0.195859	0.373526848849952
Gm19552	2.0263	-0.992762	1.49272	-0.665071	0.506005	NA
Gm28940	1.51072	0.999652	1.75243	0.570438	0.568381	NA
Col4a4	3.02476	-4.00956	1.54933	-2.58793	0.00965532	NA
Col4a3	1.47761	-0.389583	1.83215	-0.212637	0.83161	NA
C430014B12Rik	0.684913	0.068449	3.24307	0.0211062	0.983161	NA
Mff	973.282	-0.0736149	0.0580266	-1.26864	0.204569	0.384807957253829
Gm28941	19.6547	-0.106115	0.436996	-0.242829	0.808138	0.901448315175104
Tm4sf20	0.489592	0.850956	3.91992	0.217085	0.828142	NA
Agfg1	1377.87	-0.0396919	0.054496	-0.728344	0.466403	0.659094872621006
A030005L19Rik	2.71844	-1.55647	1.37651	-1.13074	0.258165	NA
Gm7553	0.488882	-0.915206	3.92303	-0.23329	0.815536	NA
Slc19a3	8.53682	0.262931	0.692248	0.379822	0.704078	0.839705992085566
Gm7539	0.643682	2.80387	3.29335	0.851372	0.394563	NA
Sphkap	0.33953	-1.90058	4.03618	-0.470886	0.637722	NA
Pid1	9.86811	0.444141	0.605802	0.733146	0.463469	0.656723957764105
Dner	1.00281	-1.05879	2.65158	-0.399306	0.689668	NA
Trip12	3914.06	0.253948	0.0393292	6.45697	1.0682e-10	1.86907491663468e-09
Gm38374	4.17107	-0.609957	0.947006	-0.64409	0.519517	NA
Gm37738	14.9657	-0.607279	0.507101	-1.19755	0.231093	0.418379762025696
Fbxo36	18.8947	0.862091	0.453141	1.90248	0.0571086	0.15077745031805
Slc16a14	0.839941	-0.580559	2.51704	-0.230652	0.817585	NA
AC167036.1	2.29829	-0.492619	1.4983	-0.328785	0.742318	NA
Gm29284	0.311382	1.76385	4.04416	0.436148	0.662729	NA
C130026I21Rik	15.7654	0.753569	0.503866	1.49557	0.134765	0.287203365157237
Rpl19-ps1	3.84798	-0.40263	1.00858	-0.399204	0.689743	NA
AC167036.2	5.48786	-0.113295	0.843598	-0.1343	0.893165	0.943647719875908
Gm7582	3.76548	-0.422035	1.05932	-0.398401	0.690335	NA
Gm2389	3.18582	-0.141101	1.20355	-0.117237	0.906673	NA
Gm18342	15.8198	-0.478606	0.493734	-0.969362	0.332365	0.531065979211552
A530032D15Rik	23.0235	-0.435222	0.399169	-1.09032	0.275572	0.469843882184999
A530040E14Rik	53.4455	-0.281577	0.251924	-1.11771	0.263692	0.455299454173533
Gm16038	0.338482	1.86809	4.03473	0.463003	0.643362	NA
Gm6264	0.969028	2.16387	2.52732	0.856192	0.391892	NA
Gm7609	0.999575	-3.46166	2.85684	-1.21171	0.225625	NA
Gm16028	0.954457	0.917804	2.7123	0.338386	0.735073	NA
Gm16026	5.76247	-0.279174	0.971853	-0.287259	0.773914	0.881701773423821
Gm2619	1.00035	-1.01515	2.18244	-0.465145	0.641827	NA
Gm16025	0.332301	1.84459	4.0368	0.456943	0.647712	NA
Gm7281	0.311382	1.76385	4.04416	0.436148	0.662729	NA
Gm2427	0.668661	-0.020324	2.84494	-0.00714391	0.9943	NA
AC147806.2	1.46028	0.951118	1.79806	0.528969	0.596827	NA
Sp110	1463.24	-0.0678645	0.0493947	-1.37392	0.169465	0.337388848625321
Gm16094	5.70037	-1.09155	0.892275	-1.22333	0.221206	0.406145169673048
Sp140	435.149	0.159258	0.0889473	1.79048	0.0733771	0.18261292748422
Gm10552	1.28905	1.51531	2.04487	0.74103	0.458675	NA
Gm17017	26.6613	-0.264536	0.355948	-0.743188	0.457368	0.651589334624321
Sp100	1252.81	0.0842432	0.0550575	1.5301	0.125993	0.272642105131467
A630001G21Rik	852.335	0.154929	0.0633448	2.44581	0.0144526	0.0508301556822966
Cab39	2121.6	0.0425389	0.0412241	1.03189	0.302123	0.499544869669212
Itm2c	1382.52	-0.134637	0.0532307	-2.52931	0.0114286	0.041991234723935
4933407L21Rik	1.48241	-1.85388	1.98609	-0.933433	0.350596	NA
Gm28884	3.20615	-0.135657	1.18019	-0.114945	0.908489	NA
Gpr55	72.5113	-0.88526	0.221209	-4.00192	6.28295e-05	0.000449901313608894
Gm18180	1.35277	0.73739	1.86095	0.396245	0.691925	NA
Spata3	0.809363	3.1335	3.18273	0.984533	0.324853	NA
2810459M11Rik	3.1751	-4.09347	1.56002	-2.62398	0.00869089	NA
Psmd1	2276.39	0.131587	0.0414533	3.17433	0.00150181	0.00750260491662298
Gm22786	1.01736	-0.945454	2.4365	-0.388038	0.697988	NA
Htr2b	16.9838	-1.50679	0.499242	-3.01815	0.00254321	0.0117748865940912
Gm37914	10.0181	-0.699945	0.643916	-1.08701	0.277031	0.471636167392665
Armc9	218.096	0.252677	0.131297	1.92446	0.0542966	0.144949178433281
Gm16341	3.53741	5.26507	1.5208	3.46204	0.000536105	NA
B3gnt7	46.0435	-0.091692	0.295897	-0.309878	0.756654	0.871174504725246
Gm28627	1.68422	-4.21226	1.94205	-2.16898	0.0300843	NA
Ncl	20489.5	-0.019456	0.0242452	-0.802466	0.422284	0.619722273025167
C130036L24Rik	74.0621	0.0807514	0.22205	0.363663	0.716109	0.846333128207133
Gm45908	1.01488	0.0272541	2.42277	0.0112491	0.991025	NA
Nmur1	2.51199	-1.98662	1.5369	-1.29262	0.196144	NA
Ptma	35107.4	-0.0118801	0.0250419	-0.474411	0.635207	0.792086488787852
Pde6d	471.873	0.187111	0.0823971	2.27085	0.0231563	0.0748721935713607
Gm37152	5.50667	0.989746	0.848526	1.16643	0.243441	0.433584009327031
Cops7b	407.875	0.209172	0.10304	2.03	0.0423562	0.119927144371273
Nppc	0.33953	-1.90058	4.03618	-0.470886	0.637722	NA
Dis3l2	601.243	-0.0572208	0.0810397	-0.706084	0.480136	0.672282732562156
Gm29055	2.627	-0.0396537	2.97233	-0.013341	0.989356	NA
Gm37485	3.59255	0.481359	1.13867	0.422738	0.672487	NA
Gm38142	2.50013	0.170746	1.43504	0.118983	0.905289	NA
Gm38010	1.68596	0.000826591	1.56545	0.000528022	0.999579	NA
Gm37541	3.99111	-0.0272336	0.98383	-0.0276812	0.977916	NA
Gm38021	3.04771	-1.77999	1.3037	-1.36533	0.172148	NA
Gm6136	1978.01	-0.0686636	0.0478275	-1.43565	0.151102	0.311503346184812
Gm37967	4.32765	-0.713496	0.966413	-0.738293	0.460336	NA
Gm28375	1.00584	-2.23147	2.68018	-0.832583	0.40508	NA
Gm37017	2.51329	-2.04929	1.61599	-1.26813	0.204751	NA
Gm37447	11.7325	-0.152479	0.551722	-0.276369	0.782264	0.886528873162992
Gm29371	0.498896	0.882157	3.56776	0.247258	0.804708	NA
Akp3	0.353219	1.92212	4.0301	0.47694	0.633405	NA
Ecel1	0.333192	-1.87693	4.03829	-0.464784	0.642086	NA
Prss56	0.493566	-0.90963	3.90163	-0.233141	0.815652	NA
Chrnd	0.522985	0.958478	3.77541	0.253874	0.799593	NA
Chrng	0.311382	1.76385	4.04416	0.436148	0.662729	NA
Eif4e2	1157.9	0.0519718	0.0549319	0.946114	0.34409	0.542802919658623
Efhd1	4.1484	-0.378571	0.970863	-0.389932	0.696587	NA
Gigyf2	1834.05	0.26674	0.0465747	5.72715	1.02134e-08	1.44147925748736e-07
Kcnj13	5.55883	-1.65253	0.939323	-1.75928	0.0785297	0.192235754766896
Gm23504	0.671224	-2.88605	3.20014	-0.901853	0.367135	NA
Snorc	0.505377	-2.47608	3.78848	-0.653583	0.513381	NA
Ngef	0.842487	-3.2132	2.82862	-1.13596	0.255974	NA
Inpp5d	3273.63	0.0949293	0.0341268	2.78167	0.00540805	0.0223559167418057
Atg16l1	870.486	-0.179466	0.0650222	-2.76008	0.00577877	0.0236263009245866
Gm25395	11.448	-0.847449	0.622838	-1.36063	0.173632	0.343285383368333
Scarna6	16.392	0.538115	0.470413	1.14392	0.252656	0.443015069372589
Sag	11.5238	0.108214	0.613618	0.176355	0.860015	0.927948012089649
Dgkd	2350.37	0.0622885	0.0402452	1.54773	0.121688	0.265923108557979
Gm19582	7.91543	0.70284	0.671588	1.04654	0.295314	0.492755230261537
4833421G17Rik	1.0428	1.05386	2.44434	0.431143	0.666365	NA
Gm38365	15.9954	-0.116467	0.549055	-0.212123	0.832011	0.914162748939023
Usp40	444.224	0.0425941	0.0911975	0.467053	0.640462	0.796213257518156
Ugt1a7c	155.388	-0.597439	0.15092	-3.95866	7.53723e-05	0.000529328911850695
Gm15373	0.993354	-2.23512	2.47238	-0.904033	0.365978	NA
Ugt1a6b	1.94142	1.50818	1.7562	0.858776	0.390464	NA
Ugt1a6a	8.93697	-0.688167	0.626657	-1.09816	0.272137	0.465566626122553
Gm15369	0.962293	0.893158	2.70081	0.3307	0.740871	NA
Gm15374	1.15967	1.30578	2.12977	0.613108	0.539805	NA
Gm15371	3.27951	0.846468	1.15294	0.734179	0.462839	NA
Ugt1a5	2.44046	0.521303	1.35754	0.384005	0.700975	NA
AC087801.3	0.833152	-3.199	2.8725	-1.11366	0.265424	NA
Gm15368	1.01046	-1.00473	2.17308	-0.46235	0.64383	NA
Gm15376	1.16087	-2.49957	2.3429	-1.06687	0.28603	NA
Ugt1a2	1.88415	0.842045	1.6261	0.51783	0.604577	NA
Dnajb3	18.1352	0.184217	0.505728	0.364261	0.715663	0.845976667683624
Ugt1a1	0.505377	-2.47608	3.78848	-0.653583	0.513381	NA
Mroh2a	586.644	-0.286886	0.0756943	-3.79006	0.000150609	0.000995244615258879
Hjurp	7112.23	0.154125	0.0270631	5.69502	1.23359e-08	1.71888245194087e-07
Trpm8	1.15298	-1.35157	2.48316	-0.544294	0.586239	NA
Glrp1	36.3763	0.0432813	0.320825	0.134906	0.892686	0.943593249904512
Gm19589	0.806603	0.478312	2.95664	0.161776	0.871482	NA
Arl4c	561.812	-1.41399	0.0858892	-16.463	6.77096e-61	8.2932370898131e-59
1700067G17Rik	0.321538	-0.0252238	4.08047	-0.00618159	0.995068	NA
Sh3bp4	56.8271	-0.562027	0.2557	-2.19799	0.0279497	0.086967373023342
Gm28342	0.331638	-0.0252238	4.08047	-0.00618159	0.995068	NA
Agap1	771.436	0.14191	0.0721746	1.9662	0.0492759	0.134392407467979
Gm37297	2.6568	-0.0232584	1.31348	-0.0177075	0.985872	NA
Gm25180	1.97498	-0.0321617	1.62683	-0.0197696	0.984227	NA
Gm28499	1.17163	-1.3173	2.16605	-0.608159	0.543082	NA
4933400F21Rik	1.66319	1.98042	1.73556	1.14109	0.253833	NA
Gm37521	2.25744	1.80838	1.49793	1.20726	0.227333	NA
Gbx2	42.0472	-0.208574	0.30267	-0.689112	0.490753	0.680996315066219
D130058E05Rik	162.848	-0.00587297	0.14403	-0.040776	0.967474	0.983363238996946
Ackr3	20.6934	-0.990312	0.436443	-2.26905	0.0232651	0.0751131637252384
Cops8	1088.52	-0.350991	0.0587689	-5.97239	2.33807e-09	3.54250580007452e-08
Col6a3	6.15019	1.04883	0.872601	1.20196	0.229378	0.416369282021695
Mlph	135.828	-0.21565	0.159504	-1.352	0.176375	0.346789532732172
Prlh	0.998588	0.977617	2.32027	0.421338	0.673508	NA
Rab17	82.0985	0.0768863	0.201498	0.381573	0.702778	0.838841523707726
Lrrfip1	2371.97	-0.244708	0.0426066	-5.74342	9.27819e-09	1.31416052998132e-07
Rbm44	40.4696	0.106881	0.352306	0.303374	0.761605	0.874183177057399
Gm7776	2.105	-0.291394	1.58128	-0.184278	0.853796	NA
Ramp1	1662.62	-0.187328	0.0503653	-3.71939	0.000199707	0.00127334092737645
Ube2f	516.046	-0.0486635	0.0793909	-0.612961	0.539902	0.719780078550151
Gm7785	8.19707	-0.920785	0.684387	-1.34542	0.178491	0.349791106218709
Scly	718.621	0.0282804	0.0726185	0.389437	0.696953	0.83473223307793
Gm17090	2.65088	1.5697	1.3349	1.1759	0.239636	NA
Espnl	38.8451	-0.236778	0.32976	-0.718033	0.472737	0.665005571075473
Klhl30	7.68221	-1.6853	0.726655	-2.31926	0.020381	0.0673016701075186
Erfe	23.9812	-0.088923	0.371854	-0.239135	0.811001	0.902343224316549
Ilkap	1111.66	-0.0583469	0.062157	-0.938702	0.347884	0.547259119311819
1700020N18Rik	10.1399	-1.5341	0.642882	-2.38629	0.0170191	0.0579603859920055
Hes6	629.705	-0.0221643	0.0779525	-0.28433	0.776157	0.883310054988468
Per2	541.69	-0.199187	0.0805191	-2.47379	0.013369	0.0477483331909789
Traf3ip1	233.458	0.422602	0.134932	3.13196	0.00173642	0.00848588760681465
Asb1	383.217	0.27777	0.113059	2.45686	0.0140157	0.0495529229407036
Gm37600	0.49754	-2.4557	3.9953	-0.614646	0.538788	NA
Hdac4	615.973	0.0242699	0.0792547	0.306227	0.759432	0.872836841743772
Gm37048	2.36974	-1.32144	1.4341	-0.921439	0.356821	NA
Gm37036	1.32802	-0.0319228	1.7667	-0.0180692	0.985584	NA
Ndufa10	1371.88	0.166432	0.0496233	3.35391	0.00079678	0.0043326906485749
Mir6900	0.498234	-0.926759	3.5702	-0.259582	0.795186	NA
Olfr1414	0.778454	3.08226	3.24791	0.948998	0.342622	NA
Cops9	361.712	0.104224	0.100516	1.03689	0.299787	0.49723804021222
Otos	72.284	-0.715527	0.232286	-3.08037	0.00206743	0.00986946014354493
Gm29483	0.485618	2.39652	3.99593	0.59974	0.54868	NA
Gpc1	777.051	1.07309	0.0689962	15.5529	1.52041e-54	1.59461139267383e-52
Gm29480	0.831425	-1.92109	2.71313	-0.70807	0.478902	NA
Ankmy1	9.85606	-1.45399	0.661443	-2.19822	0.0279337	0.086932915227377
Dusp28	130.34	-0.166495	0.162119	-1.027	0.304423	0.502020817508249
5033417F24Rik	9.33199	0.41436	0.633327	0.654259	0.512945	0.700033518227467
Rnpepl1	1190.89	0.0367874	0.0667455	0.551159	0.581525	0.753655147185284
9430060I03Rik	1.30751	2.6679	2.10236	1.269	0.20444	NA
Capn10	294.235	0.411407	0.112127	3.66911	0.000243393	0.00151925352687248
Gpr35	12.5916	0.122874	0.533534	0.230302	0.817857	0.906628128871144
Kif1a	3.04767	1.40391	1.37972	1.01754	0.308898	NA
Gm28086	0.333192	-1.87693	4.03829	-0.464784	0.642086	NA
Sned1	29.6066	0.113445	0.334465	0.339184	0.734471	0.857461250701784
Mterf4	137.792	0.226273	0.162219	1.39486	0.163057	0.328647880315996
Gm28535	5.32887	-0.0176	0.822835	-0.0213895	0.982935	0.991541749374015
Gm7867	1.15694	-2.50245	2.172	-1.15214	0.249262	NA
Pask	552.059	0.0857648	0.0815115	1.05218	0.292717	0.489772143539118
Ppp1r7	1066.39	0.115112	0.0574478	2.00376	0.0450953	0.125834668853861
Mir6902	0.82526	-1.90953	2.94532	-0.648328	0.516773	NA
Mir6345	0.353219	1.92212	4.0301	0.47694	0.633405	NA
Gm26446	3.49128	-0.723185	1.08098	-0.669009	0.50349	NA
Ano7	11.3379	-0.277558	0.549017	-0.505554	0.61317	0.776254069632923
Hdlbp	6248.36	0.0625368	0.0275595	2.26915	0.0232591	0.0751074850477009
Gm17415	35.5788	-1.27485	0.332949	-3.82896	0.000128687	0.000862591864178032
Septin2	2136.52	0.100951	0.0466705	2.16306	0.0305369	0.0932287074271566
Farp2	89.016	-0.0670224	0.196959	-0.340287	0.733641	0.856934033207803
Gm37250	1.31998	2.67649	2.03776	1.31345	0.189032	NA
Stk25	1559.48	-0.0391299	0.0528367	-0.740582	0.458947	0.653014105224801
Gm28536	2.83154	1.24047	1.26292	0.982219	0.325992	NA
Bok	54.2361	-0.418266	0.25424	-1.64516	0.0999358	0.230920369000818
Thap4	303.376	-0.00671016	0.104666	-0.0641102	0.948883	0.973907732187017
Gm10550	0.327719	-0.0252238	4.08047	-0.00618159	0.995068	NA
Atg4b	982.299	0.0844515	0.0594877	1.41965	0.155711	0.318583721808261
Dtymk	2141.42	0.0142169	0.0416991	0.34094	0.733149	0.856701752038144
Ing5	860.157	-0.131169	0.0639499	-2.05112	0.0402552	0.11513235390806
Gm22089	2.30136	-0.909624	1.37257	-0.662714	0.507514	NA
D2hgdh	598.701	0.0342819	0.0728517	0.470571	0.637947	0.794259790009164
Gal3st2	0.323745	1.81253	4.03967	0.448682	0.653661	NA
Gm18666	6.81676	0.650772	0.873446	0.745062	0.456234	0.650559670801967
Gm7889	0.847778	-0.596841	2.6898	-0.221891	0.824399	NA
Gal3st2c	6.14668	-0.738335	0.776694	-0.950612	0.341801	0.540563257704
Pdcd1	5.2881	-0.77903	0.924432	-0.842712	0.399389	0.597940544500788
Gm7891	0.651465	1.43579	3.33025	0.431138	0.666368	NA
Gm7895	3.24627	0.797857	1.19327	0.668631	0.503731	NA
Fam174a	425.042	0.0119679	0.0871884	0.137264	0.890822	0.943219843433624
BC055308	17.3827	0.156031	0.454053	0.34364	0.731117	0.855296958359534
Gm15427	2566.78	-0.137405	0.0448975	-3.06042	0.00221027	0.0104601181807453
St8sia4	983.206	0.278051	0.0659846	4.21388	2.51025e-05	0.000197338551844507
Gm37642	10.029	0.894186	0.639256	1.39879	0.161875	0.327093818287096
Slco4c1	11.6886	3.41269	0.758944	4.49663	6.90375e-06	6.07939780581278e-05
Panct2	10.0245	0.77363	0.611048	1.26607	0.205488	0.385592430750255
Gm28901	30.8435	-1.0133	0.91142	-1.11178	0.266234	0.458558408659637
Gm6430	10.7286	0.00404581	0.580208	0.00697304	0.994436	0.997573594628757
D1Ertd622e	451.664	0.25552	0.0889947	2.87118	0.0040894	0.0176766544834856
Ppip5k2	1736.37	-0.0149104	0.0479492	-0.310963	0.755829	0.870821516055059
Gin1	163.46	0.171863	0.147049	1.16874	0.242507	0.432260142747993
Pam	764.44	0.047867	0.0697413	0.686351	0.492492	0.682544334748889
Gm37140	1.99709	1.56989	1.51482	1.03635	0.300037	NA
Gm25413	0.675891	-2.89496	3.2086	-0.902252	0.366923	NA
Gm3531	140.006	-0.0239878	0.163143	-0.147036	0.883104	0.94039168579598
B230216N24Rik	32.3777	-0.127951	0.318703	-0.401472	0.688073	0.828864963623406
Gm24465	1.46174	1.76527	1.84179	0.958455	0.337833	NA
1810006J02Rik	9.02382	0.308479	0.630718	0.489091	0.624777	0.784662634937841
Gm3555	0.636837	1.38705	3.37021	0.411562	0.680661	NA
Gm26134	0.33953	-1.90058	4.03618	-0.470886	0.637722	NA
Gm7967	33.2466	-0.203732	0.374541	-0.543952	0.586474	0.757250102991873
Cntnap5b	0.66002	1.45692	2.84528	0.512049	0.608617	NA
Prdx2-ps1	0.332443	-1.87411	4.03854	-0.464056	0.642608	NA
Gm29667	0.322287	-0.0252238	4.08047	-0.00618159	0.995068	NA
Gm28188	15.2771	0.100725	0.480686	0.209545	0.834023	0.91511024746883
Gm28187	75.9998	-0.555507	0.222026	-2.50199	0.0123497	0.0447374327127107
Cdh20	0.876204	1.95926	2.86423	0.684046	0.493946	NA
Rnf152	3.16492	-2.45032	1.33489	-1.8356	0.0664172	NA
Gm28403	1.63065	1.18719	3.8571	0.307793	0.758239	NA
Capza1-ps1	222.508	0.113099	0.132294	0.854902	0.392605	0.592340344212777
Pign	1235.5	0.127471	0.052909	2.40925	0.0159853	0.0550929342466724
Gm28404	3.52145	-1.70784	1.13718	-1.50181	0.133146	NA
Gm20302	7.12224	0.588383	0.699394	0.841276	0.400193	0.598734490357829
Gm8004	1.3429	-1.58973	1.89209	-0.840201	0.400796	NA
Relch	1219.34	0.0132296	0.0625711	0.211433	0.832549	0.914302026391295
Gm37566	7.83867	-0.448064	0.690791	-0.648624	0.516582	0.703004211933361
Tnfrsf11a	19.7247	-0.412278	0.461227	-0.893872	0.37139	0.571106475853586
Gm7160	44.7673	-0.202187	0.290261	-0.696568	0.486073	0.677508576697949
Zcchc2	1330.37	-0.251965	0.0527241	-4.77893	1.76228e-06	1.72630783745342e-05
Gm37372	2.08787	0.610733	1.5906	0.383965	0.701005	NA
Gm26509	2.44551	-1.07238	1.49894	-0.715421	0.474349	NA
Phlpp1	407.418	-0.424505	0.0904691	-4.69226	2.70198e-06	2.55949675418085e-05
Gm38235	1.47767	-1.06079	1.74753	-0.607022	0.543836	NA
Bcl2	1276.59	-0.236254	0.0528438	-4.47079	7.79307e-06	6.7807089111692e-05
D630008O14Rik	4.70579	-0.645442	1.04162	-0.619652	0.535487	0.716759202747746
Mir3473f	0.498147	0.882162	3.57065	0.247059	0.804862	NA
Gm37053	3.00079	-0.0266551	1.25799	-0.0211886	0.983095	NA
Kdsr	631.234	0.0510914	0.0791138	0.645796	0.518411	0.703673480629504
Vps4b	1815.75	0.090985	0.0447543	2.03299	0.0420539	0.119341309002469
Serpinb5	0.485618	2.39652	3.99593	0.59974	0.54868	NA
Serpinb12	0.632919	1.38697	3.3815	0.410165	0.681685	NA
Gm8080	0.64749	2.81144	3.59995	0.780968	0.434822	NA
Serpinb7	0.311382	1.76385	4.04416	0.436148	0.662729	NA
Serpinb2	9.00321	3.62551	1.47253	2.46209	0.0138131	0.0489618109416822
Serpinb10	45.187	0.626887	0.284416	2.20412	0.0275158	0.0858660283633157
Serpinb8	60.8537	-0.0998762	0.232006	-0.43049	0.666839	0.814256019274546
Gm8141	0.338482	1.86809	4.03473	0.463003	0.643362	NA
Gm8173	0.994117	-0.0460857	2.28193	-0.0201959	0.983887	NA
Dsel	158.008	-0.382611	0.146754	-2.60716	0.00912973	0.0346494508279146
Gm29106	1.25643	2.60886	2.43451	1.07162	0.283892	NA
Tsn	2035.66	-0.00414325	0.0455633	-0.0909339	0.927545	0.963244881411657
Nifk	981.114	-0.0750866	0.0617215	-1.21654	0.22378	0.409262176525258
Gm28867	0.66166	-1.50014	3.30285	-0.454198	0.649687	NA
Clasp1	1207.77	0.284117	0.0530943	5.35117	8.73852e-08	1.05372680532829e-06
2900060B14Rik	6.16444	-0.906659	0.92787	-0.977139	0.3285	0.527483745773042
Gm28466	3.28425	-0.0518531	1.20754	-0.0429411	0.965748	NA
Tfcp2l1	32.2025	0.268435	0.345982	0.775862	0.43783	0.634135123932984
Gli2	9.60632	0.152563	0.742811	0.205386	0.837271	0.91683610574703
Inhbb	0.504329	0.904671	3.54685	0.255063	0.798674	NA
Ralb	321.782	0.555285	0.116848	4.7522	2.01214e-06	1.94818158237826e-05
Gm29454	0.33953	-1.90058	4.03618	-0.470886	0.637722	NA
Gm27184	3.44097	-0.751781	1.11243	-0.675802	0.499166	NA
Tmem185b	327.953	0.0820892	0.107135	0.766223	0.443543	0.639361138557853
3830432H09Rik	0.667999	-1.51553	3.02968	-0.500229	0.616914	NA
Epb41l5	107.316	0.0678615	0.188972	0.359109	0.719513	0.848580860342372
Ptpn4	614.031	-0.202973	0.084749	-2.39499	0.0166207	0.0569023117032978
Gm3851	0.99467	0.988552	2.32467	0.425244	0.670659	NA
Gm37745	8.19146	-0.286947	0.698055	-0.411066	0.681024	0.824221420086458
Gm28209	0.499038	-2.45973	3.81619	-0.64455	0.519219	NA
Tmem177	125.663	0.569655	0.166441	3.42256	0.000620344	0.00348330299814854
Tmem37	19.5657	-0.177071	0.439824	-0.402594	0.687247	0.828375526297599
Dbi	686.316	0.126792	0.074543	1.70092	0.0889573	0.211323418137886
3110009E18Rik	30.2025	-0.182199	0.34869	-0.522524	0.601306	0.767771086546674
Steap3	1031.1	0.630902	0.0577413	10.9264	8.62447e-28	4.13856620167667e-26
Marco	0.686411	0.0631897	3.23926	0.0195075	0.984436	NA
En1	0.999575	-3.46166	2.85684	-1.21171	0.225625	NA
Insig2	187.243	0.198099	0.132422	1.49597	0.134662	0.287038603098211
Gm37174	2.63555	1.55209	1.32431	1.172	0.241198	NA
Ccdc93	743.084	0.277956	0.0687632	4.04221	5.29489e-05	0.000386255716359563
Gm15392	1.30865	-0.798362	1.8836	-0.423849	0.671676	NA
Ddx18	1435.52	0.0146038	0.0497771	0.293384	0.769229	0.878237768079288
Gm37396	0.323745	1.81253	4.03967	0.448682	0.653661	NA
1700121L03Rik	0.499788	-2.46161	3.99495	-0.61618	0.537776	NA
Actr3	5056.14	0.0870626	0.0299135	2.91048	0.00360876	0.0158613347537759
Slc35f5	203.823	-0.12245	0.129266	-0.947273	0.3435	0.542097347047209
Nckap5	2.50948	-3.73047	1.63195	-2.28589	0.0222605	NA
Gm37161	0.636837	1.38705	3.37021	0.411562	0.680661	NA
Gm5261	0.333192	-1.87693	4.03829	-0.464784	0.642086	NA
Mgat5	1945.66	0.317743	0.0454623	6.98917	2.76524e-12	5.70474061693049e-11
Gm37772	3.03637	0.00912678	1.15996	0.00786821	0.993722	NA
Gm37510	9.12547	-0.0787433	0.60511	-0.130131	0.896463	0.945534896320119
Gm8451	18.1022	-0.152301	0.451424	-0.337378	0.735832	0.857856689285684
Gm23370	1.12709	2.42419	2.21957	1.09219	0.274748	NA
Gm23734	1.67558	-3.09655	1.87491	-1.65158	0.098621	NA
Gm38301	1.1744	1.327	2.25853	0.587552	0.556833	NA
Tmem163	30.2801	0.400558	0.337488	1.18688	0.235275	0.423430514890888
Acmsd	32.9295	0.860884	0.350537	2.4559	0.0140532	0.0496432645868286
Ccnt2	1558.12	0.150559	0.0464923	3.23835	0.00120222	0.00619500418880949
Map3k19	4.33224	-0.706117	0.955379	-0.739097	0.459848	NA
Rab3gap1	1121.04	0.122073	0.0592333	2.06089	0.0393139	0.112975070449719
Zranb3	515.935	0.0689641	0.0807501	0.854044	0.393081	0.592598615936122
Gm28800	33.917	-0.254153	0.316176	-0.803834	0.421493	0.61943697494208
Gm38248	123.34	0.138848	0.173727	0.799233	0.424155	0.621108602147572
Rpl28-ps1	550.195	0.00308027	0.0823353	0.0374113	0.970157	0.984219606423832
Gm37625	4.07666	0.538192	0.976082	0.551381	0.581373	NA
Gm38026	1.68661	1.20985	1.87428	0.6455	0.518603	NA
R3hdm1	2048.71	0.0676038	0.0412831	1.63757	0.101512	0.233945498698382
Gm29383	0.675142	-2.89354	3.21047	-0.901283	0.367438	NA
Gm37588	3.79768	-0.958938	1.0319	-0.929295	0.352736	NA
Gm37868	2.06452	1.05139	1.76489	0.595724	0.55136	NA
Gm37407	6.21037	-0.892451	0.817617	-1.09153	0.275042	0.469120065461231
Mir128-1	0.688831	0.0516531	3.0005	0.0172148	0.986265	NA
Ubxn4	1957.19	-0.0242267	0.0456588	-0.530603	0.595694	0.763805256211315
Lct	13.3957	-0.210084	0.522432	-0.402127	0.687591	0.828619085748758
Mcm6	7259.27	0.00510793	0.0282784	0.18063	0.856658	0.926531774419619
Dars	2274.94	0.0682115	0.0405112	1.68377	0.0922267	0.217379973870662
Gm6170	0.633668	1.38699	3.37933	0.410433	0.681488	NA
Cxcr4	837.942	0.45508	0.0627129	7.25655	3.97081e-13	8.90508181106206e-12
Gm26686	0.338482	1.86809	4.03473	0.463003	0.643362	NA
Thsd7b	2.32889	0.828482	1.33447	0.620833	0.53471	NA
Gm15790	10.9409	0.500458	0.63489	0.78826	0.430544	0.626929038936665
Rpl31-ps9	4.43762	0.509321	0.929952	0.547685	0.583908	NA
Cd55b	0.837764	-1.93249	2.70401	-0.714676	0.47481	NA
Cd55os	19.6504	1.48681	0.455375	3.26502	0.00109456	0.00571762125054693
Gm15675	50.572	0.92737	0.275372	3.3677	0.000757984	0.00415266974194028
Cd55	438.574	0.29222	0.0938448	3.11387	0.00184652	0.00896021160571027
Gm16083	2.48637	-0.613789	1.27165	-0.482671	0.629329	NA
C4bp	1.46334	0.956748	1.91312	0.500098	0.617006	NA
C4bp-ps1	0.696425	1.54405	3.21794	0.479824	0.631353	NA
Pfkfb2	350.871	-0.00836296	0.101472	-0.0824167	0.934315	0.967761098928686
Yod1	332.354	0.35289	0.101167	3.4882	0.00048629	0.00281286984910397
Gm37163	0.506126	-2.47801	3.78525	-0.654649	0.512693	NA
AA986860	18.3414	0.147959	0.42899	0.344901	0.730169	0.854649379595638
Gm28857	3.63509	0.504046	1.00646	0.500811	0.616504	NA
Gm28856	0.876204	1.95926	2.86423	0.684046	0.493946	NA
Fcamr	2.01454	-0.97958	1.61493	-0.606579	0.54413	NA
Gm15848	0.841495	-1.91268	2.67747	-0.71436	0.475005	NA
Pigr	2.02932	-0.00201972	1.51678	-0.00133159	0.998938	NA
Fcmr	20.7157	-0.0101682	0.427337	-0.0237943	0.981017	0.990522283785094
Il19	0.336361	-1.88879	4.03723	-0.467844	0.639896	NA
Il10	79.315	-3.20584	0.279443	-11.4722	1.81923e-30	9.7145734035938e-29
Mapkapk2	3312.77	0.0152377	0.036028	0.422942	0.672337	0.818531014043435
Gm25549	12.268	-0.102501	0.540488	-0.189645	0.849587	0.922708753827942
Gm37084	124.086	-0.572948	0.333405	-1.71848	0.08571	0.205504457188189
Dyrk3	981.383	-1.07136	0.0611328	-17.5251	9.21374e-69	1.29102876877875e-66
Eif2d	903.284	-0.0880437	0.0652677	-1.34896	0.177349	0.348112759885565
Rassf5	1475.11	-0.0697152	0.0512319	-1.36078	0.173584	0.343229627132918
Gm17796	0.342456	-0.0252238	4.08047	-0.00618159	0.995068	NA
Ikbke	1169.03	0.246245	0.0608226	4.04858	5.15283e-05	0.000377149306313324
Gm28914	3.19026	-0.804275	1.31531	-0.61147	0.540889	NA
Gm28913	20.6594	1.11186	0.41915	2.65266	0.00798612	0.0308983677557866
Srgap2	1124.76	0.155651	0.0570257	2.72949	0.00634325	0.0255055258566018
Gm38262	1.15237	-1.4032	2.27856	-0.615829	0.538007	NA
Gm37954	2.33611	-0.861952	1.31002	-0.657969	0.510558	NA
Gm29488	7.56984	0.728123	0.787036	0.925146	0.35489	0.554743240790723
Gm29487	0.656937	-0.0381673	3.31691	-0.0115069	0.990819	NA
Gm24273	0.325456	-0.0252238	4.08047	-0.00618159	0.995068	NA
Fam72a	64.0633	0.600584	0.231935	2.58945	0.00961295	0.0362243655046406
Gm8532	0.83827	-0.574984	2.70381	-0.212657	0.831594	NA
Ctse	1387.36	0.624749	0.0503537	12.4072	2.38837e-35	1.57264092533518e-33
Rab7b	92.4002	1.15765	0.201596	5.74243	9.33281e-09	1.32038927282908e-07
Slc26a9	2.81354	0.110741	1.39013	0.0796625	0.936506	NA
Pm20d1	4.18871	-1.3537	1.0935	-1.23795	0.215736	NA
Slc41a1	669.417	-0.175879	0.0724267	-2.42837	0.0151668	0.0528409347245026
Rab29	207.506	0.0713322	0.126557	0.563637	0.573001	0.746118639390416
Nucks1	4246.16	0.327095	0.0316247	10.343	4.50219e-25	1.93748833550102e-23
Gm38067	33.5942	-0.214271	0.323226	-0.662914	0.507386	0.696025991253383
Slc45a3	127.664	0.643705	0.162935	3.95067	7.79318e-05	0.000544900264744424
Elk4	1497.27	-0.118806	0.0482183	-2.46393	0.0137424	0.0487836164967665
Mfsd4a	692.408	-0.145944	0.0687935	-2.12147	0.0338819	0.10073692666166
Gm37120	30.3505	-0.891618	0.345711	-2.57908	0.00990636	0.0371860090939252
Cdk18	464.034	-0.314682	0.0838977	-3.75079	0.000176281	0.0011384810080934
Gm29695	0.33953	-1.90058	4.03618	-0.470886	0.637722	NA
Klhdc8a	0.811129	0.536277	2.72666	0.196679	0.844079	NA
Nuak2	299.879	0.733461	0.107952	6.79431	1.08831e-11	2.11094133948272e-10
F730311O21Rik	0.96522	2.15761	2.53139	0.852341	0.394025	NA
Tmcc2	638.967	-0.552576	0.0740476	-7.46244	8.49315e-14	2.01295737655433e-12
Gm15849	0.467072	2.34559	3.9991	0.58653	0.557519	NA
Dstyk	894.613	0.174941	0.0616454	2.83786	0.00454168	0.0193358143224532
6030442K20Rik	12.6237	0.442805	0.539472	0.820812	0.411754	0.610140716520911
Rbbp5	1064.01	0.250605	0.0594844	4.21296	2.52046e-05	0.000198052278904052
Tmem81	171.442	0.251686	0.139935	1.7986	0.0720826	0.180258006376897
Cntn2	0.327719	-0.0252238	4.08047	-0.00618159	0.995068	NA
Nfasc	1.5271	-0.296788	1.74738	-0.169847	0.86513	NA
Mdm4	4741.77	0.124798	0.0306351	4.0737	4.6273e-05	0.000342693831406571
Gm29257	1.83716	-0.830002	1.58098	-0.524993	0.599588	NA
Pik3c2b	326.675	-0.506621	0.100811	-5.02544	5.02293e-07	5.37425383243108e-06
Gm28609	1.12166	2.41529	2.37423	1.01729	0.309014	NA
Gm26616	24.7754	1.2472	0.388563	3.20976	0.00132844	0.00673642312059895
Ppp1r15b	2662.52	0.0511956	0.0388939	1.31629	0.188076	0.363432770412386
Plekha6	156.374	-0.286448	0.150129	-1.90802	0.0563892	0.149170281974995
Etnk2	2.32989	-0.431066	1.3328	-0.323428	0.746371	NA
Sox13	306.385	0.0464675	0.104803	0.443381	0.657491	0.808045961875914
Gm23939	0.331693	-1.87128	4.0388	-0.463327	0.64313	NA
Snrpe	921.408	-0.23185	0.0656093	-3.5338	0.000409638	0.00241575965556253
Zc3h11a	389.792	0.0375078	0.0932504	0.402227	0.687517	0.828587501966744
Gm38394	1713.2	0.100838	0.0454903	2.21669	0.0266443	0.0837684624410332
Lax1	746.995	-0.212362	0.0807235	-2.63074	0.0085199	0.0326892499787602
Atp2b4	5054.33	-0.156862	0.032418	-4.83872	1.30678e-06	1.30715443573543e-05
Mir6903	0.668804	-2.88146	2.96672	-0.971262	0.331418	NA
Gm37368	9.41498	-0.0844752	0.646088	-0.130749	0.895974	0.945149724055076
Gm28441	0.331693	-1.87128	4.0388	-0.463327	0.64313	NA
Optc	3.12692	-1.20047	1.3383	-0.897011	0.369713	NA
Prelp	4.77118	-0.347332	0.944071	-0.367909	0.712941	0.844469330853998
Btg2	2666.93	-0.653017	0.0387072	-16.8707	7.39164e-64	9.66153756979204e-62
Gm38140	2.17353	-0.258654	1.46469	-0.176594	0.859828	NA
Chit1	3.62543	1.38861	1.06989	1.2979	0.194322	NA
Chil1	4.49029	3.63185	1.30457	2.78394	0.00537026	NA
Mybph	0.495064	-0.91522	3.89485	-0.234982	0.814223	NA
Myog	0.99508	-3.45579	2.86295	-1.20707	0.227404	NA
Ppfia4	62.9839	-0.0430114	0.237209	-0.181323	0.856114	0.926351042209816
Tmem183a	1128.57	-0.0137101	0.0563471	-0.243315	0.807762	0.901382394072241
Mgat4f	1.48842	0.256073	3.84863	0.0665361	0.946951	NA
Cyb5r1	577.654	-0.0358062	0.0761897	-0.469961	0.638383	0.794688882289121
Adipor1	1890.63	-0.196793	0.042883	-4.58906	4.45253e-06	4.04912106605679e-05
Platr1	2.98975	0.626845	1.13746	0.551093	0.58157	NA
Gm37935	1.51341	-1.8162	1.81981	-0.998019	0.31827	NA
Klhl12	607.09	0.187295	0.074176	2.52501	0.0115695	0.0423931785102209
Rabif	438.846	0.0309474	0.0863355	0.358455	0.720002	0.848814919796688
Gm25612	1.13346	-0.495784	2.4662	-0.201031	0.840674	NA
Gm15454	12.6923	0.153381	0.513825	0.298508	0.765315	0.876100011374021
Mgat4e	2.01759	-4.47399	3.46593	-1.29085	0.196756	NA
Kdm5b	1287.63	-0.0505004	0.0557987	-0.905045	0.365441	0.564934251795354
Gm26783	0.49754	-2.4557	3.9953	-0.614646	0.538788	NA
Syt2	9.45552	-0.911991	0.649235	-1.40472	0.160106	0.324603899021655
Ppp1r12b	569.444	0.11422	0.0781909	1.46079	0.144073	0.300983383956738
Gm37949	3.33966	1.57142	1.17086	1.34211	0.179559	NA
Gm37677	25.4793	0.339407	0.424555	0.799444	0.424033	0.621033537437119
Gm28892	1.35976	0.0272739	1.84668	0.0147691	0.988216	NA
Ube2t	306.536	0.29158	0.103034	2.82995	0.0046555	0.0197455199580395
Lgr6	2.01135	-0.492121	1.59143	-0.309233	0.757145	NA
Ptprv	309.74	0.300379	0.112182	2.6776	0.00741506	0.0290873129258343
Gm10535	6.66495	0.11727	0.749969	0.156367	0.875744	0.936997568572833
Ptpn7	3537.46	0.14363	0.0352349	4.07637	4.57446e-05	0.000339067599214495
Arl8a	544.786	-0.0915641	0.0924491	-0.990427	0.321966	0.520896833760784
Gm26280	15.3667	-0.312884	0.466543	-0.670645	0.502447	0.691906088318801
Gm15445	9.32678	0.301856	0.653101	0.462189	0.643946	0.798210118438653
Gpr37l1	0.832979	-3.1986	3.13455	-1.02043	0.307524	NA
Gm4204	1518.63	0.0080709	0.0478969	0.168505	0.866186	0.930979452616853
Gm26642	36.9553	0.140334	0.3096	0.453276	0.65035	0.802853050227583
Elf3	0.987921	-2.23616	2.50703	-0.891957	0.372416	NA
Rnpep	1207.41	0.278628	0.0555475	5.01603	5.27512e-07	5.63376587613733e-06
Timm17a	492.688	-0.148913	0.0831938	-1.78996	0.073461	0.182759372331494
Lmod1	0.49351	0.850988	3.90203	0.218088	0.82736	NA
Gm22796	0.327719	-0.0252238	4.08047	-0.00618159	0.995068	NA
Shisa4	3.54798	-0.684105	1.09543	-0.624508	0.532294	NA
Ipo9	2548.98	-0.0795332	0.041986	-1.89428	0.0581882	0.153234929077532
Gm28277	3.71336	0.532205	1.12556	0.472837	0.636329	NA
Nav1	966.024	-0.260115	0.058973	-4.41075	1.03014e-05	8.81429182523116e-05
2610012C04Rik	2.14642	-1.22754	1.46217	-0.839531	0.401171	NA
Gm37333	1.64158	1.1975	1.75499	0.682339	0.495024	NA
Gm4793	3.90778	0.430175	1.06642	0.403383	0.686667	NA
Csrp1	2525.02	-0.223677	0.0405078	-5.52182	3.35498e-08	4.38525944893041e-07
Phlda3	36.2274	0.652864	0.321464	2.03091	0.0422643	0.119784761217354
Tnni1	1.03204	0.0503417	2.26566	0.0222194	0.982273	NA
Pkp1	0.353219	1.92212	4.0301	0.47694	0.633405	NA
Igfn1	1.83878	-0.827217	1.5449	-0.535449	0.592339	NA
Tmem9	625.704	-0.0829838	0.0875493	-0.947852	0.343205	0.541991684934629
Gm37759	7.40232	-0.100614	0.712343	-0.141244	0.887677	0.942054290529308
Gm15850	1.01126	-2.23982	2.30204	-0.972972	0.330567	NA
Kif21b	1470.47	-0.246726	0.0491639	-5.01844	5.20932e-07	5.56688948267057e-06
Inava	3.60046	-0.865957	1.23885	-0.698999	0.484553	NA
A430034D21Rik	0.335612	-1.88599	4.03748	-0.46712	0.640414	NA
Gm37552	1.32008	0.712876	2.09896	0.339633	0.734133	NA
Gm26781	3.48241	0.397652	1.05125	0.378267	0.705232	NA
Gpr25	0.799515	0.503473	2.76572	0.182041	0.855551	NA
Camsap2	336.251	0.825743	0.109664	7.52973	5.08459e-14	1.23347127263565e-12
9230116N13Rik	48.463	-0.0434667	0.265514	-0.163708	0.869961	0.933625690826338
Ddx59	128.111	0.233444	0.176852	1.32	0.186836	0.36186126492306
Kif14	814.043	0.221688	0.0700882	3.16299	0.00156156	0.00775247724967934
Gm29486	0.529829	2.51102	3.9892	0.629456	0.529051	NA
Gm29485	5.17089	0.448223	0.850294	0.527139	0.598097	0.765877462932237
Gm37799	1.15045	0.370094	2.27654	0.162568	0.870858	NA
Gm33994	0.331693	-1.87128	4.0388	-0.463327	0.64313	NA
Platr23	0.682736	-1.51549	2.99677	-0.505709	0.613061	NA
Zfp281	649.668	-0.398526	0.076328	-5.22124	1.77734e-07	2.05750401746307e-06
Gm19705	4.65123	-0.231392	0.889082	-0.260259	0.794664	NA
Platr22	0.504329	0.904671	3.54685	0.255063	0.798674	NA
Gm8762	0.311382	1.76385	4.04416	0.436148	0.662729	NA
Gm29718	0.86213	3.21426	2.82728	1.13688	0.25559	NA
Gm17781	0.499788	-2.46161	3.99495	-0.61618	0.537776	NA
Nr5a2	0.837521	-0.575194	2.5202	-0.228234	0.819465	NA
Gm4258	6.7851	-0.382255	0.74013	-0.516471	0.605526	0.770677217793713
Gm37298	7.99917	-0.147456	0.700542	-0.210488	0.833287	0.914588509395343
Gm26979	1.51838	-4.06263	2.14993	-1.88965	0.0588044	NA
Gm37124	3.6311	0.240693	1.09148	0.22052	0.825466	NA
A130050O07Rik	2.48307	0.178003	1.32563	0.134278	0.893183	NA
Gm26936	1.31778	1.55193	1.92416	0.806548	0.419927	NA
Gm26930	2.9438	0.966592	1.22587	0.788495	0.430407	NA
D130019J16Rik	6.45991	1.33265	0.823007	1.61924	0.105395	0.239771386815549
Gm37534	17.7061	0.00108649	0.522589	0.00207906	0.998341	0.999654860418629
Mir181a-1hg	1.98456	-1.63096	1.56692	-1.04087	0.297937	NA
Gm37632	0.509295	-2.48633	3.99346	-0.6226	0.533548	NA
Ptprc	4096.78	-0.202547	0.0327676	-6.18131	6.35726e-10	1.02718980421693e-08
A130071D04Rik	22.9778	-0.323328	0.461114	-0.701188	0.483186	0.675037808463352
Gm28556	0.666202	1.47226	3.03409	0.48524	0.627506	NA
Nek7	991.181	-0.121912	0.0587962	-2.07348	0.0381281	0.110473589885022
Gm28501	1.27824	0.650927	2.32776	0.279637	0.779756	NA
Gm37080	1.49019	-1.05875	1.86893	-0.566502	0.571053	NA
Gm37101	2.67226	-0.748221	1.33596	-0.560061	0.575438	NA
Gm5833	17.5983	-0.348567	0.495892	-0.702908	0.482113	0.674245396467905
2310009B15Rik	109.715	-0.0466318	0.172683	-0.270043	0.787127	0.889396140212189
Gm37045	1.05966	3.50981	2.78194	1.26164	0.207077	NA
Dennd1b	827.864	-0.141366	0.0636325	-2.2216	0.0263106	0.0829875472928552
Gm37423	12.906	-0.0348326	0.518814	-0.0671388	0.946471	0.973140200486635
4930596I21Rik	5.79829	0.0565126	0.791899	0.0713634	0.943109	0.971762662554749
Gm18553	2.45773	-0.239409	1.37069	-0.174663	0.861345	NA
Gm16305	3.7239	1.78377	1.19089	1.49785	0.134173	NA
Gm37470	4.60069	0.163122	0.893299	0.182607	0.855107	NA
Gm43544	4.18472	0.104498	0.971226	0.107594	0.914318	NA
Gm37655	3.81774	-0.941534	1.04698	-0.899285	0.368501	NA
Gm37718	39.3472	-0.527768	0.323944	-1.6292	0.103271	0.236739054394299
Crb1	1.82881	-4.33283	3.40398	-1.27287	0.203063	NA
Zbtb41	550.988	-0.190802	0.0808131	-2.36104	0.018224	0.0613715057516692
Aspm	1395.25	0.208531	0.0543673	3.83561	0.000125255	0.000841520455271477
F13b	0.970794	-0.0612135	2.47223	-0.0247604	0.980246	NA
Gm5837	7.15729	0.719372	0.818201	0.879212	0.379286	0.578524466063495
Cfh	7.51283	-0.471649	0.681239	-0.69234	0.488724	0.679887371368367
Kcnt2	1.00809	-2.23514	2.45631	-0.909958	0.362845	NA
Gm5835	4.44971	-0.153489	0.970645	-0.158131	0.874354	NA
Cdc73	1377.28	-0.0978942	0.0499463	-1.95999	0.0499971	0.135999382681599
B3galt2	19.5003	-0.497357	0.433974	-1.14605	0.251774	0.44222048779452
Gm6397	32.0389	-2.5289	1.66923	-1.51501		NA
Glrx2	373.154	0.156404	0.0952986	1.6412	0.100757	0.232479293511426
Ro60	366.686	0.0525433	0.105251	0.499218	0.617626	0.77971148058426
Uchl5	1062.23	0.113694	0.0566377	2.00739	0.0447079	0.125104902686806
Gm29170	96.9349	-0.560456	0.186349	-3.00756	0.00263353	0.0121448760586932
Rgs2	3439.33	-0.988139	0.0361367	-27.3445	1.25668e-164	4.49197309907197e-162
Rbm6-ps2	0.353219	1.92212	4.0301	0.47694	0.633405	NA
Rgs1	6163.12	-0.80162	0.0303546	-26.4085	1.09472e-153	3.61772972489798e-151
Rgs18	1379.1	-0.0813651	0.0504731	-1.61205	0.106952	0.241910892541433
Gm15583	3.3485	0.579003	1.1766	0.492101	0.622648	NA
A230059L01Rik	1.78755	-0.334972	1.69512	-0.197609	0.843351	NA
Gm15443	1.84499	-3.2391	1.88889	-1.71481	0.0863792	NA
Pla2g4a	890.229	-0.354246	0.0667259	-5.30898	1.1024e-07	1.31083621783533e-06
n-R5s219	0.333192	-1.87693	4.03829	-0.464784	0.642086	NA
Ptgs2	634.794	-2.25465	0.0851959	-26.4643	2.501e-154	8.42402570179231e-152
Ptgs2os2	2.65465	-1.62207	1.4157	-1.14577	0.25189	NA
Rbm3-ps	60.2176	-0.299266	0.2458	-1.21752	0.223408	0.409006505130181
2310030A07Rik	0.509295	-2.48633	3.99346	-0.6226	0.533548	NA
Gm37764	0.529829	2.51102	3.9892	0.629456	0.529051	NA
Odr4	611.164	0.0614685	0.083298	0.737934	0.460554	0.654358002093489
Tpr	5065.12	0.173953	0.0320086	5.43455	5.49345e-08	6.86778977169081e-07
Prg4	32.5511	-1.17926	0.331069	-3.56197	0.000368087	0.00220110984595282
Ska2l-ps	0.323745	1.81253	4.03967	0.448682	0.653661	NA
Hmcn1	16.5885	0.0169918	0.546873	0.0310709	0.975213	0.986819334315548
Gm47985	1.343	-0.777313	2.01633	-0.38551	0.69986	NA
Gm8947	0.663275	-0.0601398	3.29974	-0.0182257	0.985459	NA
Gm47995	0.317563	1.78834	4.04188	0.442453	0.658162	NA
Gm10138	62.0315	0.0493673	0.234076	0.210903	0.832963	0.91456687867353
Ivns1abp	8645.84	-0.268882	0.0244387	-11.0023	3.72498e-28	1.81230565492379e-26
Swt1	409.932	0.260703	0.0975558	2.67235	0.00753226	0.02944154067816
Trmt1l	665.531	0.302741	0.0754362	4.01321	5.98986e-05	0.000431028400923996
Mir7682	2.32072	-1.90358	1.47848	-1.28752	0.197912	NA
Gm37893	50.5033	0.319707	0.260985	1.225	0.220575	0.40560859760569
Rnf2	846.222	0.00498717	0.0714867	0.0697637	0.944382	0.972343440163989
Gm36527	24.3861	-0.118875	0.390907	-0.304099	0.761052	0.873800548990471
Fam129a	509.874	-0.265921	0.0824245	-3.22624	0.0012543	0.00641057050916433
2810414N06Rik	15.5625	-0.211152	0.475317	-0.444235	0.656872	0.807603544181189
Edem3	1108.44	0.1208	0.0546515	2.21037	0.0270793	0.0847254692898011
1700025G04Rik	483.547	-0.65516	0.0825875	-7.93292	2.14051e-15	5.74134794371145e-14
Tsen15	417.146	-0.0246084	0.0894781	-0.275021	0.7833	0.886902645811057
Colgalt2	0.335612	-1.88599	4.03748	-0.46712	0.640414	NA
Rgl1	233.643	-0.433511	0.123321	-3.5153	0.000439252	0.00257049472749858
Gm7278	0.33953	-1.90058	4.03618	-0.470886	0.637722	NA
Apobec4	0.800264	0.499188	2.96902	0.168133	0.866479	NA
Arpc5	2707.56	0.0235919	0.0449542	0.524798	0.599724	0.766615055437229
Ncf2	1357.57	0.027597	0.0500158	0.551767	0.581108	0.75326452065686
Smg7	1874.15	-0.0744748	0.0447097	-1.66574	0.0957653	0.22382285197293
Gm28791	7.52182	-2.21881	0.807602	-2.74741	0.00600681	0.0243822033188549
Nmnat2	3.68754	-0.82646	1.13906	-0.725563	0.468106	NA
Lamc2	2.67814	-3.82371	1.62303	-2.35591	0.0184775	NA
Lamc1	425.782	-0.480461	0.0923219	-5.2042	1.94838e-07	2.24069667081574e-06
Gm38009	1.78121	-0.328163	1.69707	-0.193371	0.846669	NA
Gm8818	31.1251	-1.56232	0.344311	-4.53752	5.69195e-06	5.08313577840002e-05
E330020D12Rik	16.0939	-0.421279	0.464542	-0.906869	0.364476	0.563879673796966
Shcbp1l	78.0566	-0.118864	0.231714	-0.512978	0.607967	0.772741878394133
Gm25588	2.11823	0.164862	1.44435	0.114143	0.909125	NA
Gm37669	13.2907	-0.92132	0.546426	-1.68608	0.0917798	0.216559721598985
Dhx9	6384.7	-0.0411655	0.0281541	-1.46215	0.1437	0.300347732149325
Npl	337.619	-0.336938	0.107556	-3.13267	0.00173225	0.0084702462259006
Gm6652	5.54519	-1.42192	0.857702	-1.65783	0.0973523	0.226685057969552
Rgs8	14.7606	-1.08127	0.511163	-2.11531	0.0344033	0.101884175923467
C230024C17Rik	0.509801	-0.915255	3.83021	-0.238957	0.811139	NA
Rgs16	9.202	-1.17847	0.666265	-1.76877	0.0769322	0.189330820171989
Gm28513	2.33046	0.414775	1.51129	0.274451	0.783738	NA
Rnasel	1632.08	0.180769	0.0479859	3.76713	0.000165134	0.00107641088238048
Gm28512	105.955	-0.18122	0.192938	-0.939266	0.347594	0.546951261534037
Rgsl1	12.2079	0.283099	0.541944	0.522377	0.601408	0.767771086546674
Teddm2	213.639	1.48586	0.143008	10.3901	2.75114e-25	1.1956891344256e-23
Teddm1b	0.856176	-0.537462	2.6555	-0.202396	0.839607	NA
Gm38352	1.31558	-0.789007	1.99998	-0.394507	0.693206	NA
Glul	8533.73	0.268599	0.0303731	8.84331	9.29265e-19	2.98643669435731e-17
Gm29291	4.33866	-0.451562	1.07357	-0.420615	0.674036	NA
Gm28286	0.506126	-2.47801	3.78525	-0.654649	0.512693	NA
A830008E24Rik	0.499788	-2.46161	3.99495	-0.61618	0.537776	NA
Zfp648	1.47683	-0.36538	1.88101	-0.194247	0.845982	NA
Cacna1e	337.979	-0.143837	0.117978	-1.21918	0.222774	0.408190698754076
Gm9530	4.01569	0.225089	0.988124	0.227794	0.819806	NA
Ier5	2654.86	-0.779504	0.0403946	-19.2972	5.66856e-83	9.73380459123601e-81
Mr1	215.746	-0.171254	0.1234	-1.3878	0.165198	0.331474905693551
Stx6	668.046	-0.134306	0.0717004	-1.87316	0.061046	0.159039282715962
Gm8850	8.33788	1.65783	0.722436	2.29478	0.0217456	0.0710720362528194
BC034090	87.148	-0.236403	0.242386	-0.975315	0.329404	0.528480352554026
Gm37622	0.68958	0.0491424	2.99884	0.0163871	0.986926	NA
Xpr1	1489.26	0.127126	0.0494905	2.56869	0.0102084	0.0381645043768158
Gm22569	1.00125	-3.46405	2.40448	-1.44067	0.149679	NA
Gm5532	6.92694	0.205905	0.827059	0.24896	0.803392	0.899303805177243
Acbd6	840.063	-0.0595984	0.0647421	-0.920551	0.357285	0.557367944569462
Lhx4	0.512971	-0.926722	3.51467	-0.263672	0.792033	NA
Gm37089	0.332443	-1.87411	4.03854	-0.464056	0.642608	NA
Qsox1	1470.53	-0.0311185	0.0509362	-0.61093	0.541246	0.720796630105
Gm37539	0.675142	-2.89354	3.21047	-0.901283	0.367438	NA
Gm37571	3.49095	-1.03591	1.20618	-0.858837	0.39043	NA
Cep350	2781.11	0.280317	0.0416809	6.72531	1.75219e-11	3.31422158011253e-10
Gm38038	6.52865	-0.375014	0.841606	-0.445593	0.655891	0.807047597791339
Gm36934	3.63465	1.74669	1.1148	1.56682	0.117157	NA
Gm37383	8.58825	0.417219	0.638542	0.653392	0.513503	0.70053127165892
Gm9694	2.00609	-0.501886	1.4218	-0.352994	0.724093	NA
Tor1aip1	1052.19	-0.255446	0.0591891	-4.31576	1.59054e-05	0.00013115970367847
9430034N14Rik	63.8147	-0.962318	0.233012	-4.1299	3.6292e-05	0.000275771871530672
Tor1aip2	1599.07	0.0494108	0.0487341	1.01389	0.310637	0.508604640547586
Fam163a	0.487384	-0.909602	3.92997	-0.231452	0.816963	NA
Tdrd5	0.992761	-2.24319	2.47353	-0.906875	0.364473	NA
Nphs2	0.840746	-1.91129	2.6986	-0.708251	0.478789	NA
Axdnd1	8.04388	1.00403	0.680675	1.47505	0.140198	0.295556527342475
Gm2000	451.606	-0.042865	0.0892794	-0.480122	0.631141	0.789207627020586
Soat1	714.855	0.394521	0.0749464	5.26404	1.40924e-07	1.65102387805346e-06
Gm37648	2.62581	-0.419802	1.35048	-0.310853	0.755912	NA
Csnk2a3	303.518	0.0987812	0.12307	0.802641	0.422182	0.619673899008059
Abl2	1733.53	-0.423755	0.0482057	-8.79056	1.4881e-18	4.71321003909147e-17
Gm38043	26.6897	-0.0852521	0.371963	-0.229195	0.818717	0.906895786946201
Tor3a	534.6	0.218979	0.0799689	2.7383	0.00617582	0.0249698545961782
Fam20b	1111.09	0.13972	0.0584607	2.38999	0.016849	0.0575300731071592
Gm15428	3.27383	1.18636	1.1087	1.07005	0.284597	NA
Ralgps2	748.285	-0.0309878	0.0663672	-0.466915	0.640561	0.796252521508646
Gm28693	7.68561	0.626144	0.738245	0.848151	0.396354	0.595380717802389
Angptl1	8.03479	-0.466094	0.703268	-0.662754	0.507488	0.696111894556237
Gm37802	12.3599	-0.566352	0.568087	-0.996945	0.318791	0.51772188080772
Gm37943	5.93892	0.969908	0.786195	1.23367	0.217325	0.400931359738331
4930439D14Rik	1.8454	-4.34498	1.84062	-2.36061	0.018245	NA
Gm28694	0.651465	1.43579	3.33025	0.431138	0.666368	NA
Tex35	0.97521	2.17267	2.71888	0.799105	0.42423	NA
Rasal2	233.644	-0.244664	0.121591	-2.01219	0.0442003	0.123972222279439
Gm37788	0.515092	2.47289	3.74804	0.659782	0.509394	NA
Gm37578	0.331693	-1.87128	4.0388	-0.463327	0.64313	NA
Gm37060	0.670925	0.0125586	2.84031	0.00442157	0.996472	NA
2810025M15Rik	280.109	-0.241797	0.107522	-2.24881	0.0245246	0.0784564637998602
Cryzl2	540.361	-0.0138489	0.0766072	-0.180778	0.856542	0.926484957707861
Gm15486	0.311382	1.76385	4.04416	0.436148	0.662729	NA
Sec16b	65.2179	0.0490732	0.245238	0.200104	0.841399	0.918773512013033
Brinp2	1.80951	1.38864	1.87352	0.741192	0.458577	NA
Astn1	0.495221	-0.938604	3.89413	-0.241031	0.809531	NA
Gm37861	0.506126	-2.47801	3.78525	-0.654649	0.512693	NA
Pappa2	0.495064	-0.91522	3.89485	-0.234982	0.814223	NA
Gm7430	0.817311	0.550968	2.93814	0.187523	0.851251	NA
Cop1	1043.08	0.162165	0.062973	2.57515	0.0100196	0.0375546980209026
Gm37115	2.50504	2.69573	1.59113	1.69422	0.0902228	NA
Gm37088	11.0827	0.806556	0.601456	1.34101	0.179919	0.351751779664674
Scarna3a	1.82471	-0.291835	1.54121	-0.189355	0.849815	NA
Gm31256	0.331693	-1.87128	4.0388	-0.463327	0.64313	NA
Tnr	1.63377	1.18817	1.69382	0.701475	0.483007	NA
Gm10530	0.331693	-1.87128	4.0388	-0.463327	0.64313	NA
Gm24719	0.488882	-0.915206	3.92303	-0.23329	0.815536	NA
4930523C07Rik	277.302	0.419411	0.125982	3.32913	0.000871167	0.00468052059650712
4930562F07Rik	5.03877	-0.992152	0.959862	-1.03364	0.301304	0.498804028923736
Tnn	1.16076	-0.466479	2.26075	-0.206338	0.836527	NA
Mrps14	535.669	0.0876634	0.0845201	1.03719	0.299647	0.497094708998489
Cacybp	1850.36	0.11441	0.0457457	2.50099	0.0123846	0.0448173484788652
4933417C20Rik	3.49725	0.678415	1.04024	0.652169	0.514292	NA
Rabgap1l	2307.47	-0.131379	0.0441306	-2.97706	0.00291028	0.0131919060491104
Gm36975	4.33605	-0.037806	1.06353	-0.0355477	0.971643	NA
Mir1927	0.862272	0.649322	2.67081	0.243118	0.807914	NA
9430087J23Rik	2.32956	-2.63061	1.54009	-1.7081	0.0876186	NA
Gm37529	4.58983	0.156843	0.927196	0.169159	0.865672	NA
Gm37212	2.81424	-0.552333	1.1775	-0.469073	0.639017	NA
Gpr52	3.09998	0.0915928	1.14532	0.0799713	0.93626	NA
Gm37215	5.37046	-0.558637	0.8447	-0.661343	0.508392	0.696813609381282
Gm38302	4.14643	0.555592	1.03246	0.538126	0.59049	NA
6720464F23Rik	6.59314	-0.169383	0.851304	-0.198969	0.842287	0.919002579039378
Gm37873	2.27246	-0.0670922	1.38464	-0.0484545	0.961354	NA
Gm37328	1.97702	0.457405	1.60006	0.285868	0.774979	NA
Gm38329	21.7461	-0.173888	0.423777	-0.410328	0.681565	0.824422155904223
Gm38126	5.60666	-0.555098	0.808033	-0.686975	0.492099	0.682149515442867
Gm37083	2.07857	1.64298	1.73993	0.944279	0.345027	NA
Gm38060	0.311382	1.76385	4.04416	0.436148	0.662729	NA
Rc3h1	1808.97	-0.169416	0.044581	-3.80018	0.000144591	0.000957472328622726
Gm37052	5.50725	0.241338	0.815493	0.295941	0.767275	0.876963893981022
Gm37809	3.46859	0.961257	1.12017	0.858134	0.390818	NA
Gm37653	17.1782	-0.160804	0.446723	-0.359964	0.718874	0.848386562742824
Serpinc1	10.2889	-0.205213	0.680335	-0.301636	0.76293	0.874783005593817
Gm37729	0.343206	-0.0252238	4.08047	-0.00618159	0.995068	NA
Gm37072	0.322287	-0.0252238	4.08047	-0.00618159	0.995068	NA
Zbtb37	616.479	0.141912	0.0881178	1.61048	0.107292	0.242387151656574
Gm37362	13.5849	-0.45963	0.516499	-0.889896	0.373522	0.573226701027758
Gas5	6182.33	-0.00315722	0.032104	-0.0983433	0.92166	0.959219620134545
Dars2	558.402	0.0133065	0.0835257	0.15931	0.873425	0.935570007472193
Cenpl	354.065	0.11389	0.0991112	1.14911	0.250511	0.440841986235487
Klhl20	558.73	0.13941	0.0762628	1.82802	0.0675469	0.171511068666997
Ankrd45	1.63835	1.97051	1.74324	1.13037	0.258318	NA
Gm6185	16.2467	-1.35703	0.481566	-2.81795	0.00483311	0.0203521073148058
Prdx6	4911.46	-0.203548	0.0313793	-6.48671	8.77301e-11	1.55368314979054e-09
Tnfsf4	20.6986	0.61539	0.414185	1.48579	0.137336	0.290962602963879
Gm15429	6.61553	0.557376	0.722528	0.771425	0.440455	0.636831283168774
Gm5049	3.36931	-0.310784	1.32168	-0.235143	0.814098	NA
Fasl	1.6842	0.599357	1.87195	0.320178	0.748833	NA
Gm37357	6.30675	-1.93887	0.84696	-2.28921	0.0220673	0.0719218641506947
Suco	2023.79	-0.483948	0.0450691	-10.7379	6.75582e-27	3.11389881940893e-25
Gm7496	16.8713	-1.12678	0.461011	-2.44414	0.0145198	0.051026048552239
Gm31925	0.317563	1.78834	4.04188	0.442453	0.658162	NA
4930558K02Rik	0.842993	-1.91518	2.91458	-0.657105	0.511113	NA
Pigc	222.69	0.292257	0.137147	2.13098	0.0330907	0.098955686140339
Dnm3	16.7276	-0.178758	0.458125	-0.390195	0.696393	0.834684338477179
2810442N19Rik	0.487991	2.40256	3.86738	0.621237	0.534444	NA
Eef1aknmt	692.36	0.268859	0.0726518	3.70065	0.00021505	0.00135880172866082
Vamp4	282.328	-0.421902	0.113826	-3.70656	0.000210094	0.00133133173123119
Myoc	0.803181	3.12411	2.92562	1.06784	0.28559	NA
Myocos	0.667305	-2.87854	3.23017	-0.891142	0.372853	NA
Prrc2c	6220.65	0.101554	0.0285179	3.56106	0.000369365	0.0022079945375405
Gm27616	16.7208	-0.638901	0.498094	-1.28269	0.1996	0.378435964097821
Fmo4	0.331693	-1.87128	4.0388	-0.463327	0.64313	NA
Fmo1	0.487328	0.828313	3.61379	0.229209	0.818707	NA
Fmo2	0.332301	1.84459	4.0368	0.456943	0.647712	NA
Mroh9	0.33953	-1.90058	4.03618	-0.470886	0.637722	NA
Prrx1	0.848826	-3.2232	3.10458	-1.03821	0.299173	NA
Gorab	157.598	0.118537	0.15455	0.766978	0.443094	0.639064540514476
Gm24940	0.343206	-0.0252238	4.08047	-0.00618159	0.995068	NA
Rpsa-ps1	5.43087	0.410008	0.831785	0.492925	0.622066	0.783058740131578
Kifap3	355.079	-0.0886205	0.0963053	-0.920204	0.357466	0.557367944569462
Scyl3	712.558	0.231791	0.0685074	3.38345	0.000715817	0.00395880583357079
BC055324	417.491	0.212065	0.101707	2.08506	0.0370637	0.107997074759757
Mettl18	73.9536	0.324015	0.23667	1.36906	0.17098	0.339556982020498
Gm37119	0.851367	1.91996	2.68564	0.714896	0.474673	NA
Sele	33.2636	1.20851	0.337488	3.58088	0.000342435	0.00206037645565583
Sell	1595.53	-0.188577	0.0492221	-3.83115	0.000127548	0.000855941026675479
Selp	477.022	-0.623641	0.0891268	-6.99723	2.61071e-12	5.398659032139e-11
Gm16587	15.9681	0.917467	0.487587	1.88165	0.0598836	0.156780526897507
Gm16548	12.4214	-0.616875	0.523533	-1.17829	0.23868	0.427889608931545
F5	262.625	0.865964	0.220441	3.92833	8.55368e-05	0.000594043221193108
Slc19a2	209.829	-0.0165988	0.142752	-0.116277	0.907433	0.950863800216463
Ccdc181	330.754	-0.187431	0.102572	-1.8273	0.0676543	0.171659422152883
Blzf1	321.787	0.0833229	0.104745	0.795484	0.426332	0.623050868807513
Nme7	211.794	-0.143962	0.151981	-0.947235	0.343519	0.542097347047209
Gm37411	7.08498	0.713271	0.783716	0.910114	0.362763	0.562715382674659
Atp1b1	114.891	-0.176998	0.185993	-0.951642	0.341279	0.539977189111506
Gm32391	1.83008	0.233351	1.48519	0.157119	0.875151	NA
D630023O14Rik	0.333192	-1.87693	4.03829	-0.464784	0.642086	NA
Gm36945	0.509295	-2.48633	3.99346	-0.6226	0.533548	NA
Gm32569	1.17428	-2.52372	2.50647	-1.00688	0.313991	NA
Gm20743	5.92688	-0.410751	0.848331	-0.484187	0.628253	0.787001842035384
Gm37403	2.52572	-3.73119	1.62943	-2.28987	0.0220287	NA
Xcl1	2.11943	1.12769	1.57382	0.716534	0.473662	NA
1700029M03Rik	0.353219	1.92212	4.0301	0.47694	0.633405	NA
Tbx19	6.02898	0.498544	0.839625	0.59377	0.552666	0.730610549650508
Gm16550	0.784636	3.09401	2.95958	1.04542	0.295828	NA
Sft2d2	2524.69	-0.0487355	0.042472	-1.14748	0.251185	0.441717362554867
Tiprl	772.166	-0.0767268	0.0653532	-1.17403	0.240382	0.429446236062824
Gm38190	110.597	0.203665	0.173291	1.17528	0.239884	0.42899381247689
Gpr161	188.294	-0.602596	0.145762	-4.1341	3.5635e-05	0.000271368436487641
Dcaf6	502.511	-0.08639	0.083208	-1.03824	0.299158	0.496658226039315
Gm38368	3.61896	-0.0255171	1.16792	-0.0218484	0.982569	NA
Gm37864	3.38669	2.52861	1.29569	1.95155	0.0509918	NA
Mpc2	456.881	-0.180139	0.0858958	-2.09718	0.0359773	0.105463077423651
Gm37860	6.94211	-1.53213	0.787481	-1.94561	0.0517013	0.13950837853374
Adcy10	2.63512	-0.0466404	1.22027	-0.0382215	0.969511	NA
Gm38210	0.331638	-0.0252238	4.08047	-0.00618159	0.995068	NA
Mpzl1	219.342	-0.450211	0.122202	-3.68417	0.000229447	0.00144300243541024
Gm37559	5.91688	0.279057	0.786764	0.35469	0.722822	0.850046729906818
Gm18407	8.49661	-1.57705	0.704007	-2.24011	0.025084	0.0798301925460836
Rcsd1	2077.5	0.21534	0.0443922	4.85084	1.22939e-06	1.23801110711671e-05
Gm44458	1.8161	0.217324	1.56151	0.139175	0.889312	NA
Gm37073	0.504329	0.904671	3.54685	0.255063	0.798674	NA
Gm34767	0.323745	1.81253	4.03967	0.448682	0.653661	NA
Creg1	2586.36	0.152918	0.0431091	3.54724	0.000389294	0.002314491871865
Gm36972	1.15654	1.30514	2.17953	0.598816	0.549296	NA
Gm16565	61.1906	-0.223878	0.236905	-0.945013	0.344652	0.543395876008491
Cd247	38.3541	0.469832	0.357784	1.31317	0.189124	0.364814478703772
Gm32999	8.29472	0.222948	0.72966	0.30555	0.759947	0.873219029760043
Gm37856	14.457	-0.465393	0.512422	-0.908223	0.36376	0.563409273106457
Gm37469	6.97085	-0.160351	0.718434	-0.223194	0.823384	0.909476784267021
Pou2f1	828.486	-0.104975	0.0681499	-1.54035	0.123474	0.268518927258782
Gm17976	0.328468	-0.0252238	4.08047	-0.00618159	0.995068	NA
Gpa33	1.13875	1.27676	2.16391	0.590023	0.555175	NA
Ildr2	4.31197	-0.707543	0.945588	-0.748257	0.454305	NA
5330438I03Rik	1.01859	-3.48617	2.83162	-1.23116	0.218264	NA
Gm15853	62.4475	0.0691246	0.240355	0.287594	0.773658	0.881628127857665
Tada1	410.812	0.014743	0.0916927	0.160787	0.872261	0.934899246847302
Pogk	679.293	-0.291885	0.0726549	-4.01742	5.8839e-05	0.00042462510905689
Gm16418	51.7403	-0.0872841	0.252269	-0.345997	0.729345	0.854023297180063
Gm6286	1.82471	-0.291835	1.54121	-0.189355	0.849815	NA
Gm16701	2.61794	0.687257	1.29918	0.528995	0.596809	NA
Fam78b	4.67648	0.402218	0.881721	0.456174	0.648265	0.80106947530862
Uck2	3429.5	0.0302864	0.0398436	0.760132	0.447176	0.642201289026511
Gm37982	14.6352	-0.269879	0.49623	-0.543858	0.586539	0.757251667374104
Gm2453	4.44759	-1.04475	0.942962	-1.10795	0.267884	NA
Tmco1	1073.67	-0.115924	0.0559777	-2.0709	0.0383682	0.111040948025191
Gm25911	38.6419	-0.372252	0.295162	-1.26118	0.207245	0.38773785402696
Aldh9a1	1864.75	0.19727	0.0445276	4.4303	9.41041e-06	8.09545217234549e-05
Mgst3	164.7	0.599915	0.144864	4.14123	3.45453e-05	0.000264103353668053
Rxrg	0.660769	1.45692	2.84377	0.51232	0.608427	NA
Lmx1a	0.64749	2.81144	3.59995	0.780968	0.434822	NA
Gm20711	0.853574	3.20154	2.8123	1.13841	0.254951	NA
Pbx1	3245.44	-0.296113	0.0353536	-8.37575	5.4871e-17	1.60713331600386e-15
Gm37524	7.44325	0.155933	0.803192	0.194142	0.846065	0.920881380441173
Gm38381	9.33179	-0.0185892	0.662706	-0.0280505	0.977622	0.988229175805586
Nuf2	782.232	0.264495	0.0660981	4.00155	6.29284e-05	0.000450425422461949
Rgs5	4.13834	0.0694784	1.0852	0.0640235	0.948952	NA
Rgs4	0.840604	0.604359	2.68163	0.22537	0.821691	NA
Ccdc190	2.07238	1.63727	1.7824	0.918571	0.35832	NA
Hsd17b7	116.282	-0.756181	0.178886	-4.22716	2.36655e-05	0.00018764184820594
3110045C21Rik	2.6575	0.332506	1.26189	0.263499	0.792166	NA
Ddr2	2.17107	-1.17654	1.41462	-0.831696	0.405581	NA
Uap1	1019.41	0.104171	0.0640913	1.62535	0.104088	0.23769606659533
Gm37748	0.98863	-1.03253	2.45076	-0.42131	0.673528	NA
Gm37502	0.336361	-1.88879	4.03723	-0.467844	0.639896	NA
Uhmk1	2541.76	0.0719385	0.0407794	1.76409	0.0777164	0.190778251728866
4930500M09Rik	0.49754	-2.4557	3.9953	-0.614646	0.538788	NA
Gm6345	1.98227	2.30614	1.68697	1.36703	0.171616	NA
Sh2d1b1	10.3603	1.16991	0.644549	1.81509	0.0695101	0.175220322315806
Gm7694	393.024	-0.256905	0.100574	-2.55438	0.0106377	0.0395413724673495
Nos1ap	210.595	-0.288426	0.128455	-2.24535	0.0247457	0.0789762403337999
Spata46	24.5747	-0.0259978	0.374132	-0.0694882	0.944601	0.972343440163989
Gm7299	0.342456	-0.0252238	4.08047	-0.00618159	0.995068	NA
Olfml2b	3.25049	1.17809	1.17616	1.00164	0.316516	NA
Atf6	1098.13	0.0549361	0.0624248	0.880036	0.37884	0.578296903084103
Gm25235	0.317563	1.78834	4.04188	0.442453	0.658162	NA
Gm9929	28.0661	0.515813	0.353643	1.45857	0.144683	0.301969141038694
Dusp12	116.343	0.138157	0.170539	0.810123	0.41787	0.615880991025925
Gm26620	0.830833	-1.93116	2.71448	-0.711428	0.476819	NA
Fcrlb	1.66813	0.567493	1.7292	0.328182	0.742774	NA
Fcrla	85.5666	-0.669632	0.211645	-3.16393	0.00155654	0.00773410571672846
Gm2962	8.88974	-0.609871	0.677911	-0.899632	0.368316	0.56792465285726
Fcgr2b	366.316	1.04728	0.103644	10.1046	5.27364e-24	2.14310574565894e-22
Gm38204	0.670783	2.85636	2.96348	0.963855	0.335119	NA
Gm10522	0.323745	1.81253	4.03967	0.448682	0.653661	NA
Fcgr4	7.47443	0.841036	0.737519	1.14036	0.254137	0.444898599112887
Fcgr3	507.236	1.25387	0.0940892	13.3264	1.62522e-40	1.25399769307304e-38
Mir6546	0.522985	0.958478	3.77541	0.253874	0.799593	NA
Cfap126	19.6965	0.096867	0.445308	0.217528	0.827797	0.911619625930662
Sdhc	1293.56	0.0180153	0.0570322	0.31588	0.752094	0.868525389817465
Mpz	2.6566	-0.0109315	1.27023	-0.00860595	0.993134	NA
Pcp4l1	401.8	-0.788629	0.0926761	-8.50952	1.7466e-17	5.22934036221432e-16
Nr1i3	0.979223	-0.0517863	2.46243	-0.0210306	0.983221	NA
Tomm40l	218.647	0.211651	0.138932	1.52341	0.127655	0.275293574366604
Apoa2	4.51339	-2.17043	1.02671	-2.11397	0.0345178	NA
Fcer1g	231.428	0.549371	0.124871	4.39951	1.08495e-05	9.24267229802575e-05
Ndufs2	2217.06	-0.000496782	0.0411627	-0.0120687	0.990371	0.995486031597857
Adamts4	2.63216	-0.412472	1.24337	-0.331737	0.740088	NA
B4galt3	395.957	-0.0345097	0.0938444	-0.367733	0.713072	0.844567090405681
Ppox	1042.69	0.136951	0.0585692	2.33828	0.019373	0.0645458697451571
Usp21	784.048	-0.0436885	0.0678935	-0.643486	0.519909	0.704705198981694
Ufc1	780.146	-0.038585	0.0720998	-0.535161	0.592539	0.761908335290106
Rpl27-ps1	1.15054	-1.3748	2.33992	-0.587542	0.55684	NA
Gm20045	11.7054	0.492613	0.63441	0.776489	0.43746	0.633776367708974
Dedd	123.968	0.335381	0.180989	1.85304	0.0638759	0.164310067847068
Nit1	315.483	-0.122178	0.106644	-1.14567	0.251933	0.442322447383939
Pfdn2	603.98	-0.129881	0.0773339	-1.67948	0.0930581	0.218927045750148
Gm37154	32.1216	-0.727035	0.347409	-2.09273	0.036373	0.10649480475557
Klhdc9	14.0441	-0.0854146	0.516967	-0.165222	0.868769	0.932782918284977
Gm37097	0.664885	-2.87389	3.21634	-0.893528	0.371575	NA
Nectin4	108.987	-0.253528	0.178584	-1.41966	0.155707	0.318583721808261
Arhgap30	2632.01	-0.172539	0.0381549	-4.52208	6.12355e-06	5.44436475237165e-05
Usf1	899.841	0.234587	0.0633645	3.70218	0.000213755	0.00135208498232743
Tstd1	13.6154	1.09265	0.549318	1.98911	0.0466892	0.129188118843996
F11r	384.914	-0.216256	0.0926149	-2.335	0.0195434	0.0650763979847023
B930036N10Rik	8.94422	-0.457491	0.63515	-0.720288	0.471348	0.663851387857764
Alyref2	23.2835	0.314235	0.397542	0.790443	0.429269	0.625944008417284
Itln1	0.487384	-0.909602	3.92997	-0.231452	0.816963	NA
Cd244a	161.075	-0.342494	0.152012	-2.25307	0.0242547	0.0777490510543711
Ly9	415.709	-0.200817	0.0919591	-2.18376	0.0289797	0.0893941817584543
Slamf7	150.135	-0.657849	0.159436	-4.12609	3.68981e-05	0.000280012843456393
Gm37787	3.47479	-1.73254	1.14128	-1.51807	0.128996	NA
A630035G10Rik	0.502208	-2.46793	3.49036	-0.707072	0.479522	NA
Gm37981	1.14613	-0.517988	2.45401	-0.211078	0.832826	NA
Cd48	381.512	-0.115536	0.0973259	-1.18711	0.235184	0.423399596639619
Gm37010	4.46448	1.49185	0.966575	1.54344	0.122725	NA
Tma7-ps	87.2148	-0.0444673	0.22244	-0.199907	0.841553	0.918773512013033
Gm19030	0.49754	-2.4557	3.9953	-0.614646	0.538788	NA
Slamf1	201.624	-0.361863	0.132821	-2.72444	0.00644105	0.025833506655772
Cd84	910.333	0.0626035	0.0637577	0.981898	0.32615	0.525128320328177
Gm10521	114.093	-0.10867	0.170234	-0.638358	0.523241	0.707293992230896
Slamf6	12.6401	-0.328227	0.521243	-0.629701	0.528891	0.711811676608013
Vangl2	340.213	-0.1095	0.0997247	-1.09803	0.272193	0.465589720036654
Ncstn	1400.5	0.109959	0.049972	2.20041	0.0277775	0.0865698271175017
Copa	4961.63	0.143383	0.0310876	4.61223	3.98379e-06	3.66278824092885e-05
Gm38164	0.685662	0.0622597	3.00757	0.020701	0.983484	NA
Gm37756	2.0178	-1.5767	1.52631	-1.03301	0.301598	NA
Pex19	771.579	-0.00254904	0.0657558	-0.0387653	0.969078	0.983913401340581
Gm10171	3.05206	0.00794508	1.18478	0.00670593	0.994649	NA
Dcaf8	3683.1	0.0739829	0.0331712	2.23034	0.025725	0.0814632359488201
Pea15a	283.612	-0.23712	0.109092	-2.17359	0.0297361	0.091229125250975
Casq1	6.47014	-1.02865	0.766381	-1.34222	0.179526	0.35113228157798
Igsf8	712.117	-0.141501	0.0697007	-2.03013	0.0423437	0.119910925466795
Atp1a2	1.33444	-0.796134	2.28631	-0.348217	0.727677	NA
Kcnj9	1.17885	-3.69786	2.39225	-1.54576	0.122162	NA
Kcnj10	6.35629	0.139858	0.770097	0.18161	0.855889	0.926303967961809
Pigm	882.377	0.0027613	0.0623242	0.0443055	0.964661	0.981985087935447
Gm37145	6.42895	0.493541	0.784956	0.628751	0.529512	0.712156061565355
Gm7804	0.467072	2.34559	3.9991	0.58653	0.557519	NA
Slamf9	14.9031	-1.4578	0.517037	-2.81953	0.00480934	0.0202757246341849
Igsf9	83.1714	-0.45305	0.202442	-2.23793	0.0252257	0.0802013011265692
Tagln2	5500.93	-0.0700974	0.0292231	-2.39869	0.0164537	0.0564186595743917
Gm37125	34.7624	-0.334028	0.308207	-1.08378	0.278463	0.473384105507079
Cfap45	21.9695	0.0283402	0.407338	0.0695743	0.944532	0.972343440163989
4933439K11Rik	12.6125	-0.331033	0.52874	-0.626079	0.531263	0.713580409767985
Slamf8	14.9238	0.562422	0.480754	1.16988	0.242051	0.431652665568761
Dusp23	165.975	-0.0266211	0.163541	-0.162779	0.870692	0.933989124156162
Gm2710	3.6471	1.39646	1.09172	1.27915	0.200846	NA
Fcer1a	30.9472	0.0512782	0.342975	0.14951	0.881151	0.939254560070694
Ackr1	21.3685	-0.558337	0.429366	-1.30037	0.193473	0.370523148692858
Cadm3	17.8967	-0.521072	0.447701	-1.16388	0.244472	0.434522325037907
Aim2	811.691	-0.223853	0.068641	-3.26121	0.00110936	0.0057828795219215
Ifi206	40.4765	0.356458	0.282414	1.26218	0.206883	0.387248312052521
Ifi214	1.63468	1.1706	1.68433	0.694993	0.48706	NA
Ifi213	46.9672	0.238566	0.272951	0.874024	0.382105	0.581355937096145
Ifi209	180.418	1.02699	0.139181	7.37881	1.59715e-13	3.68565195471071e-12
Gm44339	1.16623	-1.36942	2.26485	-0.60464	0.545418	NA
Ifi208	7.82262	0.928649	0.714813	1.29915	0.193892	0.371047946470299
Ifi207	16.9606	1.12198	0.491781	2.28147	0.0225207	0.0732362797469275
Ifi204	18.5099	-0.415846	0.435529	-0.954806	0.339676	0.538409422827402
Ifi203-ps	66.0426	-0.379048	0.25724	-1.47352	0.140611	0.29609661131285
Gm7897	0.467072	2.34559	3.9991	0.58653	0.557519	NA
Mndal	1565.48	-0.175375	0.0486618	-3.60396	0.000313409	0.0019007482205756
Ifi211	48.8594	-0.138544	0.283336	-0.488976	0.624859	0.784662634937841
Ifi203	2712.23	-0.301318	0.0437194	-6.89208	5.49823e-12	1.10430206018255e-10
Ifi205	19.3661	0.605887	0.440765	1.37463	0.169248	0.337166846911107
Olfr433	1.76559	0.740908	1.82763	0.405393	0.685188	NA
Olfr432	1.02737	0.0675435	2.59634	0.0260149	0.979245	NA
Spta1	469.456	1.02987	0.0891602	11.5508	7.31527e-31	3.9545357529814e-29
Olfr417	18.1588	-0.352829	0.466049	-0.757064	0.449011	0.643887042908818
Olfr416-ps1	1.52734	-0.995037	1.85028	-0.537776	0.590732	NA
Olfr248	2.98746	-0.667528	1.28885	-0.517924	0.604511	NA
Olfr414	4.74241	0.65448	0.947422	0.690801	0.489691	0.680322858318486
Fmn2	64.4167	-0.522772	0.238469	-2.1922	0.0283648	0.0879933105894216
Rgs7	1.31574	-0.809433	1.97196	-0.410472	0.68146	NA
Fh1	1241.54	0.130359	0.0558706	2.33322	0.0196364	0.0653366300815299
Kmo	37.2149	-0.0941004	0.309051	-0.304482	0.760761	0.873580496341064
Opn3	3.28536	-0.627333	1.31874	-0.475708	0.634282	NA
Chml	295.566	-0.117187	0.10812	-1.08386	0.278426	0.473367788713883
Exo1	671.138	-0.0251531	0.073633	-0.341601	0.732651	0.85643944797384
Gm38100	1.17729	-2.5194	2.33086	-1.08089	0.279745	NA
Gm37668	0.467072	2.34559	3.9991	0.58653	0.557519	NA
Cep170	714.834	0.211593	0.0747054	2.83236	0.00462053	0.0196190453741257
3110062G12Rik	2.16704	-0.241282	1.44899	-0.166517	0.86775	NA
Gm38104	3.44447	0.963612	1.1537	0.835235	0.403586	NA
Gm36992	3.35216	0.887221	1.10806	0.800698	0.423306	NA
Mir350	0.477228	0.802437	3.97887	0.201675	0.840171	NA
Gm25288	1.47119	0.280321	1.77013	0.158362	0.874172	NA
Sdccag8	359.324	-0.0444103	0.0949952	-0.467501	0.640141	0.795976513625474
Gm38158	15.8185	0.643797	0.483366	1.3319	0.182892	0.355955770318395
Gm25993	0.635127	2.78698	3.29771	0.845127	0.39804	NA
Gm37246	1.48848	-0.369407	1.97723	-0.18683	0.851794	NA
Gm37490	2.63555	1.55209	1.32431	1.172	0.241198	NA
Gm15423	3.49899	-0.157057	1.05812	-0.148431	0.882003	NA
Gm37519	4.6888	-0.872526	0.952652	-0.915892	0.359724	0.559672961295623
Akt3	923.779	0.0150164	0.0613693	0.244689	0.806697	0.901180542921825
Gm37960	9.03924	0.0128352	0.637997	0.0201179	0.983949	0.991767114557123
Gm37106	4.44701	0.289286	0.923179	0.313358	0.754009	NA
Gm37598	4.79903	-0.737744	0.946828	-0.779174	0.435877	0.632145150178403
Gm38146	4.20253	1.66689	1.07351	1.55274	0.120485	NA
Gm37706	10.4479	0.0228192	0.592539	0.0385109	0.96928	0.983942564658643
Gm37463	4.99653	-0.0162685	0.867205	-0.0187597	0.985033	0.992341508913865
Gm26801	4.3112	1.14915	0.953192	1.20558	0.22798	NA
Zbtb18	1064.85	0.0149743	0.0576225	0.25987	0.794964	0.894385707228014
1700016C15Rik	0.331638	-0.0252238	4.08047	-0.00618159	0.995068	NA
Adss	2402.15	-0.0895037	0.0414979	-2.15683	0.0310191	0.09427380001294
Gm16585	8.1061	-0.831427	0.73588	-1.12984	0.258543	0.449556734703642
Catspere1	0.331693	-1.87128	4.0388	-0.463327	0.64313	NA
Catspere2	11.4791	-0.145951	0.592127	-0.246486	0.805306	0.900282765548978
Gm37313	3.83337	-0.946617	1.10548	-0.856292	0.391836	NA
Gm8010	0.479436	2.3799	3.90753	0.609053	0.542489	NA
Desi2	672.537	0.0115416	0.0704676	0.163786	0.869899	0.933625690826338
Gm37486	2.98958	-1.4146	1.17392	-1.20502	0.228194	NA
B230369F24Rik	42.9735	0.0284367	0.27729	0.102552	0.918319	0.957629768057832
Cox20	28.1159	-0.48052	0.351358	-1.36761	0.171436	0.340248676117728
Hnrnpu	18919.8	0.122266	0.0199141	6.13967	8.26924e-10	1.31788725518659e-08
Gm38300	7.2351	-0.303672	0.708147	-0.428827	0.668049	0.815237336457763
Efcab2	101.04	0.453242	0.211902	2.13893	0.0324417	0.0974306683568105
Kif26b	26.8179	0.900044	0.395785	2.27407	0.0229615	0.0744073156917987
Smyd3	632.679	-0.177666	0.0803206	-2.21196	0.0269697	0.0845033763272218
Gm5561	3.11581	0.740375	1.1615	0.637432	0.523843	NA
Tfb2m	439.135	0.0647847	0.0902402	0.717914	0.47281	0.665055761674944
Gm15480	4.63348	-0.241171	0.902005	-0.267372	0.789182	NA
Cnst	714.527	0.0140946	0.0747424	0.188576	0.850425	0.923046413393279
Sccpdh	193.353	-0.0998089	0.146908	-0.679399	0.496885	0.686676843293979
Kif28	2.4957	-1.47519	1.40888	-1.04707	0.295067	NA
Ahctf1	3013.34	0.1232	0.040293	3.05761	0.0022311	0.0105473130069892
Gm10518	5.3472	2.7989	1.13105	2.47461	0.0133381	0.0476574979133386
Gm37070	3.0135	-1.39767	1.21651	-1.14891	0.250592	NA
Cdc42bpa	957.733	-0.184475	0.0592442	-3.1138	0.00184693	0.00896021160571027
Gm38169	1.16951	-3.68792	2.24463	-1.643	0.100384	NA
Gm38331	6.75862	-0.103063	0.809817	-0.127267	0.898729	0.946613605287622
Coq8a	883.714	0.076332	0.0620405	1.23036	0.218563	0.402791905477043
Gm37336	2.6451	0.336272	1.28571	0.261547	0.793671	NA
Psen2	649.253	0.188306	0.0746701	2.52184	0.0116742	0.0427052556607275
Gm31728	2.01945	-1.59183	1.52681	-1.04259	0.29714	NA
Gm5069	9.39343	-0.869005	0.674415	-1.28853	0.197561	0.37569912433928
Itpkb	1350.73	-0.169499	0.0508375	-3.33413	0.00085567	0.00460631126832201
Gm37033	20.0824	-1.12213	0.461038	-2.43391	0.0149367	0.0522186797959157
Gm37390	1.0011	-1.01638	2.18184	-0.465835	0.641334	NA
Gm36933	8.26977	-0.989828	0.678793	-1.45822	0.144781	0.302100841564137
Stum	4.27755	-1.50012	1.10359	-1.35931	0.17405	NA
Parp1	5426.52	0.0833076	0.0344013	2.42164	0.0154505	0.0535555770060409
Mir6904	3.35856	-2.51387	1.2885	-1.95101	0.0510561	NA
Lin9	400.087	-0.0131866	0.0902375	-0.146132	0.883817	0.9405807279369
Acbd3	899.653	-0.00936589	0.0622767	-0.150392	0.880456	0.939087128182661
Gm37768	26.0602	0.325896	0.356807	0.913369	0.361048	0.560915722853053
Gm38293	5.87463	0.781722	0.849107	0.92064	0.357238	0.557367944569462
H3f3a	8407.26	-0.20468	0.0264557	-7.73672	1.02016e-14	2.58957778965208e-13
H3f3aos	18.2659	-0.956241	0.844723	-1.13202	0.257627	0.44858719049152
Gm24836	0.502208	-2.46793	3.49036	-0.707072	0.479522	NA
Sde2	1201.66	-0.612112	0.0560111	-10.9284	8.43092e-28	4.05680125400519e-26
Gm20305	10.7471	-0.284846	0.6273	-0.454083	0.649769	0.802531587659897
Pycr2	972.45	0.0410766	0.06282	0.653879	0.51319	0.700258861977546
Lefty1	57.738	0.538059	0.252605	2.13005	0.0331678	0.0990866242929392
Tmem63a	873.136	-0.134836	0.0644306	-2.09274	0.0363724	0.10649480475557
2210411M09Rik	10.4881	-0.34482	0.58007	-0.594445	0.552214	0.73024052077678
Gm36961	0.823533	-0.62194	2.92725	-0.212466	0.831744	NA
Ephx1	53.586	-0.266936	0.27638	-0.965832	0.334128	0.532798600220286
Nvl	1462.8	0.109613	0.0490191	2.23612	0.0253437	0.0804740741214933
Cnih4	457.976	-0.161282	0.0854856	-1.88666	0.0592063	0.155309102218237
Wdr26	3689.5	-0.0164129	0.0358054	-0.458391	0.646672	0.800020445733821
A430110L20Rik	12.4858	-0.136066	0.516902	-0.263233	0.792371	0.893065517738544
Rpl35a-ps2	5.98704	-0.0273458	0.790655	-0.0345863	0.97241	0.985348863568137
Gm8146	0.519815	0.958583	3.7884	0.253031	0.800244	NA
Dnah14	74.73	-0.625019	0.218866	-2.85572	0.00429397	0.0184471134523552
Lbr	3954.17	0.0962632	0.0348479	2.76238	0.00573809	0.0234874070213064
Gm26004	1.47444	-0.385558	1.83356	-0.210279	0.83345	NA
Gm5533	2.4452	0.137613	1.43967	0.095587	0.923849	NA
Enah	39.1607	0.998841	0.308899	3.23355	0.0012226	0.00628708606082723
Srp9	1184.6	-0.2705	0.056579	-4.78093	1.74489e-06	1.71022520059222e-05
Degs1	377.66	0.210198	0.0943702	2.22737	0.0259225	0.0819404856771973
1700047M11Rik	0.500355	2.43533	3.81113	0.639004	0.522821	NA
Fbxo28	482.156	0.179555	0.0870764	2.06204	0.0392041	0.11275213457853
Gm10517	2.35058	-1.90881	1.4608	-1.30669	0.191319	NA
Trp53bp2	459.91	-0.234398	0.0966451	-2.42535	0.0152937	0.0531487429236478
Capn2	397.447	-0.40567	0.0985818	-4.11506	3.87086e-05	0.000291729889808471
Gm37885	0.509295	-2.48633	3.99346	-0.6226	0.533548	NA
Gm37069	2.84654	-2.94584	1.50389	-1.95882	0.0501341	NA
Capn8	0.816759	-0.674968	2.71981	-0.248167	0.804005	NA
Susd4	18.4018	-0.407205	0.478467	-0.851061	0.394735	0.593968085860022
Tlr5	3.48182	0.391351	1.0512	0.372288	0.709678	NA
Disp1	291.762	-0.366374	0.108626	-3.37279	0.000744112	0.00408690189053754
BC085271	1.67837	-0.597328	1.5728	-0.379786	0.704104	NA
Brox	982.845	0.0335075	0.0580428	0.57729	0.563743	0.738969953504983
Aida	612.83	0.0383882	0.0752006	0.510477	0.609717	0.773798497340468
Mia3	1209.76	0.158838	0.0562943	2.82157	0.00477897	0.0201646952873809
Taf1a	213.606	0.253261	0.124812	2.02913	0.0424446	0.120099600755691
Gm37986	4.26545	-0.288696	1.07205	-0.269294	0.787703	NA
Hhipl2	0.83223	-3.19759	2.87404	-1.11258	0.265889	NA
Gm33973	0.323745	1.81253	4.03967	0.448682	0.653661	NA
Dusp10	132.58	-1.50729	0.168794	-8.92977	4.26909e-19	1.40815698414059e-17
1700056E22Rik	28.1061	-0.604403	0.396524	-1.52425	0.127445	0.275004047438319
2900092O11Rik	0.49754	-2.4557	3.9953	-0.614646	0.538788	NA
Gm38358	0.331693	-1.87128	4.0388	-0.463327	0.64313	NA
4930488B22Rik	0.33953	-1.90058	4.03618	-0.470886	0.637722	NA
Hlx	161.782	0.0299081	0.144082	0.207577	0.835559	0.915973063030946
Gm34342	2.02226	-4.476	1.83528	-2.43887	0.0147334	NA
Mtarc1	2.49684	0.989865	1.3993	0.7074	0.479318	NA
Mtarc2	1210.71	0.0575421	0.0603234	0.953894	0.340138	0.538945970754567
C130074G19Rik	5.48451	-1.4364	0.859903	-1.67042	0.0948372	0.222158097020705
Mark1	5.49425	-0.824385	0.835607	-0.98657	0.323854	0.522768570357312
Rab3gap2	2026.91	0.0924403	0.042061	2.19777	0.0279658	0.0869825657542522
Mir664	0.467072	2.34559	3.9991	0.58653	0.557519	NA
Gm34882	6.52103	0.66261	0.767418	0.863428	0.387902	0.587369927021935
Iars2	1952.55	0.089943	0.0476702	1.88678	0.0591904	0.15529055646172
2010103J01Rik	2.561	-0.180451	1.47747	-0.122135	0.902792	NA
Mir194-1	3.20793	-0.77383	1.18323	-0.654	0.513112	NA
Gm37785	0.660106	-0.0482432	3.06637	-0.015733	0.987447	NA
Bpnt1	190.67	0.0562455	0.136003	0.41356	0.679197	0.823375593946035
4930532G15Rik	7.66074	-0.792507	0.687462	-1.1528	0.248992	0.439315793093647
Eprs	4297.54	0.126056	0.031033	4.06198	4.86576e-05	0.00035929078501069
9630028B13Rik	0.656937	-0.0381673	3.31691	-0.0115069	0.990819	NA
Gm2061	0.338482	1.86809	4.03473	0.463003	0.643362	NA
Slc30a10	12.67	1.38232	0.550928	2.50908	0.0121045	0.044003821874693
Lyplal1	51.2222	-0.557361	0.279096	-1.99702	0.0458232	0.127375558609055
Tgfb2	6.87039	-0.229699	0.766486	-0.299678	0.764423	0.875203865757714
Gm37849	0.835257	-0.602878	2.52404	-0.238854	0.811219	NA
Rrp15	665.092	0.0900112	0.071355	1.26145	0.207145	0.387622367774404
A430105J06Rik	12.3198	-0.754621	0.606907	-1.24339	0.213725	0.396126300570577
Spata17	0.674094	0.00239761	2.83383	0.000846064	0.999325	NA
Gpatch2	496.781	0.0949894	0.0817541	1.16189	0.24528	0.43508936358139
Gm37254	88.2125	0.270172	0.204946	1.31826	0.187416	0.362677124025277
Gm38155	53.5995	-0.0359433	0.24412	-0.147236	0.882946	0.94039168579598
Esrrg	4.25794	0.635225	0.934527	0.679729	0.496676	NA
Ush2a	0.670176	0.0168151	3.04267	0.00552644	0.995591	NA
Kctd3	625.298	-0.0305952	0.0735041	-0.416238	0.677236	0.822034547941628
Pdcd5-ps	108.693	0.0470154	0.176661	0.266134	0.790136	0.891563328501517
Cenpf	1570.74	0.230598	0.0474943	4.85527	1.2022e-06	1.21363441403358e-05
Gm37239	0.99109	-2.24085	2.34069	-0.957346	0.338393	NA
Ptpn14	498.985	0.132438	0.0823206	1.60881	0.107658	0.242963468619084
Gm26574	5.64016	-0.234137	0.962079	-0.243366	0.807722	0.901382394072241
Gm37422	238.854	-0.368509	0.11794	-3.12454	0.00178081	0.00867859934939724
Smyd2	853.943	-0.139533	0.0632461	-2.20619	0.027371	0.0855160186292585
Gm38245	17.774	-0.599875	0.434682	-1.38003	0.167577	0.335173767917458
Prox1	1.84256	0.237199	1.66955	0.142074	0.887021	NA
Gm28172	0.336361	-1.88879	4.03723	-0.467844	0.639896	NA
Rps6kc1	386.466	0.21465	0.100718	2.13121	0.033072	0.0989285104317904
Angel2	1409.28	-0.106517	0.0489652	-2.17536	0.0296031	0.0908688922618843
Vash2	31.9825	-0.338087	0.337678	-1.00121	0.316725	0.515369568561405
Gm37095	0.500355	2.43533	3.81113	0.639004	0.522821	NA
Gm8407	0.328468	-0.0252238	4.08047	-0.00618159	0.995068	NA
Flvcr1	354.957	0.099073	0.100408	0.986706	0.323787	0.522732955293282
A230020J21Rik	1.66117	-0.0233341	1.75642	-0.0132851	0.9894	NA
Spata45	4.09674	1.31802	1.04084	1.26631	0.205404	NA
Tatdn3	184.237	-0.172477	0.13157	-1.31092	0.189884	0.36595679944243
Nsl1	555.524	0.334567	0.0802223	4.1705	3.03929e-05	0.000234507585531994
Gm38188	12.5319	0.656934	0.554086	1.18562	0.235773	0.424198416102406
Batf3	6.77503	1.23042	0.837571	1.46903	0.141825	0.297907481379553
Gm38161	0.323745	1.81253	4.03967	0.448682	0.653661	NA
Fam71a	4.82099	-3.7948	1.28706	-2.94843	0.00319396	0.0142673530121414
Atf3	1119.28	-2.21439	0.0646933	-34.2291	8.9313e-257	6.01660395336065e-254
D730003I15Rik	28.8793	-0.404317	0.348765	-1.15928	0.246342	0.43628621870251
Gm37074	0.670925	0.0125586	2.84031	0.00442157	0.996472	NA
Gm37168	1.34063	-1.60835	1.91277	-0.840849	0.400433	NA
Nenf	252.726	-0.113525	0.115623	-0.981861	0.326168	0.525128320328177
Pacc1	394.915	-0.155226	0.0934909	-1.66034	0.0968465	0.225657316568645
Ppp2r5a	2464.13	-0.0600741	0.0388737	-1.54537	0.122258	0.266834264494453
Gm2272	0.663387	-2.87071	3.55042	-0.808554	0.418772	NA
9430037O13Rik	25.8543	-0.71016	0.368207	-1.9287	0.0537685	0.144035215999357
Dtl	2093.24	-0.27457	0.0458023	-5.99468	2.0389e-09	3.11074482140759e-08
Ints7	2285.91	0.0077738	0.0414326	0.187625	0.851171	0.923397436513666
Gm37349	21.4625	-0.0791827	0.3951	-0.200412	0.841158	0.918773512013033
Lpgat1	1000.67	0.234249	0.0577848	4.05381	5.039e-05	0.000370344727857509
Gm26203	2.69296	0.381284	1.38446	0.275403	0.783007	NA
Gm38037	10.647	-0.57414	0.566362	-1.01373	0.310711	0.508654816987369
Nek2	758.593	0.156535	0.0698725	2.24029	0.0250718	0.0798278831248826
1700034H15Rik	4.99331	2.68418	1.02893	2.6087	0.00908857	0.0345081794797949
Slc30a1	171.924	-0.155495	0.137761	-1.12873	0.259012	0.450024565652959
Gm26670	0.622763	2.75992	3.67989	0.750001	0.453254	NA
Traf5	108.645	-0.345149	0.174789	-1.97466	0.0483067	0.132637019393452
Gstp-ps	41.6877	-0.1692	0.298771	-0.56632	0.571177	0.745131399167714
Gm26879	0.489592	0.850956	3.91992	0.217085	0.828142	NA
Rcor3	481.027	-0.105421	0.082303	-1.28089	0.200232	0.379265280081276
Gm10516	14.6258	-0.034262	0.528781	-0.0647942	0.948338	0.973907732187017
Kcnh1	0.663275	-0.0601398	3.29974	-0.0182257	0.985459	NA
Hhat	83.0168	-0.387086	0.200497	-1.93063	0.0535285	0.143664189206983
Gm22265	0.335612	-1.88599	4.03748	-0.46712	0.640414	NA
Sertad4	0.643075	-0.0784889	3.35569	-0.0233898	0.981339	NA
Syt14	18.7567	0.253864	0.428319	0.592698	0.553383	0.731289240009191
Utp25	684.462	0.243584	0.0813504	2.99425	0.00275119	0.0125979436612778
Irf6	197.69	-0.27737	0.132791	-2.08876	0.036729	0.107271679273444
A130010J15Rik	144.477	-0.0603803	0.160253	-0.376781	0.706336	0.841176521803452
Traf3ip3	957.057	-0.124679	0.0578961	-2.1535	0.0312796	0.0947531693669566
Gm15872	6.02341	1.00646	0.810974	1.24105	0.214589	0.397328224486519
4930570N18Rik	14.0741	-0.99679	0.573199	-1.739	0.0820356	0.198625071957418
Lamb3	51.2565	0.170951	0.265863	0.643006	0.52022	0.704949321617856
Hsd11b1	143.793	0.97946	0.153335	6.38771	1.68388e-10	2.90002227447971e-09
Gm38118	5.12905	-0.119784	0.845014	-0.141754	0.887275	0.941855542574549
G0s2	26.8705	1.85124	0.43584	4.24751	2.16156e-05	0.000173270682471824
Gm37691	37.7933	0.100157	0.321452	0.311577	0.755362	0.870634546584792
Camk1g	0.99467	0.988552	2.32467	0.425244	0.670659	NA
Plxna2	55.2138	0.0140986	0.251721	0.0560088	0.955335	0.977433769591074
Gm37783	1.15199	1.30155	2.27615	0.571822	0.567443	NA
Cd34	5059.29	-0.611139	0.0328632	-18.5964	3.43413e-77	5.51823272126093e-75
Gm16897	173.789	-0.659747	0.152847	-4.3164	1.58596e-05	0.000130843334957073
A330023F24Rik	9.39286	0.0017561	0.693562	0.002532	0.99798	0.999634878483432
Gm32250	0.512222	-0.924053	3.51744	-0.262706	0.792777	NA
Gm37334	5.96119	-1.25751	2.03887	-0.616769	0.537387	0.718005869001039
9630010A21Rik	2.9289	-0.729193	1.31946	-0.552643	0.580508	NA
Gm37027	0.317563	1.78834	4.04188	0.442453	0.658162	NA
Cd46	97.7522	-0.207881	0.185521	-1.12052	0.26249	0.453851422705502
Gm37366	14.8133	-0.507578	0.509804	-0.995634	0.319428	0.518419232383108
Gm37132	4.07077	-1.27857	1.16803	-1.09463	0.273678	NA
Cr1l	1238.35	0.0161799	0.0563781	0.286989	0.774121	0.881811145648632
Cr2	13.3093	0.421236	0.526504	0.800063	0.423675	0.620716000151659
Fam171a1	570.837	-0.399435	0.0823562	-4.85009	1.23408e-06	1.24151885544833e-05
Nmt2	895.41	-0.143321	0.0693993	-2.06516	0.038908	0.112176842541548
Gm22005	4.82008	-0.124806	0.874323	-0.142746	0.886491	0.941488729685384
Rpp38	60.3777	0.525549	0.23671	2.22023	0.0264035	0.0831906699371081
Acbd7	1.71714	0.01944	1.88976	0.010287	0.991792	NA
Meig1	0.509052	-0.912752	3.52925	-0.258625	0.795925	NA
Dclre1c	337.13	0.206778	0.102296	2.02137	0.0432419	0.121883121919219
Suv39h2	228.326	-0.0558583	0.119462	-0.467581	0.640084	0.795976513625474
Gm13184	3.40292	-0.205933	1.18323	-0.174043	0.861831	NA
Hspa14	1240.62	-0.177796	0.0559306	-3.17888	0.00147847	0.00739866885481192
Gm45902	476.045	-0.646423	0.0856745	-7.5451	4.51929e-14	1.1024415201077e-12
Cdnf	13.6674	-0.524662	0.529388	-0.991073	0.32165	0.520667856241764
Fam107b	6389.96	-0.568036	0.0282059	-20.1389	3.36824e-90	6.20996691704345e-88
Gm13185	42.4405	-0.610686	0.283061	-2.15744	0.0309718	0.0941953137667127
Frmd4a	1284.66	0.110408	0.0505282	2.18508	0.0288832	0.0891434220757862
Gm36988	0.67906	-2.90137	3.50476	-0.827835	0.407764	NA
Gm13179	0.323745	1.81253	4.03967	0.448682	0.653661	NA
Prpf18	850.959	0.0485603	0.0667292	0.727722	0.466784	0.659199169296271
Bend7	68.8799	-0.203719	0.23049	-0.883851	0.376777	0.576202367162493
Sephs1	1216.22	-0.0223773	0.0538178	-0.415797	0.677559	0.82223137252925
Phyh	304.105	-0.148179	0.115003	-1.28848	0.197577	0.37569912433928
Gm13194	1.0011	-1.01638	2.18184	-0.465835	0.641334	NA
Gm13192	72.1954	-0.0640955	0.231748	-0.276574	0.782107	0.88652618815209
Mcm10	1080.1	0.303614	0.0581699	5.21944	1.79464e-07	2.0761671485892e-06
Optn	460.827	0.495056	0.0973672	5.08442	3.68745e-07	4.0594451555708e-06
4930551O13Rik	3.83191	0.624346	1.08516	0.575346	0.565057	NA
Ccdc3	0.33953	-1.90058	4.03618	-0.470886	0.637722	NA
Camk1d	347.813	-0.314916	0.0992855	-3.17182	0.00151487	0.00755280231202542
Gm13216	0.321538	-0.0252238	4.08047	-0.00618159	0.995068	NA
Cdc123	1084.05	0.18533	0.0570182	3.25037	0.00115255	0.0059760045301033
Nudt5	855.848	0.0800349	0.0638352	1.25377	0.209924	0.391067417665076
Gm13199	36.0942	0.642589	0.327531	1.96192	0.0497723	0.135492934640852
Sec61a2	353.539	0.0751694	0.0990522	0.758887	0.44792	0.642950703293656
Gm13267	1.15292	-0.453207	2.26702	-0.199913	0.841548	NA
Dhtkd1	69.2548	0.230623	0.225664	1.02197	0.306793	0.504410016353067
Upf2	1246.96	-0.092857	0.0560785	-1.65584	0.0977545	0.227449202049017
Proser2	55.0175	0.685442	0.24826	2.76099	0.00576272	0.0235717026113093
Echdc3	28.6045	0.086141	0.355816	0.242094	0.808707	0.901795766324895
A230108P19Rik	0.827507	-1.91398	2.71883	-0.703972	0.48145	NA
AL845275.1	2.27943	-0.489758	1.53423	-0.319221	0.749559	NA
Usp6nl	1210.72	-0.107975	0.0534464	-2.02024	0.0433584	0.122104384338609
Gm13388	3.16717	-2.45112	1.32386	-1.85149	0.0640984	NA
Gm13391	2.82785	0.146914	1.28947	0.113934	0.90929	NA
Gm38386	1.68132	-0.0118352	1.7202	-0.00688016	0.99451	NA
Celf2	4147.06	-0.162565	0.031915	-5.09369	3.51164e-07	3.88052579259049e-06
Gm13217	17.5858	-1.04479	0.484484	-2.15651	0.0310441	0.0943242998807089
Gata3	161.813	0.280774	0.152205	1.84471	0.0650799	0.166526456849073
Gm13256	0.66166	-1.50014	3.30285	-0.454198	0.649687	NA
4930412O13Rik	0.792528	1.80189	3.00348	0.599933	0.548551	NA
9230102O04Rik	0.353219	1.92212	4.0301	0.47694	0.633405	NA
Gm13262	0.311382	1.76385	4.04416	0.436148	0.662729	NA
Taf3	476.518	0.130243	0.0875351	1.4879	0.136779	0.290288055216381
C630004M23Rik	1.36338	1.61441	2.11799	0.762235	0.44592	NA
Atp5c1	2614.89	0.0224884	0.0399953	0.562276	0.573928	0.746887075682273
Gm23608	4.51627	0.311547	0.982615	0.317059	0.751199	NA
Kin	336.379	0.0830299	0.098118	0.846225	0.397427	0.596401694777833
Itih2	0.522985	0.958478	3.77541	0.253874	0.799593	NA
Itih5	2158.44	-0.481548	0.0444225	-10.8402	2.22025e-27	1.0397784412919e-25
Gm13261	0.353219	1.92212	4.0301	0.47694	0.633405	NA
Sfmbt2	54.4153	-0.325654	0.270548	-1.20368	0.228712	0.415549601793849
Gm26073	0.333192	-1.87693	4.03829	-0.464784	0.642086	NA
Gm25451	0.353219	1.92212	4.0301	0.47694	0.633405	NA
Gm22635	0.311382	1.76385	4.04416	0.436148	0.662729	NA
Mir466n	0.333192	-1.87693	4.03829	-0.464784	0.642086	NA
Gm13294	2.89837	0.199868	1.29643	0.154168	0.877477	NA
Prkcq	574.791	-0.1439	0.0760195	-1.89294	0.0583664	0.15361184255276
Gm36932	0.643075	-0.0784889	3.35569	-0.0233898	0.981339	NA
Gm37520	3.75232	2.69399	1.21489	2.21748	0.0265901	NA
Gm37766	0.323745	1.81253	4.03967	0.448682	0.653661	NA
Gm38171	0.467072	2.34559	3.9991	0.58653	0.557519	NA
Gm37851	0.662228	2.84073	3.24443	0.875572	0.381263	NA
8030442B05Rik	0.473254	2.36292	3.93739	0.600122	0.548425	NA
Gm37730	1.16784	-3.68617	2.24583	-1.64134	0.100727	NA
4933403L11Rik	0.641309	2.79947	3.29987	0.848357	0.396239	NA
Gm13291	0.322287	-0.0252238	4.08047	-0.00618159	0.995068	NA
Gm13292	7.61598	0.0997271	0.674527	0.147847	0.882463	0.940281230850608
Pfkfb3	1035.43	0.359772	0.0588376	6.11466	9.67605e-10	1.5323330228983e-08
Gm10851	5.42165	-0.326363	0.916091	-0.356256	0.721649	0.849517718511179
Gm37975	3.87268	-0.378537	1.09918	-0.344382	0.730559	NA
Rbm17	1583.8	0.0163085	0.0483614	0.337221	0.73595	0.857868573479309
Il2ra	17.4804	0.511225	0.468041	1.09227	0.274716	0.468834022420895
Gm37881	0.499038	-2.45973	3.81619	-0.64455	0.519219	NA
Il15ra	311.133	0.285665	0.104521	2.73309	0.00627426	0.0252977959536452
Fbh1	1210.91	0.114002	0.0587288	1.94116	0.0522383	0.140718914205694
Ankrd16	850.41	0.0205868	0.0678625	0.30336	0.761616	0.874183177057399
Itga8	13.7049	1.02165	0.531978	1.92047	0.0547989	0.145977729810067
Mindy3	292.979	0.207807	0.110202	1.88569	0.0593369	0.155605021913516
Gm37289	10.0464	-0.376895	0.641508	-0.587514	0.556858	0.734219804840937
Gm37255	7.18648	0.611378	0.775967	0.787892	0.43076	0.627057716069787
Gm38014	3.67937	-1.12682	1.16307	-0.968827	0.332631	NA
Pter	185.575	0.0143143	0.136016	0.10524	0.916186	0.956259444313989
C1ql3	1.31816	-0.813212	1.9991	-0.406788	0.684163	NA
Gm37824	3.40707	0.94211	1.1921	0.790293	0.429357	NA
Gm37811	0.333192	-1.87693	4.03829	-0.464784	0.642086	NA
Rsu1	1021.52	-0.0331508	0.0590163	-0.561722	0.574305	0.747266901639439
Gm38156	1.34493	0.753467	1.97532	0.381441	0.702876	NA
Gm37780	42.1084	-0.233106	0.325942	-0.715174	0.474501	0.666791817107878
Gm27540	0.644573	-0.0837486	3.35144	-0.0249888	0.980064	NA
Gm37160	1.46511	-0.373982	1.86669	-0.200345	0.841211	NA
Gm13270	4.49463	1.23657	0.97397	1.26962	0.20422	NA
Cubn	3.49644	0.125959	1.07026	0.11769	0.906313	NA
Trdmt1	143.479	-0.042117	0.165526	-0.254443	0.799153	0.89647718660542
Vim	5728.69	-0.394032	0.0279095	-14.1182	2.93388e-45	2.59530107515322e-43
St8sia6	155.61	-0.0223291	0.155523	-0.143574	0.885837	0.94144458202863
Hacd1	245.855	0.187206	0.115745	1.6174	0.105792	0.240352870760337
D930036K23Rik	12.4791	-0.290147	0.528946	-0.548537	0.583323	0.754686682596253
Gm37894	3.27583	-0.336312	1.09305	-0.307683	0.758324	NA
Stamos	6.45752	0.647569	0.744993	0.869228	0.384722	0.584171010271697
Stam	754.192	-0.133604	0.0717805	-1.86128	0.0627043	0.162273434237528
Gm37499	14.0339	-0.336962	0.532025	-0.633357	0.526501	0.709795102557423
Tmem236	1.01649	0.994006	2.42034	0.410688	0.681301	NA
Mrc1	40.3428	0.450446	0.293313	1.53572	0.124608	0.270351820507746
Gm37697	1.02444	-0.958488	2.40856	-0.39795	0.690667	NA
Slc39a12	1.32065	3.83643	2.09516	1.8311	0.0670863	NA
Gm13266	0.311382	1.76385	4.04416	0.436148	0.662729	NA
Cacnb2	280.513	-0.298466	0.110173	-2.70907	0.00674731	0.0268649809940805
Gm13268	2.97494	-2.37905	1.35504	-1.7557	0.0791394	NA
Gm13312	1.34201	-0.00905598	1.83644	-0.00493128	0.996065	NA
2900092N22Rik	3.60309	0.766988	1.14365	0.670647	0.502446	NA
Gm13314	0.353219	1.92212	4.0301	0.47694	0.633405	NA
Gm13311	2.14147	0.634867	1.38011	0.460013	0.645507	NA
Gm10848	2.65608	-0.398278	1.2842	-0.310136	0.756457	NA
Gm37006	2.64627	-0.797343	1.33951	-0.595252	0.551675	NA
Gm13315	1.93514	0.941862	1.6117	0.58439	0.558958	NA
Gm38273	3.28306	-0.949342	1.13055	-0.839716	0.401068	NA
Gm13269	2.85178	-1.72538	1.31938	-1.30772	0.190969	NA
Gm13316	0.333192	-1.87693	4.03829	-0.464784	0.642086	NA
Gm37437	2.88187	-0.515579	1.36846	-0.37676	0.706352	NA
Gm37891	15.4927	-0.495425	0.499263	-0.992313	0.321045	0.52010145026701
Nsun6	194.599	0.210396	0.143517	1.466	0.142649	0.298870734320685
Gm36930	2.02976	0.0275509	1.72875	0.0159369	0.987285	NA
Arl5b	907.177	-1.24344	0.0648881	-19.1628	7.56529e-82	1.27409722823455e-79
Gm38257	84.7471	-1.38808	0.220152	-6.30512	2.87974e-10	4.81744163902441e-09
Gm37416	7.10612	0.440259	0.704435	0.624981	0.531983	0.71394443318722
Plxdc2	446.769	-0.466444	0.0894189	-5.2164	1.82438e-07	2.10639483872612e-06
Nebl	34.9233	1.41125	0.353825	3.98856	6.64765e-05	0.000473884866410644
Gm13324	0.499788	-2.46161	3.99495	-0.61618	0.537776	NA
Gm13329	0.33953	-1.90058	4.03618	-0.470886	0.637722	NA
A930004D18Rik	21.0457	-0.478755	0.412374	-1.16097	0.245653	0.435437348084809
Gm13330	0.489592	0.850956	3.91992	0.217085	0.828142	NA
Skida1	12.6001	0.213286	0.551199	0.38695	0.698793	0.836079350791992
1810059C17Rik	7.33541	-1.12119	0.753408	-1.48815	0.136711	0.290240537280476
Mllt10	1578.4	0.0453935	0.0465728	0.974677	0.329721	0.528744743400035
Mir7655	1.96931	-0.0358542	1.74581	-0.0205373	0.983615	NA
Gm23638	2.1635	-1.77722	1.58523	-1.12112	0.262238	NA
Gm25147	1.68234	-1.22511	1.66838	-0.734313	0.462758	NA
Gm13351	16.5178	-0.0985987	0.48395	-0.203737	0.838559	0.917558446005291
Dnajc1	884.75	0.120302	0.0656387	1.83279	0.0668342	0.17012085729945
Gm13349	1.38053	1.6239	2.03876	0.796513	0.425734	NA
Commd3	631.952	-0.026744	0.0708533	-0.377456	0.705835	0.84099943357702
Bmi1	1007.14	-0.121876	0.0636578	-1.91455	0.0555501	0.147359623954042
Spag6	13.3629	0.142584	0.542095	0.263025	0.792531	0.893065517738544
Gm20539	1.79704	-0.382219	3.82838	-0.0998385	0.920473	NA
Gm13333	2.5612	1.02358	1.44191	0.709877	0.47778	NA
Pip4k2a	1285.15	-0.116013	0.0533566	-2.17429	0.0296835	0.0910837947014076
4930426L09Rik	5.14699	-2.08884	0.977009	-2.13799	0.0325174	0.0976413027629298
Gm13332	0.331638	-0.0252238	4.08047	-0.00618159	0.995068	NA
Armc3	39.2358	-0.190329	0.294797	-0.645625	0.518522	0.703673480629504
4930447M23Rik	0.830534	0.556289	2.39145	0.232616	0.81606	NA
Msrb2	292.082	-0.193999	0.119849	-1.6187	0.105513	0.239944451036813
Otud1	366.699	-0.531296	0.0956438	-5.55494	2.77704e-08	3.66816415108128e-07
Etl4	68.6867	0.0680096	0.237147	0.286782	0.774279	0.881876379943835
Gm13363	0.675506	1.49235	3.01357	0.49521	0.620452	NA
[truncated: 25,734 more rows]
