# Supplementary material for: Microplastics dampen the self-renewal of hematopoietic stem cells by disrupting the gut microbiota-hypoxanthine-Wnt axis
Source: Cell Discov. 2024 Mar 29;10:35. doi: 10.1038/s41421-024-00665-0 (PMC10978833; doi:10.1038/s41421-024-00665-0)
Supplement: Supplementary file 4 — Supplementary Table S4. Clinical chateristics and information of HSCT donors and recipients in our cohort. [file 41421_2024_665_MOESM4_ESM.xlsx]

## Sheet: Sheet1
Supplementary Table S4. Clinical chateristics and information of HSCT donors and recipients in our cohort.
Group	Gender of Recipients	Protopathy	Gender of Donors	Age of Recipients	Age of Donors	Pretransplant Stuatus	Date of Transplantation	Preparative Regimen	TBI	Type of Donors	Cell Type	DSA prior to transplant	MNC（*10^8/kg）	CD34（*10^8/kg）	N Implant-time (d)	PLT Implant-time (d)	aGVHD Date	aGVHD Grade	cGVHD	cGVHD Grade	Last Follow-up	Pt Status	Days of Survival (Months)
Graft Success (GS)	F	AML	F	18.1	45	CR1	2022-05-04	MAC(Myeloablative)	No	Allograft	PBSC	No	4.76	2.6	12	13					2022-12-21	Followup	7.7
	M	ALL	F	39.9	13	CR1	2022-05-16	MAC	No	Allograft	PBSC	No	2.76	2.29	16	17	57	1	127	Mild	2022-12-21	Followup	7.3
	M	MDS	M	55.2	32	nCR	2022-05-06	RIC（reduced intensity conditioning)	No	Allograft	PBSC	No	15.4	4.99	14	16	88	2			2022-12-07	Followup	7.2
	F	ALL	M	18.2	56	≥CR3	2020-05-29	MAC	No	Allograft	PBSC	No	16.89	7.28	13	14			407	Mild	2022-12-19	Followup	31.1
	M	ALL	F	52.8	23	CR1	2022-05-03	MAC	No	Allograft	PBSC	No	5.21	1.53	13	15					2022-11-28	Dead	7
	F	AML	M	30.9	58	CR2	2020-05-01	MAC	No	Allograft	PBSC	No	23.66	6.92	11	12	104	1	187	Mild	2022-12-22	Followup	32.2
	M	MDS	M	19.7	46	nCR	2022-08-29	MAC	No	Allograft	PBSC	No	7.94	3.77	11	10					2022-12-22	Followup	3.8
Graft Failure/Poor Graft Function (GF/PGF)	F	AML	M	14.9	49	non-remission	2022-04-21	MAC	No	Allograft	PBSC	No	5.79	1.52	59	Not engrafted	61	1			2022-09-27	Dead	5.3
	M	ALL	M	42.1	16	CR1	2022-01-03	MAC	No	Allograft	PBSC	No	8.78	4.25	25	Not engrafted			347	Mild	2022-12-16	Followup	11.6
	M	MDS	M	47.4	17	CR1	2020-12-07	MAC	No	Allograft	PBSC	No	4.61	0.51	18	Not engrafted			118	Moderate	2022-12-20	Followup	24.8
	M	MDS	M	62.1	37	non-remission	2022-09-08	RIC	No	Allograft	PBSC	No	27.83	1.58	15	Not engrafted	87	2			2022-12-08	Dead	3
	M	AML	M	16.8	43	CR1	2020-07-24	MAC	No	Allograft	PBSC	No	8.14	7.27	12	Not engrafted					2022-12-01	Followup	28.7
	M	AML	M	31.7	58	non-remission	2022-04-19	RIC	No	Allograft	PBSC	No	40.726	2.11	17	Not engrafted					2022-06-25	Dead	2.2
	F	ALL	F	65.6	41	>CR2	2022-05-17	MAC	No	Allograft	PBSC	No	7.3	4.8	18	Not engrafted					2022-10-02	Dead	4.6
