# Supplementary material for: Microplastics dampen the self-renewal of hematopoietic stem cells by disrupting the gut microbiota-hypoxanthine-Wnt axis
Source: Cell Discov. 2024 Mar 29;10:35. doi: 10.1038/s41421-024-00665-0 (PMC10978833; doi:10.1038/s41421-024-00665-0)
Supplement: Supplementary file 5 — Supplementary Table S5. Bacterial OTUs taxa list compared in GS and GF/PGF group. [file 41421_2024_665_MOESM5_ESM.xlsx]

## Sheet: raw_graphlan - 副本
Supplementary Table S5. Bacterial OTUs taxa list compared in GS and GF/PGF group.
OTU ID	GS							GF/PGF
	GS_1	GS_2	GS_3	GS_4	GS_5	GS_6	GS_7	GF/PGF_1	GF/PGF_2	GF/PGF_3	GF/PGF_4	GF/PGF_5	GF/PGF_6	GF/PGF_7
d__Bacteria;__	0	0	0	47	0	3	0	0	0	36	0	0	0	3
d__Bacteria;p__Actinobacteriota	15	1231	830	865	217	106	2069	43	584	161	99	11699	2164	30
d__Bacteria;p__Bacteroidota	61899	57661	50528	54818	47106	48255	44358	64734	38243	66290	36768	22843	63676	38147
d__Bacteria;p__Campilobacterota	0	0	0	5	0	0	22	0	6	0	0	0	0	0
d__Bacteria;p__Desulfobacterota	461	644	277	60	297	521	258	0	413	208	122	101	345	11
d__Bacteria;p__Firmicutes	32860	33000	44789	41783	43294	42175	45434	14595	56453	32185	43633	60411	23883	21389
d__Bacteria;p__Fusobacteriota	0	8	442	9	2	3551	0	0	53	0	1	2370	15	32125
d__Bacteria;p__Patescibacteria	10	21	12	6	17	7	6	17	73	0	22	66	45	5
d__Bacteria;p__Proteobacteria	4674	4647	2629	2343	9064	5112	7874	20631	4183	943	19378	2525	9855	8317
d__Bacteria;p__Synergistota	2	1	124	0	0	252	0	0	27	15	0	0	0	0
d__Bacteria;p__Verrucomicrobiota	144	2779	325	0	29	0	0	0	1	240	0	1	0	1
d__Bacteria;__;__	0	0	0	47	0	3	0	0	0	36	0	0	0	3
d__Bacteria;p__Actinobacteriota;c__Actinobacteria	8	378	566	834	98	82	1563	42	394	118	29	11299	2155	10
d__Bacteria;p__Actinobacteriota;c__Coriobacteriia	7	853	264	31	119	24	506	1	190	43	70	400	9	20
d__Bacteria;p__Bacteroidota;c__Bacteroidia	61899	57661	50528	54818	47106	48255	44358	64734	38243	66290	36768	22843	63676	38147
d__Bacteria;p__Campilobacterota;c__Campylobacteria	0	0	0	5	0	0	22	0	6	0	0	0	0	0
d__Bacteria;p__Desulfobacterota;c__Desulfovibrionia	461	644	277	60	297	521	258	0	413	208	122	101	345	11
d__Bacteria;p__Firmicutes;c__Bacilli	313	155	281	1812	220	80	658	541	168	103	239	6045	145	850
d__Bacteria;p__Firmicutes;c__Clostridia	20977	19785	34378	34848	36652	37551	36579	6691	7484	28439	24324	34686	18791	8772
d__Bacteria;p__Firmicutes;c__Negativicutes	11570	13060	10130	5116	6422	4544	8197	7363	48801	3643	19070	19680	4947	11767
d__Bacteria;p__Fusobacteriota;c__Fusobacteriia	0	8	442	9	2	3551	0	0	53	0	1	2370	15	32125
d__Bacteria;p__Patescibacteria;c__Saccharimonadia	10	21	12	6	17	7	6	17	60	0	22	66	45	5
d__Bacteria;p__Proteobacteria;c__Alphaproteobacteria	1	0	0	0	0	124	0	0	0	0	0	0	0	1
d__Bacteria;p__Proteobacteria;c__Gammaproteobacteria	4673	4647	2629	2343	9064	4988	7874	20631	4183	943	19378	2525	9855	8316
d__Bacteria;p__Synergistota;c__Synergistia	2	1	124	0	0	252	0	0	27	15	0	0	0	0
d__Bacteria;p__Verrucomicrobiota;c__Lentisphaeria	66	0	88	0	0	0	0	0	0	46	0	0	0	1
d__Bacteria;p__Verrucomicrobiota;c__Verrucomicrobiae	78	2779	237	0	29	0	0	0	1	194	0	1	0	0
d__Bacteria;__;__;__	0	0	0	47	0	3	0	0	0	36	0	0	0	3
d__Bacteria;p__Actinobacteriota;c__Actinobacteria;o__Actinomycetales	1	8	9	4	12	4	23	11	20	2	2	47	6	5
d__Bacteria;p__Actinobacteriota;c__Actinobacteria;o__Bifidobacteriales	2	367	557	830	83	78	1529	29	357	112	26	11249	2147	5
d__Bacteria;p__Actinobacteriota;c__Actinobacteria;o__Micrococcales	4	3	0	0	3	0	11	2	12	4	0	3	2	0
d__Bacteria;p__Actinobacteriota;c__Coriobacteriia;o__Coriobacteriales	7	853	264	31	119	24	506	1	190	43	70	400	9	20
d__Bacteria;p__Bacteroidota;c__Bacteroidia;o__Bacteroidales	61899	57661	50528	54818	47106	48255	44358	64734	38243	66273	36768	22843	63676	38147
d__Bacteria;p__Campilobacterota;c__Campylobacteria;o__Campylobacterales	0	0	0	5	0	0	22	0	6	0	0	0	0	0
d__Bacteria;p__Desulfobacterota;c__Desulfovibrionia;o__Desulfovibrionales	461	644	277	60	297	521	258	0	413	208	122	101	345	11
d__Bacteria;p__Firmicutes;c__Bacilli;o__Erysipelotrichales	209	117	191	1397	192	67	210	216	19	23	222	21	49	797
d__Bacteria;p__Firmicutes;c__Bacilli;o__Lactobacillales	90	38	88	355	26	13	447	322	143	29	17	6021	94	47
d__Bacteria;p__Firmicutes;c__Bacilli;o__RF39	14	0	0	60	0	0	0	0	0	50	0	2	0	0
d__Bacteria;p__Firmicutes;c__Clostridia;__	3	0	150	67	4	59	0	0	0	4	0	0	0	0
d__Bacteria;p__Firmicutes;c__Clostridia;o__Christensenellales	252	0	318	832	639	497	87	0	9	297	11	0	0	3
d__Bacteria;p__Firmicutes;c__Clostridia;o__Clostridia_UCG-014	154	0	0	0	3	4	2	0	0	128	0	2	0	2
d__Bacteria;p__Firmicutes;c__Clostridia;o__Clostridia_vadinBB60_group	13	0	55	293	0	8	0	0	0	82	0	0	0	0
d__Bacteria;p__Firmicutes;c__Clostridia;o__Clostridiales	16	1	54	3	351	0	4	8	1	19	0	0	10	9
d__Bacteria;p__Firmicutes;c__Clostridia;o__Lachnospirales	11204	11273	15373	13231	16770	14563	23273	6346	4488	13717	18825	14028	7248	5350
d__Bacteria;p__Firmicutes;c__Clostridia;o__Monoglobales	3	11	153	0	72	120	119	1	2	222	0	11	0	6
d__Bacteria;p__Firmicutes;c__Clostridia;o__Oscillospirales	9257	8485	18111	20265	18626	22127	13083	305	2909	13790	5483	20635	11471	3076
d__Bacteria;p__Firmicutes;c__Clostridia;o__Peptococcales	52	0	19	38	11	100	0	0	0	30	0	0	0	6
d__Bacteria;p__Firmicutes;c__Clostridia;o__Peptostreptococcales-Tissierellales	23	15	145	119	176	73	11	31	75	150	5	10	62	320
d__Bacteria;p__Firmicutes;c__Negativicutes;o__Acidaminococcales	10532	8	5360	1410	2496	4424	948	0	6	0	0	4050	4424	2056
d__Bacteria;p__Firmicutes;c__Negativicutes;o__Veillonellales-Selenomonadales	1038	13052	4770	3706	3926	120	7249	7363	48795	3643	19070	15630	523	9711
d__Bacteria;p__Fusobacteriota;c__Fusobacteriia;o__Fusobacteriales	0	8	442	9	2	3551	0	0	53	0	1	2370	15	32125
d__Bacteria;p__Patescibacteria;c__Saccharimonadia;o__Saccharimonadales	10	21	12	6	17	7	6	17	60	0	22	66	45	5
d__Bacteria;p__Proteobacteria;c__Alphaproteobacteria;o__Rhodospirillales	0	0	0	0	0	124	0	0	0	0	0	0	0	1
d__Bacteria;p__Proteobacteria;c__Gammaproteobacteria;o__Burkholderiales	497	4070	2109	2021	1746	684	6621	10734	3222	512	1100	2394	5807	1605
d__Bacteria;p__Proteobacteria;c__Gammaproteobacteria;o__Enterobacterales	2774	577	513	243	7176	4264	148	9123	921	241	18274	30	3886	6427
d__Bacteria;p__Proteobacteria;c__Gammaproteobacteria;o__Pasteurellales	1399	0	7	79	140	40	1105	771	30	189	4	101	162	284
d__Bacteria;p__Synergistota;c__Synergistia;o__Synergistales	2	1	124	0	0	252	0	0	27	15	0	0	0	0
d__Bacteria;p__Verrucomicrobiota;c__Lentisphaeria;o__Victivallales	66	0	88	0	0	0	0	0	0	46	0	0	0	1
d__Bacteria;p__Verrucomicrobiota;c__Verrucomicrobiae;o__Verrucomicrobiales	78	2779	237	0	29	0	0	0	1	194	0	1	0	0
d__Bacteria;__;__;__;__	0	0	0	47	0	3	0	0	0	36	0	0	0	3
d__Bacteria;p__Actinobacteriota;c__Actinobacteria;o__Actinomycetales;f__Actinomycetaceae	1	8	9	4	12	4	23	11	20	2	2	47	6	5
d__Bacteria;p__Actinobacteriota;c__Actinobacteria;o__Bifidobacteriales;f__Bifidobacteriaceae	2	367	557	830	83	78	1529	29	357	112	26	11249	2147	5
d__Bacteria;p__Actinobacteriota;c__Actinobacteria;o__Micrococcales;f__Micrococcaceae	4	3	0	0	3	0	11	2	12	4	0	3	2	0
d__Bacteria;p__Actinobacteriota;c__Coriobacteriia;o__Coriobacteriales;f__Atopobiaceae	0	0	1	0	0	0	22	1	67	2	2	7	0	3
d__Bacteria;p__Actinobacteriota;c__Coriobacteriia;o__Coriobacteriales;f__Coriobacteriaceae	6	853	173	31	113	0	480	0	119	28	60	386	0	17
d__Bacteria;p__Actinobacteriota;c__Coriobacteriia;o__Coriobacteriales;f__Coriobacteriales_Incertae_Sedis	0	0	55	0	4	19	0	0	4	8	0	0	0	0
d__Bacteria;p__Actinobacteriota;c__Coriobacteriia;o__Coriobacteriales;f__Eggerthellaceae	1	0	35	0	2	5	4	0	0	5	8	7	9	0
d__Bacteria;p__Bacteroidota;c__Bacteroidia;o__Bacteroidales;__	176	5	4	77	13	33	0	121	142	78	16	2	28	40
d__Bacteria;p__Bacteroidota;c__Bacteroidia;o__Bacteroidales;f__Bacteroidaceae	4309	48725	37823	2501	23171	38644	42348	61758	6363	4058	34748	20937	59794	37033
d__Bacteria;p__Bacteroidota;c__Bacteroidia;o__Bacteroidales;f__Barnesiellaceae	429	4	4574	1542	0	884	0	0	410	978	0	75	0	0
d__Bacteria;p__Bacteroidota;c__Bacteroidia;o__Bacteroidales;f__Marinifilaceae	299	1131	1155	1076	343	2080	585	0	39	322	109	20	422	110
d__Bacteria;p__Bacteroidota;c__Bacteroidia;o__Bacteroidales;f__Muribaculaceae	34	0	836	24	0	0	0	0	12	17	0	0	0	108
d__Bacteria;p__Bacteroidota;c__Bacteroidia;o__Bacteroidales;f__Prevotellaceae	55729	23	3838	46879	21671	458	31	32	30269	59910	10	4	105	65
d__Bacteria;p__Bacteroidota;c__Bacteroidia;o__Bacteroidales;f__Rikenellaceae	643	3259	987	155	849	3604	979	0	177	406	99	36	628	143
d__Bacteria;p__Bacteroidota;c__Bacteroidia;o__Bacteroidales;f__Tannerellaceae	280	4514	1311	2564	1059	2552	415	2823	818	504	1786	1769	2699	648
d__Bacteria;p__Campilobacterota;c__Campylobacteria;o__Campylobacterales;f__Campylobacteraceae	0	0	0	5	0	0	22	0	6	0	0	0	0	0
d__Bacteria;p__Desulfobacterota;c__Desulfovibrionia;o__Desulfovibrionales;f__Desulfovibrionaceae	461	644	277	60	297	521	258	0	413	208	122	101	345	11
d__Bacteria;p__Firmicutes;c__Bacilli;o__Erysipelotrichales;f__Erysipelatoclostridiaceae	28	57	112	794	186	30	158	211	11	17	206	20	24	70
d__Bacteria;p__Firmicutes;c__Bacilli;o__Erysipelotrichales;f__Erysipelotrichaceae	181	60	79	603	6	37	52	5	8	6	16	1	25	727
d__Bacteria;p__Firmicutes;c__Bacilli;o__Lactobacillales;f__Enterococcaceae	0	0	0	0	2	0	0	76	0	0	0	0	27	0
d__Bacteria;p__Firmicutes;c__Bacilli;o__Lactobacillales;f__P5D1-392	2	0	4	0	2	0	57	13	5	2	3	11	4	16
d__Bacteria;p__Firmicutes;c__Bacilli;o__Lactobacillales;f__Streptococcaceae	88	38	84	355	22	13	390	224	126	27	14	6010	63	31
d__Bacteria;p__Firmicutes;c__Bacilli;o__RF39;f__RF39	14	0	0	60	0	0	0	0	0	50	0	2	0	0
d__Bacteria;p__Firmicutes;c__Clostridia;__;__	3	0	150	67	4	59	0	0	0	4	0	0	0	0
d__Bacteria;p__Firmicutes;c__Clostridia;o__Christensenellales;f__Christensenellaceae	252	0	318	832	639	497	87	0	9	297	11	0	0	3
d__Bacteria;p__Firmicutes;c__Clostridia;o__Clostridia_UCG-014;f__Clostridia_UCG-014	154	0	0	0	3	4	2	0	0	128	0	2	0	2
d__Bacteria;p__Firmicutes;c__Clostridia;o__Clostridia_vadinBB60_group;f__Clostridia_vadinBB60_group	13	0	55	293	0	8	0	0	0	82	0	0	0	0
d__Bacteria;p__Firmicutes;c__Clostridia;o__Clostridiales;f__Clostridiaceae	16	1	54	3	351	0	4	8	1	19	0	0	10	9
d__Bacteria;p__Firmicutes;c__Clostridia;o__Lachnospirales;__	8	1	104	42	38	57	9	0	0	10	0	0	0	0
d__Bacteria;p__Firmicutes;c__Clostridia;o__Lachnospirales;f__Defluviitaleaceae	3	0	185	0	0	43	0	0	0	3	0	0	0	0
d__Bacteria;p__Firmicutes;c__Clostridia;o__Lachnospirales;f__Lachnospiraceae	11193	11272	15084	13189	16732	14463	23264	6346	4488	13704	18825	14028	7248	5350
d__Bacteria;p__Firmicutes;c__Clostridia;o__Monoglobales;f__Monoglobaceae	3	11	153	0	72	120	119	1	2	222	0	11	0	6
d__Bacteria;p__Firmicutes;c__Clostridia;o__Oscillospirales;__	0	0	14	68	0	58	0	0	0	11	0	0	0	0
d__Bacteria;p__Firmicutes;c__Clostridia;o__Oscillospirales;f__Butyricicoccaceae	267	93	204	304	815	342	913	1	148	265	65	643	663	209
d__Bacteria;p__Firmicutes;c__Clostridia;o__Oscillospirales;f__Oscillospiraceae	1184	2341	3073	4216	2044	6168	1621	240	715	2637	550	76	526	153
d__Bacteria;p__Firmicutes;c__Clostridia;o__Oscillospirales;f__Ruminococcaceae	7545	5713	14471	13281	14067	10450	10547	63	1994	9424	4868	19903	10278	2671
d__Bacteria;p__Firmicutes;c__Clostridia;o__Oscillospirales;f__UCG-010	27	0	0	28	0	0	0	0	0	35	0	0	0	0
d__Bacteria;p__Firmicutes;c__Clostridia;o__Oscillospirales;f__[Eubacterium]_coprostanoligenes_group	234	338	349	2368	1700	5109	2	1	52	1418	0	13	4	43
d__Bacteria;p__Firmicutes;c__Clostridia;o__Peptococcales;f__Peptococcaceae	52	0	19	38	11	100	0	0	0	30	0	0	0	6
d__Bacteria;p__Firmicutes;c__Clostridia;o__Peptostreptococcales-Tissierellales;f__Anaerovoracaceae	21	0	110	30	15	49	3	5	8	68	0	10	2	0
d__Bacteria;p__Firmicutes;c__Clostridia;o__Peptostreptococcales-Tissierellales;f__Peptostreptococcaceae	2	15	35	69	161	24	8	24	59	82	4	0	45	317
d__Bacteria;p__Firmicutes;c__Clostridia;o__Peptostreptococcales-Tissierellales;f__Peptostreptococcales-Tissierellales	0	0	0	20	0	0	0	2	8	0	1	0	15	3
d__Bacteria;p__Firmicutes;c__Negativicutes;o__Acidaminococcales;f__Acidaminococcaceae	10532	8	5360	1410	2496	4424	948	0	6	0	0	4050	4424	2056
d__Bacteria;p__Firmicutes;c__Negativicutes;o__Veillonellales-Selenomonadales;__	1	0	2	21	2	0	0	0	859	0	1	0	0	0
d__Bacteria;p__Firmicutes;c__Negativicutes;o__Veillonellales-Selenomonadales;f__Selenomonadaceae	617	25	2613	2826	1723	101	5	0	13562	0	18685	13600	3	9681
d__Bacteria;p__Firmicutes;c__Negativicutes;o__Veillonellales-Selenomonadales;f__Veillonellaceae	420	13027	2155	859	2201	19	7244	7363	34374	3643	384	2030	520	30
d__Bacteria;p__Fusobacteriota;c__Fusobacteriia;o__Fusobacteriales;f__Fusobacteriaceae	0	8	442	9	2	3551	0	0	53	0	1	2370	15	32125
d__Bacteria;p__Patescibacteria;c__Saccharimonadia;o__Saccharimonadales;f__Saccharimonadaceae	8	18	12	6	13	6	5	12	44	0	20	49	33	0
d__Bacteria;p__Patescibacteria;c__Saccharimonadia;o__Saccharimonadales;f__Saccharimonadales	2	3	0	0	4	1	1	5	16	0	2	17	12	5
d__Bacteria;p__Proteobacteria;c__Alphaproteobacteria;o__Rhodospirillales;f__uncultured	0	0	0	0	0	124	0	0	0	0	0	0	0	1
d__Bacteria;p__Proteobacteria;c__Gammaproteobacteria;o__Burkholderiales;__	364	0	0	0	0	0	0	0	0	0	0	0	0	0
d__Bacteria;p__Proteobacteria;c__Gammaproteobacteria;o__Burkholderiales;f__Burkholderiaceae	0	8	2	0	0	8	0	0	0	0	0	62	25	54
d__Bacteria;p__Proteobacteria;c__Gammaproteobacteria;o__Burkholderiales;f__Comamonadaceae	0	1	1	0	0	0	13	1	0	1	0	16	0	6
d__Bacteria;p__Proteobacteria;c__Gammaproteobacteria;o__Burkholderiales;f__Neisseriaceae	3	0	0	23	2	0	3	1	36	0	1	0	3	0
d__Bacteria;p__Proteobacteria;c__Gammaproteobacteria;o__Burkholderiales;f__Oxalobacteraceae	0	1	3	0	0	25	0	0	2	14	0	11	7	16
d__Bacteria;p__Proteobacteria;c__Gammaproteobacteria;o__Burkholderiales;f__Rhodocyclaceae	0	0	1	0	0	2	0	0	0	0	0	53	6	14
d__Bacteria;p__Proteobacteria;c__Gammaproteobacteria;o__Burkholderiales;f__Sutterellaceae	130	4060	2102	1998	1744	649	6605	10732	3184	497	1099	2252	5766	1515
d__Bacteria;p__Proteobacteria;c__Gammaproteobacteria;o__Enterobacterales;f__Enterobacteriaceae	2772	577	513	243	7161	4264	148	9123	921	241	18274	30	3886	6427
d__Bacteria;p__Proteobacteria;c__Gammaproteobacteria;o__Pasteurellales;f__Pasteurellaceae	1399	0	7	79	140	40	1105	771	30	189	4	101	162	284
d__Bacteria;p__Synergistota;c__Synergistia;o__Synergistales;f__Synergistaceae	2	1	124	0	0	252	0	0	27	15	0	0	0	0
d__Bacteria;p__Verrucomicrobiota;c__Lentisphaeria;o__Victivallales;f__Victivallaceae	66	0	88	0	0	0	0	0	0	46	0	0	0	1
d__Bacteria;p__Verrucomicrobiota;c__Verrucomicrobiae;o__Verrucomicrobiales;f__Akkermansiaceae	78	2779	237	0	29	0	0	0	1	194	0	1	0	0
d__Bacteria;__;__;__;__;__	0	0	0	47	0	3	0	0	0	36	0	0	0	3
d__Bacteria;p__Actinobacteriota;c__Actinobacteria;o__Actinomycetales;f__Actinomycetaceae;g__Actinomyces	1	8	9	4	12	4	23	11	20	2	2	47	6	5
d__Bacteria;p__Actinobacteriota;c__Actinobacteria;o__Bifidobacteriales;f__Bifidobacteriaceae;g__Bifidobacterium	2	367	557	830	83	78	1529	29	357	112	26	11249	2147	5
d__Bacteria;p__Actinobacteriota;c__Actinobacteria;o__Micrococcales;f__Micrococcaceae;g__Rothia	3	3	0	0	3	0	11	2	12	4	0	0	2	0
d__Bacteria;p__Actinobacteriota;c__Coriobacteriia;o__Coriobacteriales;f__Atopobiaceae;__	0	0	0	0	0	0	22	0	61	0	1	0	0	0
d__Bacteria;p__Actinobacteriota;c__Coriobacteriia;o__Coriobacteriales;f__Coriobacteriaceae;g__Collinsella	6	853	173	31	113	0	480	0	119	28	60	386	0	17
d__Bacteria;p__Actinobacteriota;c__Coriobacteriia;o__Coriobacteriales;f__Coriobacteriales_Incertae_Sedis;g__uncultured	0	0	55	0	4	19	0	0	4	8	0	0	0	0
d__Bacteria;p__Actinobacteriota;c__Coriobacteriia;o__Coriobacteriales;f__Eggerthellaceae;g__Adlercreutzia	1	0	34	0	2	1	3	0	0	5	0	0	0	0
d__Bacteria;p__Bacteroidota;c__Bacteroidia;o__Bacteroidales;__;__	176	5	4	77	13	33	0	121	142	78	16	2	28	40
d__Bacteria;p__Bacteroidota;c__Bacteroidia;o__Bacteroidales;f__Bacteroidaceae;g__Bacteroides	4309	48725	37823	2501	23171	38644	42348	61758	6363	4058	34748	20937	59794	37033
d__Bacteria;p__Bacteroidota;c__Bacteroidia;o__Bacteroidales;f__Barnesiellaceae;g__Barnesiella	429	4	1081	409	0	882	0	0	410	339	0	6	0	0
d__Bacteria;p__Bacteroidota;c__Bacteroidia;o__Bacteroidales;f__Barnesiellaceae;g__Coprobacter	0	0	3493	1133	0	2	0	0	0	639	0	69	0	0
d__Bacteria;p__Bacteroidota;c__Bacteroidia;o__Bacteroidales;f__Marinifilaceae;g__Butyricimonas	167	852	739	550	168	1556	0	0	20	214	0	2	422	32
d__Bacteria;p__Bacteroidota;c__Bacteroidia;o__Bacteroidales;f__Marinifilaceae;g__Odoribacter	132	279	416	526	175	524	585	0	19	108	109	18	0	78
d__Bacteria;p__Bacteroidota;c__Bacteroidia;o__Bacteroidales;f__Muribaculaceae;g__Muribaculaceae	34	0	836	24	0	0	0	0	12	17	0	0	0	108
d__Bacteria;p__Bacteroidota;c__Bacteroidia;o__Bacteroidales;f__Prevotellaceae;__	2	0	0	29	0	0	0	0	19	0	0	0	0	0
d__Bacteria;p__Bacteroidota;c__Bacteroidia;o__Bacteroidales;f__Prevotellaceae;g__Alloprevotella	0	0	0	3437	0	0	0	0	26	1	0	0	3	6
d__Bacteria;p__Bacteroidota;c__Bacteroidia;o__Bacteroidales;f__Prevotellaceae;g__Paraprevotella	450	1	0	128	3142	448	0	2	828	1	0	0	0	12
d__Bacteria;p__Bacteroidota;c__Bacteroidia;o__Bacteroidales;f__Prevotellaceae;g__Prevotella	55277	21	3838	43285	18529	10	30	29	29396	59106	10	4	102	47
d__Bacteria;p__Bacteroidota;c__Bacteroidia;o__Bacteroidales;f__Prevotellaceae;g__Prevotellaceae_UCG-001	0	0	0	0	0	0	0	0	0	802	0	0	0	0
d__Bacteria;p__Bacteroidota;c__Bacteroidia;o__Bacteroidales;f__Rikenellaceae;g__Alistipes	643	3259	987	155	849	3604	979	0	177	406	99	36	628	143
d__Bacteria;p__Bacteroidota;c__Bacteroidia;o__Bacteroidales;f__Tannerellaceae;g__Parabacteroides	280	4514	1311	2564	1059	2552	415	2823	818	504	1786	1769	2699	648
d__Bacteria;p__Campilobacterota;c__Campylobacteria;o__Campylobacterales;f__Campylobacteraceae;g__Campylobacter	0	0	0	5	0	0	22	0	6	0	0	0	0	0
d__Bacteria;p__Desulfobacterota;c__Desulfovibrionia;o__Desulfovibrionales;f__Desulfovibrionaceae;g__Bilophila	139	641	199	4	297	434	258	0	395	35	122	101	345	11
d__Bacteria;p__Desulfobacterota;c__Desulfovibrionia;o__Desulfovibrionales;f__Desulfovibrionaceae;g__Desulfovibrio	315	3	78	0	0	58	0	0	18	173	0	0	0	0
d__Bacteria;p__Desulfobacterota;c__Desulfovibrionia;o__Desulfovibrionales;f__Desulfovibrionaceae;g__Mailhella	0	0	0	56	0	0	0	0	0	0	0	0	0	0
d__Bacteria;p__Desulfobacterota;c__Desulfovibrionia;o__Desulfovibrionales;f__Desulfovibrionaceae;g__uncultured	7	0	0	0	0	29	0	0	0	0	0	0	0	0
d__Bacteria;p__Firmicutes;c__Bacilli;o__Erysipelotrichales;f__Erysipelatoclostridiaceae;g__Catenibacterium	5	0	0	732	0	0	0	0	0	0	0	0	0	0
d__Bacteria;p__Firmicutes;c__Bacilli;o__Erysipelotrichales;f__Erysipelatoclostridiaceae;g__Erysipelatoclostridium	0	10	6	0	1	28	1	211	0	0	2	20	24	0
d__Bacteria;p__Firmicutes;c__Bacilli;o__Erysipelotrichales;f__Erysipelatoclostridiaceae;g__Erysipelotrichaceae_UCG-003	23	47	106	6	177	2	157	0	11	17	204	0	0	64
d__Bacteria;p__Firmicutes;c__Bacilli;o__Erysipelotrichales;f__Erysipelatoclostridiaceae;g__UCG-004	0	0	0	56	0	0	0	0	0	0	0	0	0	0
d__Bacteria;p__Firmicutes;c__Bacilli;o__Erysipelotrichales;f__Erysipelotrichaceae;g__Faecalitalea	0	2	25	0	0	7	6	0	0	0	5	0	0	0
d__Bacteria;p__Firmicutes;c__Bacilli;o__Erysipelotrichales;f__Erysipelotrichaceae;g__Holdemanella	101	1	0	583	0	0	0	0	0	1	0	0	0	259
d__Bacteria;p__Firmicutes;c__Bacilli;o__Erysipelotrichales;f__Erysipelotrichaceae;g__Holdemania	5	36	46	2	0	21	21	0	2	2	8	0	0	0
d__Bacteria;p__Firmicutes;c__Bacilli;o__Erysipelotrichales;f__Erysipelotrichaceae;g__Solobacterium	74	2	0	0	2	0	3	5	1	0	1	1	0	0
d__Bacteria;p__Firmicutes;c__Bacilli;o__Erysipelotrichales;f__Erysipelotrichaceae;g__Turicibacter	1	0	8	18	2	0	22	0	5	2	2	0	0	452
d__Bacteria;p__Firmicutes;c__Bacilli;o__Erysipelotrichales;f__Erysipelotrichaceae;g__[Clostridium]_innocuum_group	0	19	0	0	2	7	0	0	0	0	0	0	25	0
d__Bacteria;p__Firmicutes;c__Bacilli;o__Lactobacillales;f__Enterococcaceae;g__Enterococcus	0	0	0	0	2	0	0	76	0	0	0	0	27	0
d__Bacteria;p__Firmicutes;c__Bacilli;o__Lactobacillales;f__P5D1-392;g__P5D1-392	2	0	4	0	2	0	57	13	5	2	3	11	4	16
d__Bacteria;p__Firmicutes;c__Bacilli;o__Lactobacillales;f__Streptococcaceae;g__Streptococcus	88	38	84	355	22	13	390	224	126	27	14	6010	63	31
d__Bacteria;p__Firmicutes;c__Bacilli;o__RF39;f__RF39;g__RF39	14	0	0	60	0	0	0	0	0	50	0	2	0	0
d__Bacteria;p__Firmicutes;c__Clostridia;__;__;__	3	0	150	67	4	59	0	0	0	4	0	0	0	0
d__Bacteria;p__Firmicutes;c__Clostridia;o__Christensenellales;f__Christensenellaceae;g__Christensenellaceae_R-7_group	252	0	307	832	636	493	87	0	8	297	11	0	0	3
d__Bacteria;p__Firmicutes;c__Clostridia;o__Clostridia_UCG-014;f__Clostridia_UCG-014;g__Clostridia_UCG-014	154	0	0	0	3	4	2	0	0	128	0	2	0	2
d__Bacteria;p__Firmicutes;c__Clostridia;o__Clostridia_vadinBB60_group;f__Clostridia_vadinBB60_group;g__Clostridia_vadinBB60_group	13	0	55	293	0	8	0	0	0	82	0	0	0	0
d__Bacteria;p__Firmicutes;c__Clostridia;o__Clostridiales;f__Clostridiaceae;g__Clostridium_sensu_stricto_1	16	1	54	3	322	0	4	8	1	19	0	0	10	9
d__Bacteria;p__Firmicutes;c__Clostridia;o__Lachnospirales;__;__	8	1	104	42	38	57	9	0	0	10	0	0	0	0
d__Bacteria;p__Firmicutes;c__Clostridia;o__Lachnospirales;f__Defluviitaleaceae;g__Defluviitaleaceae_UCG-011	3	0	185	0	0	43	0	0	0	3	0	0	0	0
d__Bacteria;p__Firmicutes;c__Clostridia;o__Lachnospirales;f__Lachnospiraceae;__	1452	1115	3251	3747	3509	2617	2572	0	1140	2107	2609	3007	718	3143
d__Bacteria;p__Firmicutes;c__Clostridia;o__Lachnospirales;f__Lachnospiraceae;g__Agathobacter	2012	6	2598	3164	3627	728	8269	2	119	4641	9734	183	26	42
d__Bacteria;p__Firmicutes;c__Clostridia;o__Lachnospirales;f__Lachnospiraceae;g__Anaerostipes	4	0	45	0	10	130	41	0	0	59	0	436	0	15
d__Bacteria;p__Firmicutes;c__Clostridia;o__Lachnospirales;f__Lachnospiraceae;g__Blautia	99	3533	2693	229	342	589	379	0	422	119	189	1074	487	102
d__Bacteria;p__Firmicutes;c__Clostridia;o__Lachnospirales;f__Lachnospiraceae;g__CAG-56	8	0	0	0	0	45	50	0	2	31	0	0	0	11
d__Bacteria;p__Firmicutes;c__Clostridia;o__Lachnospirales;f__Lachnospiraceae;g__Coprococcus	854	0	466	484	77	460	274	0	65	407	213	0	0	5
d__Bacteria;p__Firmicutes;c__Clostridia;o__Lachnospirales;f__Lachnospiraceae;g__Dorea	74	1	984	133	68	323	86	0	22	110	40	170	0	52
d__Bacteria;p__Firmicutes;c__Clostridia;o__Lachnospirales;f__Lachnospiraceae;g__Eisenbergiella	0	0	122	0	0	70	0	12	0	0	0	1	123	9
d__Bacteria;p__Firmicutes;c__Clostridia;o__Lachnospirales;f__Lachnospiraceae;g__Frisingicoccus	0	0	37	0	9	0	0	0	0	0	0	0	0	12
d__Bacteria;p__Firmicutes;c__Clostridia;o__Lachnospirales;f__Lachnospiraceae;g__Fusicatenibacter	2	552	2	144	137	118	125	0	48	312	0	1973	0	1
d__Bacteria;p__Firmicutes;c__Clostridia;o__Lachnospirales;f__Lachnospiraceae;g__GCA-900066575	149	0	6	74	15	11	28	0	0	26	0	0	0	0
d__Bacteria;p__Firmicutes;c__Clostridia;o__Lachnospirales;f__Lachnospiraceae;g__Howardella	24	0	0	27	0	0	0	0	0	0	0	0	0	0
d__Bacteria;p__Firmicutes;c__Clostridia;o__Lachnospirales;f__Lachnospiraceae;g__Hungatella	1	146	6	0	1	31	0	0	1	1	0	0	0	0
d__Bacteria;p__Firmicutes;c__Clostridia;o__Lachnospirales;f__Lachnospiraceae;g__Lachnoclostridium	389	4114	723	340	310	425	528	0	2341	323	84	3107	3579	832
d__Bacteria;p__Firmicutes;c__Clostridia;o__Lachnospirales;f__Lachnospiraceae;g__Lachnospira	501	297	981	195	1730	1015	8190	0	9	710	986	623	2	1
d__Bacteria;p__Firmicutes;c__Clostridia;o__Lachnospirales;f__Lachnospiraceae;g__Lachnospiraceae_ND3007_group	91	10	1	46	101	50	53	0	13	113	41	159	0	0
d__Bacteria;p__Firmicutes;c__Clostridia;o__Lachnospirales;f__Lachnospiraceae;g__Lachnospiraceae_NK4A136_group	3040	862	339	3013	1288	846	328	2	46	2142	276	58	434	182
d__Bacteria;p__Firmicutes;c__Clostridia;o__Lachnospirales;f__Lachnospiraceae;g__Lachnospiraceae_UCG-001	0	0	0	0	285	127	0	0	0	0	0	92	2	0
d__Bacteria;p__Firmicutes;c__Clostridia;o__Lachnospirales;f__Lachnospiraceae;g__Lachnospiraceae_UCG-004	85	0	33	219	4	2	192	0	16	108	7	384	0	1
d__Bacteria;p__Firmicutes;c__Clostridia;o__Lachnospirales;f__Lachnospiraceae;g__Lachnospiraceae_UCG-010	170	20	308	56	0	432	974	0	7	32	0	96	0	563
d__Bacteria;p__Firmicutes;c__Clostridia;o__Lachnospirales;f__Lachnospiraceae;g__Roseburia	385	80	1814	665	3049	2437	766	3	51	580	3335	823	9	12
d__Bacteria;p__Firmicutes;c__Clostridia;o__Lachnospirales;f__Lachnospiraceae;g__Sellimonas	0	144	0	0	8	0	0	0	0	0	0	12	52	0
d__Bacteria;p__Firmicutes;c__Clostridia;o__Lachnospirales;f__Lachnospiraceae;g__Tyzzerella	2	2	2	0	18	0	39	0	3	1	12	6	159	3
d__Bacteria;p__Firmicutes;c__Clostridia;o__Lachnospirales;f__Lachnospiraceae;g__[Eubacterium]_eligens_group	738	10	4	287	1623	1180	9	0	5	1767	1181	1051	896	14
d__Bacteria;p__Firmicutes;c__Clostridia;o__Lachnospirales;f__Lachnospiraceae;g__[Eubacterium]_hallii_group	1	0	82	8	11	1	126	0	3	3	2	12	0	0
d__Bacteria;p__Firmicutes;c__Clostridia;o__Lachnospirales;f__Lachnospiraceae;g__[Eubacterium]_ruminantium_group	992	0	1	0	230	1	1	0	0	67	0	0	0	0
d__Bacteria;p__Firmicutes;c__Clostridia;o__Lachnospirales;f__Lachnospiraceae;g__[Eubacterium]_ventriosum_group	8	0	50	4	73	87	52	0	0	11	2	28	0	0
d__Bacteria;p__Firmicutes;c__Clostridia;o__Lachnospirales;f__Lachnospiraceae;g__[Eubacterium]_xylanophilum_group	20	0	0	0	0	29	0	0	0	0	0	0	0	0
d__Bacteria;p__Firmicutes;c__Clostridia;o__Lachnospirales;f__Lachnospiraceae;g__[Ruminococcus]_gauvreauii_group	6	0	1	28	28	0	0	0	8	9	0	0	0	1
d__Bacteria;p__Firmicutes;c__Clostridia;o__Lachnospirales;f__Lachnospiraceae;g__[Ruminococcus]_gnavus_group	3	207	200	0	20	521	3	6326	12	0	43	728	177	58
d__Bacteria;p__Firmicutes;c__Clostridia;o__Lachnospirales;f__Lachnospiraceae;g__[Ruminococcus]_torques_group	72	173	333	318	145	2186	176	1	146	18	69	5	584	291
d__Bacteria;p__Firmicutes;c__Clostridia;o__Monoglobales;f__Monoglobaceae;g__Monoglobus	3	11	153	0	72	120	119	1	2	222	0	11	0	6
d__Bacteria;p__Firmicutes;c__Clostridia;o__Oscillospirales;__;__	0	0	14	68	0	58	0	0	0	11	0	0	0	0
d__Bacteria;p__Firmicutes;c__Clostridia;o__Oscillospirales;f__Butyricicoccaceae;g__Butyricicoccus	267	93	204	284	813	342	889	1	148	260	65	643	663	209
d__Bacteria;p__Firmicutes;c__Clostridia;o__Oscillospirales;f__Butyricicoccaceae;g__UCG-009	0	0	0	20	2	0	24	0	0	5	0	0	0	0
d__Bacteria;p__Firmicutes;c__Clostridia;o__Oscillospirales;f__Oscillospiraceae;__	32	3	3	146	28	46	7	0	10	41	0	0	7	0
d__Bacteria;p__Firmicutes;c__Clostridia;o__Oscillospirales;f__Oscillospiraceae;g__Colidextribacter	52	181	178	94	346	107	126	0	87	63	229	12	0	62
d__Bacteria;p__Firmicutes;c__Clostridia;o__Oscillospirales;f__Oscillospiraceae;g__Flavonifractor	11	1032	129	16	82	249	249	0	27	15	80	39	476	57
d__Bacteria;p__Firmicutes;c__Clostridia;o__Oscillospirales;f__Oscillospiraceae;g__NK4A214_group	99	185	65	247	242	194	301	0	100	376	0	0	0	2
d__Bacteria;p__Firmicutes;c__Clostridia;o__Oscillospirales;f__Oscillospiraceae;g__Oscillibacter	35	287	309	83	539	252	76	240	95	77	156	18	39	14
d__Bacteria;p__Firmicutes;c__Clostridia;o__Oscillospirales;f__Oscillospiraceae;g__UCG-002	339	651	1512	1847	218	2913	273	0	334	1350	85	7	4	1
d__Bacteria;p__Firmicutes;c__Clostridia;o__Oscillospirales;f__Oscillospiraceae;g__UCG-003	445	0	736	576	0	1311	556	0	45	244	0	0	0	2
d__Bacteria;p__Firmicutes;c__Clostridia;o__Oscillospirales;f__Oscillospiraceae;g__UCG-005	148	0	75	1182	502	984	11	0	5	417	0	0	0	8
d__Bacteria;p__Firmicutes;c__Clostridia;o__Oscillospirales;f__Oscillospiraceae;g__uncultured	18	0	61	25	87	102	22	0	12	51	0	0	0	7
d__Bacteria;p__Firmicutes;c__Clostridia;o__Oscillospirales;f__Ruminococcaceae;__	13	49	37	9	51	118	0	0	7	24	1	0	0	1
d__Bacteria;p__Firmicutes;c__Clostridia;o__Oscillospirales;f__Ruminococcaceae;g__Anaerotruncus	2	190	8	6	17	9	0	0	1	1	1	0	26	3
d__Bacteria;p__Firmicutes;c__Clostridia;o__Oscillospirales;f__Ruminococcaceae;g__CAG-352	123	2300	2614	0	350	215	11	0	0	26	79	1	5	1
d__Bacteria;p__Firmicutes;c__Clostridia;o__Oscillospirales;f__Ruminococcaceae;g__Candidatus_Soleaferrea	0	3	1	0	5	7	0	0	0	4	0	0	24	0
d__Bacteria;p__Firmicutes;c__Clostridia;o__Oscillospirales;f__Ruminococcaceae;g__DTU089	0	271	0	0	2	7	0	0	0	0	0	0	0	0
d__Bacteria;p__Firmicutes;c__Clostridia;o__Oscillospirales;f__Ruminococcaceae;g__Faecalibacterium	6378	1935	10592	11407	11746	6795	8865	5	593	7841	4734	19723	8516	2483
d__Bacteria;p__Firmicutes;c__Clostridia;o__Oscillospirales;f__Ruminococcaceae;g__Fournierella	0	0	6	0	2	0	1	0	1	28	0	0	0	0
d__Bacteria;p__Firmicutes;c__Clostridia;o__Oscillospirales;f__Ruminococcaceae;g__Incertae_Sedis	12	73	45	267	92	128	20	52	43	43	15	35	1133	45
d__Bacteria;p__Firmicutes;c__Clostridia;o__Oscillospirales;f__Ruminococcaceae;g__Negativibacillus	6	0	627	0	692	190	0	1	57	2	0	2	0	1
d__Bacteria;p__Firmicutes;c__Clostridia;o__Oscillospirales;f__Ruminococcaceae;g__Phocea	0	34	8	0	15	13	6	0	9	2	0	0	0	17
d__Bacteria;p__Firmicutes;c__Clostridia;o__Oscillospirales;f__Ruminococcaceae;g__Ruminococcus	490	766	358	1230	993	79	0	3	5	732	0	4	6	1
d__Bacteria;p__Firmicutes;c__Clostridia;o__Oscillospirales;f__Ruminococcaceae;g__Subdoligranulum	102	1	15	75	0	1330	1571	2	1250	451	20	100	21	103
d__Bacteria;p__Firmicutes;c__Clostridia;o__Oscillospirales;f__Ruminococcaceae;g__UBA1819	6	91	69	0	26	85	9	0	3	22	18	34	547	16
d__Bacteria;p__Firmicutes;c__Clostridia;o__Oscillospirales;f__Ruminococcaceae;g__[Eubacterium]_siraeum_group	315	0	1	0	3	769	1	0	0	8	0	0	0	0
d__Bacteria;p__Firmicutes;c__Clostridia;o__Oscillospirales;f__Ruminococcaceae;g__uncultured	98	0	90	287	73	705	63	0	25	240	0	4	0	0
d__Bacteria;p__Firmicutes;c__Clostridia;o__Oscillospirales;f__UCG-010;g__UCG-010	27	0	0	28	0	0	0	0	0	35	0	0	0	0
d__Bacteria;p__Firmicutes;c__Clostridia;o__Oscillospirales;f__[Eubacterium]_coprostanoligenes_group;g__[Eubacterium]_coprostanoligenes_group	234	338	349	2368	1700	5109	2	1	52	1418	0	13	4	43
d__Bacteria;p__Firmicutes;c__Clostridia;o__Peptococcales;f__Peptococcaceae;g__Peptococcus	0	0	0	11	0	100	0	0	0	0	0	0	0	6
d__Bacteria;p__Firmicutes;c__Clostridia;o__Peptococcales;f__Peptococcaceae;g__uncultured	51	0	19	0	11	0	0	0	0	30	0	0	0	0
d__Bacteria;p__Firmicutes;c__Clostridia;o__Peptostreptococcales-Tissierellales;f__Anaerovoracaceae;__	4	0	33	0	0	0	0	0	0	0	0	0	0	0
d__Bacteria;p__Firmicutes;c__Clostridia;o__Peptostreptococcales-Tissierellales;f__Anaerovoracaceae;g__Family_XIII_AD3011_group	9	0	77	16	15	41	0	0	3	37	0	0	0	0
d__Bacteria;p__Firmicutes;c__Clostridia;o__Peptostreptococcales-Tissierellales;f__Anaerovoracaceae;g__Family_XIII_UCG-001	8	0	0	14	0	8	0	0	0	31	0	0	0	0
d__Bacteria;p__Firmicutes;c__Clostridia;o__Peptostreptococcales-Tissierellales;f__Peptostreptococcaceae;g__Intestinibacter	0	1	15	13	48	1	5	0	0	29	2	0	2	0
d__Bacteria;p__Firmicutes;c__Clostridia;o__Peptostreptococcales-Tissierellales;f__Peptostreptococcaceae;g__Romboutsia	2	14	19	56	113	23	1	24	39	51	2	0	8	317
d__Bacteria;p__Firmicutes;c__Negativicutes;o__Acidaminococcales;f__Acidaminococcaceae;g__Phascolarctobacterium	10532	8	5360	1410	2496	4424	948	0	6	0	0	4050	4424	2056
d__Bacteria;p__Firmicutes;c__Negativicutes;o__Veillonellales-Selenomonadales;__;__	1	0	2	21	2	0	0	0	859	0	1	0	0	0
d__Bacteria;p__Firmicutes;c__Negativicutes;o__Veillonellales-Selenomonadales;f__Selenomonadaceae;g__Megamonas	612	25	2613	2826	1723	101	5	0	13562	0	18685	0	3	9681
d__Bacteria;p__Firmicutes;c__Negativicutes;o__Veillonellales-Selenomonadales;f__Selenomonadaceae;g__Mitsuokella	5	0	0	0	0	0	0	0	0	0	0	13600	0	0
d__Bacteria;p__Firmicutes;c__Negativicutes;o__Veillonellales-Selenomonadales;f__Veillonellaceae;__	0	0	0	0	0	0	0	43	35	0	0	0	0	0
d__Bacteria;p__Firmicutes;c__Negativicutes;o__Veillonellales-Selenomonadales;f__Veillonellaceae;g__Allisonella	1	0	0	136	159	0	0	78	658	0	0	240	0	2
d__Bacteria;p__Firmicutes;c__Negativicutes;o__Veillonellales-Selenomonadales;f__Veillonellaceae;g__Dialister	260	9586	2151	36	2008	2	3525	696	6549	3198	263	1	13	7
d__Bacteria;p__Firmicutes;c__Negativicutes;o__Veillonellales-Selenomonadales;f__Veillonellaceae;g__Megasphaera	0	3440	0	671	0	0	3231	1056	26997	2	0	0	69	4
d__Bacteria;p__Firmicutes;c__Negativicutes;o__Veillonellales-Selenomonadales;f__Veillonellaceae;g__Veillonella	159	1	4	16	34	17	488	5490	135	443	121	1789	438	17
d__Bacteria;p__Fusobacteriota;c__Fusobacteriia;o__Fusobacteriales;f__Fusobacteriaceae;__	0	0	0	0	0	0	0	0	0	0	0	0	0	32
d__Bacteria;p__Fusobacteriota;c__Fusobacteriia;o__Fusobacteriales;f__Fusobacteriaceae;g__Fusobacterium	0	8	442	9	2	3551	0	0	53	0	1	2370	15	32093
d__Bacteria;p__Patescibacteria;c__Saccharimonadia;o__Saccharimonadales;f__Saccharimonadaceae;g__TM7x	8	16	8	6	12	3	4	6	40	0	15	48	30	0
d__Bacteria;p__Patescibacteria;c__Saccharimonadia;o__Saccharimonadales;f__Saccharimonadales;g__Saccharimonadales	2	3	0	0	4	1	1	5	16	0	2	17	12	5
d__Bacteria;p__Proteobacteria;c__Alphaproteobacteria;o__Rhodospirillales;f__uncultured;g__uncultured	0	0	0	0	0	124	0	0	0	0	0	0	0	1
d__Bacteria;p__Proteobacteria;c__Gammaproteobacteria;o__Burkholderiales;__;__	364	0	0	0	0	0	0	0	0	0	0	0	0	0
d__Bacteria;p__Proteobacteria;c__Gammaproteobacteria;o__Burkholderiales;f__Burkholderiaceae;g__Cupriavidus	0	5	1	0	0	6	0	0	0	0	0	47	8	18
d__Bacteria;p__Proteobacteria;c__Gammaproteobacteria;o__Burkholderiales;f__Burkholderiaceae;g__Ralstonia	0	3	1	0	0	2	0	0	0	0	0	15	17	36
d__Bacteria;p__Proteobacteria;c__Gammaproteobacteria;o__Burkholderiales;f__Neisseriaceae;g__Neisseria	3	0	0	23	2	0	3	1	36	0	1	0	3	0
d__Bacteria;p__Proteobacteria;c__Gammaproteobacteria;o__Burkholderiales;f__Oxalobacteraceae;__	0	0	2	0	0	25	0	0	2	14	0	0	6	0
d__Bacteria;p__Proteobacteria;c__Gammaproteobacteria;o__Burkholderiales;f__Rhodocyclaceae;g__Zoogloea	0	0	1	0	0	2	0	0	0	0	0	35	2	6
d__Bacteria;p__Proteobacteria;c__Gammaproteobacteria;o__Burkholderiales;f__Sutterellaceae;g__Parasutterella	127	0	144	28	0	477	6605	10667	1000	128	45	2093	438	75
d__Bacteria;p__Proteobacteria;c__Gammaproteobacteria;o__Burkholderiales;f__Sutterellaceae;g__Sutterella	3	4060	1958	1970	1744	172	0	65	2184	368	1054	159	5328	1440
d__Bacteria;p__Proteobacteria;c__Gammaproteobacteria;o__Enterobacterales;f__Enterobacteriaceae;g__Enterobacter	2764	190	490	145	4264	662	124	1103	758	166	28	5	1164	5295
d__Bacteria;p__Proteobacteria;c__Gammaproteobacteria;o__Enterobacterales;f__Enterobacteriaceae;g__Escherichia-Shigella	8	387	23	98	2897	3602	24	8020	163	75	18246	25	2722	1132
d__Bacteria;p__Proteobacteria;c__Gammaproteobacteria;o__Pasteurellales;f__Pasteurellaceae;g__Haemophilus	1389	0	6	66	138	40	1096	770	20	188	2	101	162	284
d__Bacteria;p__Synergistota;c__Synergistia;o__Synergistales;f__Synergistaceae;g__Cloacibacillus	2	0	124	0	0	252	0	0	0	0	0	0	0	0
d__Bacteria;p__Verrucomicrobiota;c__Lentisphaeria;o__Victivallales;f__Victivallaceae;g__Victivallaceae	66	0	0	0	0	0	0	0	0	0	0	0	0	0
d__Bacteria;p__Verrucomicrobiota;c__Lentisphaeria;o__Victivallales;f__Victivallaceae;g__Victivallis	0	0	88	0	0	0	0	0	0	46	0	0	0	1
d__Bacteria;p__Verrucomicrobiota;c__Verrucomicrobiae;o__Verrucomicrobiales;f__Akkermansiaceae;g__Akkermansia	78	2779	237	0	29	0	0	0	1	194	0	1	0	0
