# Supplementary material for: Microplastics dampen the self-renewal of hematopoietic stem cells by disrupting the gut microbiota-hypoxanthine-Wnt axis
Source: Cell Discov. 2024 Mar 29;10:35. doi: 10.1038/s41421-024-00665-0 (PMC10978833; doi:10.1038/s41421-024-00665-0)
Supplement: Supplementary file 6 — Supplementary Table S6. List of antibodies used in this study. [file 41421_2024_665_MOESM6_ESM.xlsx]

## Sheet: Sheet1
Supplementary Table S6. List of antibodies used in this study.
Antibody	Source	Identifier
PE-Cy7 anti-Sca-1 (D7)	Biolegends	Cat# 108114
APC anti-c-Kit (ACK2)	Biolegends	Cat# 135108
PE anti-CD150 (A12)	Biolegends	Cat# 306308
BV421 anti-CD48 (HM48-1)	Biolegends	Cat# 103418
PE-Cy5 anti-CD45.1 (A20)	eBioscience	Cat# 15-0453-82
FITC anti-CD45.2 (104)	eBioscience	Cat# 11-0454-85
APC anti-CD3 (145-2C11)	eBioscience	Cat# 17-0031-83
PE anti-CD45R/B220 (RA3-6B2)	eBioscience	Cat# 12-0452-83
APC/eFluor 780 anti-Gr-1/Ly6G-Ly-6C (RB6-8C5)	eBioscience	Cat# 47-5931-82
BV421 anti-CD11b/Mac-1 (M1/70)	BD Horizon	Cat# 562605
PE-Cy5 anti-CD3 (145-2C11)	eBioscience	Cat# 15-0031-83
PE-Cy5 anti-CD4 (RM4-5)	eBioscience	Cat# 15-0042-83
PE-Cy5 anti-CD8 (53-6.7)	eBioscience	Cat# 15-0081-83
PE-Cy5 anti-CD11b/Mac-1 (M1/70)	eBioscience	Cat# 15-0112-83
PE-Cy5 anti-Gr-1/Ly6G-Ly-6C (RB6-8C5)	eBioscience	Cat# 15-5931-83
PE-Cy5 anti-CD45R/B220	eBioscience	Cat# 15-0452-83
PE-Cy5 anti-Ter119	eBioscience	Cat# 15-5921-83
PE-Cy5 anti-IgM (II/41)	eBioscience	Cat# 12-5790-82
Table of anti-mouse antibodies used in this study, including supplier and identifier.
