# Supplementary material for: Microplastics dampen the self-renewal of hematopoietic stem cells by disrupting the gut microbiota-hypoxanthine-Wnt axis
Source: Cell Discov. 2024 Mar 29;10:35. doi: 10.1038/s41421-024-00665-0 (PMC10978833; doi:10.1038/s41421-024-00665-0)
Supplement: Supplementary file 7 — Supplementary Table S7. Primer sets for qPCR analyses used in this study. [file 41421_2024_665_MOESM7_ESM.xlsx]

## Sheet: Sheet1
Supplementary Table S7. Primer sets for qPCR analyses used in this study.
Gene	Forward (5'-3')	Reverse (5'-3')
Actin	GTGACGTTGACATCCGTAAAGA	GCCGGACTCATCGTACTCC
Hprt	TCAGTCAACGGGGGACATAAA	GGGGCTGTACTGCTTAACCAG
Fzd8	ACCAGAGCCTTGACAACCTACG	GCTTGATGACTGAACGGATTCGG
Wnt10a	GCTCCTGTTCTTCCTACTGCTG	ATGTCAGGCACACTGTGTTGGC
Wnt10b	ACCACGACATGGACTTCGGAGA	CCGCTTCAGGTTTTCCGTTACC
Id1	TTGGTCTGTCGGAGCAAAGCGT	CGTGAGTAGCAGCCGTTCATGT
Id3	GCGTGTCATAGACTACATCCTCG	GTCCTTGGAGATCACAAGTTCCG
fzd9	TCCAGTACGTGGAGAAGAGTCG	CGTGGAGAAGAAACACAACGCG
fzd4	ACTTTCACGCCGCTCATCCAGT	TCTCAGGACTGGTTCACAGCGT
Apc2	TGTCAAGCCTCATTGCCACACG	CACAGGCATTGCTCACGATGGT
Lif	TCAACTGGCACAGCTCAATGGC	GGAAGTCTGTCATGTTAGGCGC
Skil	GAATTGCCATCATGGTATCCTGTT	ATGTGAGCGACACATTCGGTGC
IL-17	TGCTACTGTTGATGTTGGGAC	CAGAAATGCCCTGGTTTTGGT
Nfkbia	TGAAGGACGAGGAGTACGAGC	TGCAGGAACGAGTCTCCGT
Tnf	CAGGCGGTGCCTATGTCTC	CGATCACCCCGAAGTTCAGTAG
